# Supplementary material for: Molecular Characterisation of Vancomycin-Resistant Enterococcus faecium Isolates Belonging to the Lineage ST117/CT24 Causing Hospital Outbreaks
Source: Front Microbiol. 2021 Sep 27;12:728356. doi: 10.3389/fmicb.2021.728356 (PMC8503688; doi:10.3389/fmicb.2021.728356)
Supplement: Supplementary Table 1 — Assembly statistics. [file Table_1.XLSX]

## Sheet: Blad1
ID	Number of contigs	N50	Max contig length	Total bp
A1	167	41464	122970	3024387
A2	182	41464	145584	3022168
A3	171	42528	135532	3027532
A5	177	36629	110676	3005765
A6	171	41771	145584	3018698
A7	181	34911	116261	3019998
A8	172	40108	145584	3018808
A10	173	42528	123210	3024432
A11	172	42528	145584	3016308
A12	167	42528	145584	3021952
A53	193	41771	145581	3044587
A54	155	36625	145579	3005998
B1	169	34451	107007	3054332
B2	161	35019	105890	3052076
B3	171	34827	105962	3042188
B4	159	36578	105890	3056626
B5	169	34711	105890	3046409
B6	161	36578	107253	3053615
B8	172	34827	105068	3038847
B9	174	34711	105979	3040960
B10	248	34162	105054	3070938
B11	173	34827	105890	3040758
B12	249	33320	105067	3160597
B13	267	30719	104995	3150327
B14	172	34935	105068	3040869
B15	244	33320	105068	3160265
B16	174	34882	105890	3040666
B17	169	34827	105068	3036448
B18	286	33322	101008	3080547
B19	183	34544	105068	3045801
B20	164	35155	105890	3043173
B21	179	34827	105068	3043128
B22	203	34711	105067	3108607
C1	163	45856	145584	3037630
C2	178	40448	145418	3105410
C3	197	33712	134879	3088256
C4	194	34713	145584	3156464
C5	318	30902	101747	3140663
C6	173	43919	145418	3030646
S1	162	35019	105068	3007221
S2	164	34451	1066068	3006697
S3	176	34711	105068	2997535
