# Supplementary material for: Molecular Characterisation of Vancomycin-Resistant Enterococcus faecium Isolates Belonging to the Lineage ST117/CT24 Causing Hospital Outbreaks
Source: Front Microbiol. 2021 Sep 27;12:728356. doi: 10.3389/fmicb.2021.728356 (PMC8503688; doi:10.3389/fmicb.2021.728356)
Supplement: Supplementary Table 2 — Pangenome analysis results. List of all the genes identified in the isolates and those uniquely reported in the 2014 and 2017 outbreak. [file Table_2.XLSX]

## Sheet: gene_presence_absence
Gene	Non-unique Gene name	Annotation	No. isolates	No. sequences	Avg sequences per isolate	Genome Fragment	Order within Fragment	Accessory Fragment	Accessory Order with Fragment	QC	Min group size nuc	Max group size nuc	Avg group size nuc	A1	A10	A11	A12	A2	A3	A5	A53	A54	A6	A7	A8	B1	B10	B11	B12	B13	B14	B15	B16	B17	B18	B19	B2	B20	B21	B22	B3	B4	B5	B7	B8	B9	C1	C2	C3
group_1616		SAM-dependent methyltransferase family protein	43	43	1	1	2205				701	701	701	A1	A10	A11	A12	A2	A3	A5	A53	A54	A6	A7	A8	B1	B10	B11	B12	B13	B14	B15	B16	B17	B18	B19	B2	B20	B21	B22	B3	B4	B5	B7	B8	B9	C1	C2	C3
group_1617		pyridine nucleotide-disulfide oxidoreductase	43	43	1	1	771				1322	1322	1322	A1	A10	A11	A12	A2	A3	A5	A53	A54	A6	A7	A8	B1	B10	B11	B12	B13	B14	B15	B16	B17	B18	B19	B2	B20	B21	B22	B3	B4	B5	B7	B8	B9	C1	C2	C3
group_1618		hypothetical protein	43	43	1	1	2210				332	332	332	A1	A10	A11	A12	A2	A3	A5	A53	A54	A6	A7	A8	B1	B10	B11	B12	B13	B14	B15	B16	B17	B18	B19	B2	B20	B21	B22	B3	B4	B5	B7	B8	B9	C1	C2	C3
group_1619		Malonyl CoA-acyl carrier protein transacylase	43	43	1	1	428				911	911	911	A1	A10	A11	A12	A2	A3	A5	A53	A54	A6	A7	A8	B1	B10	B11	B12	B13	B14	B15	B16	B17	B18	B19	B2	B20	B21	B22	B3	B4	B5	B7	B8	B9	C1	C2	C3
group_1620		FAD dependent oxidoreductase	43	43	1	1	3559				1112	1112	1112	A1	A10	A11	A12	A2	A3	A5	A53	A54	A6	A7	A8	B1	B10	B11	B12	B13	B14	B15	B16	B17	B18	B19	B2	B20	B21	B22	B3	B4	B5	B7	B8	B9	C1	C2	C3
group_1621		PTS system, mannose/fructose/sorbose-specific IID component	43	43	1	1	3194				812	812	812	A1	A10	A11	A12	A2	A3	A5	A53	A54	A6	A7	A8	B1	B10	B11	B12	B13	B14	B15	B16	B17	B18	B19	B2	B20	B21	B22	B3	B4	B5	B7	B8	B9	C1	C2	C3
group_1622		NifU family SUF system FeS assembly protein	43	43	1	1	3492				470	470	470	A1	A10	A11	A12	A2	A3	A5	A53	A54	A6	A7	A8	B1	B10	B11	B12	B13	B14	B15	B16	B17	B18	B19	B2	B20	B21	B22	B3	B4	B5	B7	B8	B9	C1	C2	C3
group_1623		AraC-like ligand binding domain protein	43	43	1	1	3571				905	905	905	A1	A10	A11	A12	A2	A3	A5	A53	A54	A6	A7	A8	B1	B10	B11	B12	B13	B14	B15	B16	B17	B18	B19	B2	B20	B21	B22	B3	B4	B5	B7	B8	B9	C1	C2	C3
group_1624		DegV family protein	43	43	1	1	132				863	863	863	A1	A10	A11	A12	A2	A3	A5	A53	A54	A6	A7	A8	B1	B10	B11	B12	B13	B14	B15	B16	B17	B18	B19	B2	B20	B21	B22	B3	B4	B5	B7	B8	B9	C1	C2	C3
group_1625		lysis protein	43	43	1	1	2045				647	647	647	A1	A10	A11	A12	A2	A3	A5	A53	A54	A6	A7	A8	B1	B10	B11	B12	B13	B14	B15	B16	B17	B18	B19	B2	B20	B21	B22	B3	B4	B5	B7	B8	B9	C1	C2	C3
group_1626		putative 6-phospho-beta-glucosidase	43	43	1	1	2766				1397	1397	1397	A1	A10	A11	A12	A2	A3	A5	A53	A54	A6	A7	A8	B1	B10	B11	B12	B13	B14	B15	B16	B17	B18	B19	B2	B20	B21	B22	B3	B4	B5	B7	B8	B9	C1	C2	C3
pyrDA		dihydroorotate dehydrogenase 1A	43	43	1	1	2044				944	944	944	A1	A10	A11	A12	A2	A3	A5	A53	A54	A6	A7	A8	B1	B10	B11	B12	B13	B14	B15	B16	B17	B18	B19	B2	B20	B21	B22	B3	B4	B5	B7	B8	B9	C1	C2	C3
group_1628		Zn-dependent protease	43	43	1	1	1655				707	707	707	A1	A10	A11	A12	A2	A3	A5	A53	A54	A6	A7	A8	B1	B10	B11	B12	B13	B14	B15	B16	B17	B18	B19	B2	B20	B21	B22	B3	B4	B5	B7	B8	B9	C1	C2	C3
group_1629		Class II bacteriocin	43	43	1	1	1518				197	197	197	A1	A10	A11	A12	A2	A3	A5	A53	A54	A6	A7	A8	B1	B10	B11	B12	B13	B14	B15	B16	B17	B18	B19	B2	B20	B21	B22	B3	B4	B5	B7	B8	B9	C1	C2	C3
dfrD_1		dihydrofolate reductase	43	43	1	1	810				527	527	527	A1	A10	A11	A12	A2	A3	A5	A53	A54	A6	A7	A8	B1	B10	B11	B12	B13	B14	B15	B16	B17	B18	B19	B2	B20	B21	B22	B3	B4	B5	B7	B8	B9	C1	C2	C3
group_1631		branched-chain amino acid transport system II carrier protein	43	43	1	1	275				1352	1352	1352	A1	A10	A11	A12	A2	A3	A5	A53	A54	A6	A7	A8	B1	B10	B11	B12	B13	B14	B15	B16	B17	B18	B19	B2	B20	B21	B22	B3	B4	B5	B7	B8	B9	C1	C2	C3
msrB		peptide methionine sulfoxide reductase MsrB	43	43	1	1	268				446	446	446	A1	A10	A11	A12	A2	A3	A5	A53	A54	A6	A7	A8	B1	B10	B11	B12	B13	B14	B15	B16	B17	B18	B19	B2	B20	B21	B22	B3	B4	B5	B7	B8	B9	C1	C2	C3
group_1633		ABC transporter ATP-binding protein	43	43	1	1	2009				686	686	686	A1	A10	A11	A12	A2	A3	A5	A53	A54	A6	A7	A8	B1	B10	B11	B12	B13	B14	B15	B16	B17	B18	B19	B2	B20	B21	B22	B3	B4	B5	B7	B8	B9	C1	C2	C3
group_1634		HAD superfamily hydrolase	43	43	1	1	2107				809	809	809	A1	A10	A11	A12	A2	A3	A5	A53	A54	A6	A7	A8	B1	B10	B11	B12	B13	B14	B15	B16	B17	B18	B19	B2	B20	B21	B22	B3	B4	B5	B7	B8	B9	C1	C2	C3
rnpA		Ribonuclease P protein component	43	43	1	1	116				356	356	356	A1	A10	A11	A12	A2	A3	A5	A53	A54	A6	A7	A8	B1	B10	B11	B12	B13	B14	B15	B16	B17	B18	B19	B2	B20	B21	B22	B3	B4	B5	B7	B8	B9	C1	C2	C3
group_1636		pyridine nucleotide-disulfide oxidoreductase	43	43	1	1	3552				1331	1331	1331	A1	A10	A11	A12	A2	A3	A5	A53	A54	A6	A7	A8	B1	B10	B11	B12	B13	B14	B15	B16	B17	B18	B19	B2	B20	B21	B22	B3	B4	B5	B7	B8	B9	C1	C2	C3
group_1637		hypothetical protein	43	43	1	1	781				542	542	542	A1	A10	A11	A12	A2	A3	A5	A53	A54	A6	A7	A8	B1	B10	B11	B12	B13	B14	B15	B16	B17	B18	B19	B2	B20	B21	B22	B3	B4	B5	B7	B8	B9	C1	C2	C3
group_1638		hypothetical protein	43	43	1	1	2295				110	110	110	A1	A10	A11	A12	A2	A3	A5	A53	A54	A6	A7	A8	B1	B10	B11	B12	B13	B14	B15	B16	B17	B18	B19	B2	B20	B21	B22	B3	B4	B5	B7	B8	B9	C1	C2	C3
group_1639		phosphate acetyltransferase	43	43	1	1	2810				980	980	980	A1	A10	A11	A12	A2	A3	A5	A53	A54	A6	A7	A8	B1	B10	B11	B12	B13	B14	B15	B16	B17	B18	B19	B2	B20	B21	B22	B3	B4	B5	B7	B8	B9	C1	C2	C3
group_1640		membrane protein	43	43	1	1	1047				731	731	731	A1	A10	A11	A12	A2	A3	A5	A53	A54	A6	A7	A8	B1	B10	B11	B12	B13	B14	B15	B16	B17	B18	B19	B2	B20	B21	B22	B3	B4	B5	B7	B8	B9	C1	C2	C3
group_1641		cardiolipin synthetase	43	43	1	1	1759				1448	1448	1448	A1	A10	A11	A12	A2	A3	A5	A53	A54	A6	A7	A8	B1	B10	B11	B12	B13	B14	B15	B16	B17	B18	B19	B2	B20	B21	B22	B3	B4	B5	B7	B8	B9	C1	C2	C3
group_1642		hypothetical protein	43	43	1	1	240				356	356	356	A1	A10	A11	A12	A2	A3	A5	A53	A54	A6	A7	A8	B1	B10	B11	B12	B13	B14	B15	B16	B17	B18	B19	B2	B20	B21	B22	B3	B4	B5	B7	B8	B9	C1	C2	C3
dnaK		chaperone protein DnaK	43	43	1	1	3108				1829	1829	1829	A1	A10	A11	A12	A2	A3	A5	A53	A54	A6	A7	A8	B1	B10	B11	B12	B13	B14	B15	B16	B17	B18	B19	B2	B20	B21	B22	B3	B4	B5	B7	B8	B9	C1	C2	C3
group_1644		sensor histidine kinase	43	43	1	1	2276				1448	1448	1448	A1	A10	A11	A12	A2	A3	A5	A53	A54	A6	A7	A8	B1	B10	B11	B12	B13	B14	B15	B16	B17	B18	B19	B2	B20	B21	B22	B3	B4	B5	B7	B8	B9	C1	C2	C3
group_1645		glutathione peroxidase	43	43	1	1	3595				470	470	470	A1	A10	A11	A12	A2	A3	A5	A53	A54	A6	A7	A8	B1	B10	B11	B12	B13	B14	B15	B16	B17	B18	B19	B2	B20	B21	B22	B3	B4	B5	B7	B8	B9	C1	C2	C3
gyrB		DNA gyrase subunit B, GyrB	43	43	1	1	122				1946	1946	1946	A1	A10	A11	A12	A2	A3	A5	A53	A54	A6	A7	A8	B1	B10	B11	B12	B13	B14	B15	B16	B17	B18	B19	B2	B20	B21	B22	B3	B4	B5	B7	B8	B9	C1	C2	C3
group_1647		hypothetical protein	43	43	1	1	25				239	239	239	A1	A10	A11	A12	A2	A3	A5	A53	A54	A6	A7	A8	B1	B10	B11	B12	B13	B14	B15	B16	B17	B18	B19	B2	B20	B21	B22	B3	B4	B5	B7	B8	B9	C1	C2	C3
group_1648		hypothetical protein	43	43	1	1	3036				137	137	137	A1	A10	A11	A12	A2	A3	A5	A53	A54	A6	A7	A8	B1	B10	B11	B12	B13	B14	B15	B16	B17	B18	B19	B2	B20	B21	B22	B3	B4	B5	B7	B8	B9	C1	C2	C3
artM		amino acid ABC transporter ATP-binding protein	43	43	1	1	3110				737	737	737	A1	A10	A11	A12	A2	A3	A5	A53	A54	A6	A7	A8	B1	B10	B11	B12	B13	B14	B15	B16	B17	B18	B19	B2	B20	B21	B22	B3	B4	B5	B7	B8	B9	C1	C2	C3
group_1650		anaerobic ribonucleoside triphosphate reductase	43	43	1	1	2879				2189	2189	2189	A1	A10	A11	A12	A2	A3	A5	A53	A54	A6	A7	A8	B1	B10	B11	B12	B13	B14	B15	B16	B17	B18	B19	B2	B20	B21	B22	B3	B4	B5	B7	B8	B9	C1	C2	C3
group_1651		SIS domain-containing protein	43	43	1	1	1639				1004	1004	1004	A1	A10	A11	A12	A2	A3	A5	A53	A54	A6	A7	A8	B1	B10	B11	B12	B13	B14	B15	B16	B17	B18	B19	B2	B20	B21	B22	B3	B4	B5	B7	B8	B9	C1	C2	C3
group_1652		penicillin-binding protein 1A	43	43	1	1	1939				2381	2381	2381	A1	A10	A11	A12	A2	A3	A5	A53	A54	A6	A7	A8	B1	B10	B11	B12	B13	B14	B15	B16	B17	B18	B19	B2	B20	B21	B22	B3	B4	B5	B7	B8	B9	C1	C2	C3
alaS		alanyl-tRNA synthetase	43	43	1	1	1955				2642	2642	2642	A1	A10	A11	A12	A2	A3	A5	A53	A54	A6	A7	A8	B1	B10	B11	B12	B13	B14	B15	B16	B17	B18	B19	B2	B20	B21	B22	B3	B4	B5	B7	B8	B9	C1	C2	C3
rpsE		30S ribosomal protein S5	43	43	1	1	192				500	500	500	A1	A10	A11	A12	A2	A3	A5	A53	A54	A6	A7	A8	B1	B10	B11	B12	B13	B14	B15	B16	B17	B18	B19	B2	B20	B21	B22	B3	B4	B5	B7	B8	B9	C1	C2	C3
rhaM		L-rhamnose mutarotase	43	43	1	1	340				311	311	311	A1	A10	A11	A12	A2	A3	A5	A53	A54	A6	A7	A8	B1	B10	B11	B12	B13	B14	B15	B16	B17	B18	B19	B2	B20	B21	B22	B3	B4	B5	B7	B8	B9	C1	C2	C3
pyrE		orotate phosphoribosyltransferase	43	43	1	1	1975				629	629	629	A1	A10	A11	A12	A2	A3	A5	A53	A54	A6	A7	A8	B1	B10	B11	B12	B13	B14	B15	B16	B17	B18	B19	B2	B20	B21	B22	B3	B4	B5	B7	B8	B9	C1	C2	C3
group_1657		purine nucleoside phosphorylase	43	43	1	1	165				818	818	818	A1	A10	A11	A12	A2	A3	A5	A53	A54	A6	A7	A8	B1	B10	B11	B12	B13	B14	B15	B16	B17	B18	B19	B2	B20	B21	B22	B3	B4	B5	B7	B8	B9	C1	C2	C3
group_1658		TrkA-C domain-containing protein	43	43	1	1	1050				665	665	665	A1	A10	A11	A12	A2	A3	A5	A53	A54	A6	A7	A8	B1	B10	B11	B12	B13	B14	B15	B16	B17	B18	B19	B2	B20	B21	B22	B3	B4	B5	B7	B8	B9	C1	C2	C3
group_1659		hypothetical protein	43	43	1	1	384				551	551	551	A1	A10	A11	A12	A2	A3	A5	A53	A54	A6	A7	A8	B1	B10	B11	B12	B13	B14	B15	B16	B17	B18	B19	B2	B20	B21	B22	B3	B4	B5	B7	B8	B9	C1	C2	C3
group_166		peptidase, M23 family	43	43	1	1	2393				1046	1451	1439	A1	A10	A11	A12	A2	A3	A5	A53	A54	A6	A7	A8	B1	B10	B11	B12	B13	B14	B15	B16	B17	B18	B19	B2	B20	B21	B22	B3	B4	B5	B7	B8	B9	C1	C2	C3
group_1660		hypothetical protein	43	43	1	1	2851				245	245	245	A1	A10	A11	A12	A2	A3	A5	A53	A54	A6	A7	A8	B1	B10	B11	B12	B13	B14	B15	B16	B17	B18	B19	B2	B20	B21	B22	B3	B4	B5	B7	B8	B9	C1	C2	C3
rplV		50S ribosomal protein L22	43	43	1	1	180				347	347	347	A1	A10	A11	A12	A2	A3	A5	A53	A54	A6	A7	A8	B1	B10	B11	B12	B13	B14	B15	B16	B17	B18	B19	B2	B20	B21	B22	B3	B4	B5	B7	B8	B9	C1	C2	C3
mnmE		tRNA modification GTPase MnmE	43	43	1	1	112				1397	1397	1397	A1	A10	A11	A12	A2	A3	A5	A53	A54	A6	A7	A8	B1	B10	B11	B12	B13	B14	B15	B16	B17	B18	B19	B2	B20	B21	B22	B3	B4	B5	B7	B8	B9	C1	C2	C3
group_1663		mannosyl-glycoprotein endo-beta-N-acetylglucosaminidase	43	43	1	1	2465				1268	1268	1268	A1	A10	A11	A12	A2	A3	A5	A53	A54	A6	A7	A8	B1	B10	B11	B12	B13	B14	B15	B16	B17	B18	B19	B2	B20	B21	B22	B3	B4	B5	B7	B8	B9	C1	C2	C3
group_1664		DNA polymerase I	43	43	1	1	2213				2645	2645	2645	A1	A10	A11	A12	A2	A3	A5	A53	A54	A6	A7	A8	B1	B10	B11	B12	B13	B14	B15	B16	B17	B18	B19	B2	B20	B21	B22	B3	B4	B5	B7	B8	B9	C1	C2	C3
ecsA		ABC transporter ATP-binding protein	43	43	1	1	1427				737	737	737	A1	A10	A11	A12	A2	A3	A5	A53	A54	A6	A7	A8	B1	B10	B11	B12	B13	B14	B15	B16	B17	B18	B19	B2	B20	B21	B22	B3	B4	B5	B7	B8	B9	C1	C2	C3
group_1666		sodium/dicarboxylate symporter family protein	43	43	1	1	2224				1391	1391	1391	A1	A10	A11	A12	A2	A3	A5	A53	A54	A6	A7	A8	B1	B10	B11	B12	B13	B14	B15	B16	B17	B18	B19	B2	B20	B21	B22	B3	B4	B5	B7	B8	B9	C1	C2	C3
group_1667		CAAX amino terminal protease family protein	43	43	1	1	1598				638	638	638	A1	A10	A11	A12	A2	A3	A5	A53	A54	A6	A7	A8	B1	B10	B11	B12	B13	B14	B15	B16	B17	B18	B19	B2	B20	B21	B22	B3	B4	B5	B7	B8	B9	C1	C2	C3
group_1668		PTS system, mannose/fructose/sorbose-specific IIB component	43	43	1	1	2121				509	509	509	A1	A10	A11	A12	A2	A3	A5	A53	A54	A6	A7	A8	B1	B10	B11	B12	B13	B14	B15	B16	B17	B18	B19	B2	B20	B21	B22	B3	B4	B5	B7	B8	B9	C1	C2	C3
group_1669		FtsK/SpoIIIE family protein	43	43	1	1	2415				380	380	380	A1	A10	A11	A12	A2	A3	A5	A53	A54	A6	A7	A8	B1	B10	B11	B12	B13	B14	B15	B16	B17	B18	B19	B2	B20	B21	B22	B3	B4	B5	B7	B8	B9	C1	C2	C3
mutS		DNA mismatch repair protein MutS	43	43	1	1	263				2645	2645	2645	A1	A10	A11	A12	A2	A3	A5	A53	A54	A6	A7	A8	B1	B10	B11	B12	B13	B14	B15	B16	B17	B18	B19	B2	B20	B21	B22	B3	B4	B5	B7	B8	B9	C1	C2	C3
group_1671		hypothetical protein	43	43	1	1	2473				344	344	344	A1	A10	A11	A12	A2	A3	A5	A53	A54	A6	A7	A8	B1	B10	B11	B12	B13	B14	B15	B16	B17	B18	B19	B2	B20	B21	B22	B3	B4	B5	B7	B8	B9	C1	C2	C3
group_1672		extracellular solute-binding protein	43	43	1	1	2050				1259	1259	1259	A1	A10	A11	A12	A2	A3	A5	A53	A54	A6	A7	A8	B1	B10	B11	B12	B13	B14	B15	B16	B17	B18	B19	B2	B20	B21	B22	B3	B4	B5	B7	B8	B9	C1	C2	C3
group_1673		C4-dicarboxylate transporter/malic acid transport protein	43	43	1	1	3503				965	965	965	A1	A10	A11	A12	A2	A3	A5	A53	A54	A6	A7	A8	B1	B10	B11	B12	B13	B14	B15	B16	B17	B18	B19	B2	B20	B21	B22	B3	B4	B5	B7	B8	B9	C1	C2	C3
group_1674		fibronectin-binding protein	43	43	1	1	3373				641	641	641	A1	A10	A11	A12	A2	A3	A5	A53	A54	A6	A7	A8	B1	B10	B11	B12	B13	B14	B15	B16	B17	B18	B19	B2	B20	B21	B22	B3	B4	B5	B7	B8	B9	C1	C2	C3
group_1675		LacI family transcriptional regulator	43	43	1	1	647				1016	1016	1016	A1	A10	A11	A12	A2	A3	A5	A53	A54	A6	A7	A8	B1	B10	B11	B12	B13	B14	B15	B16	B17	B18	B19	B2	B20	B21	B22	B3	B4	B5	B7	B8	B9	C1	C2	C3
group_1676		hypothetical protein	43	43	1	1	2783				896	896	896	A1	A10	A11	A12	A2	A3	A5	A53	A54	A6	A7	A8	B1	B10	B11	B12	B13	B14	B15	B16	B17	B18	B19	B2	B20	B21	B22	B3	B4	B5	B7	B8	B9	C1	C2	C3
group_1677		firmicute transcriptional repressor of class III stress	43	43	1	1	100				467	467	467	A1	A10	A11	A12	A2	A3	A5	A53	A54	A6	A7	A8	B1	B10	B11	B12	B13	B14	B15	B16	B17	B18	B19	B2	B20	B21	B22	B3	B4	B5	B7	B8	B9	C1	C2	C3
group_1678		Metallo-beta-lactamase superfamily protein	43	43	1	1	611				626	626	626	A1	A10	A11	A12	A2	A3	A5	A53	A54	A6	A7	A8	B1	B10	B11	B12	B13	B14	B15	B16	B17	B18	B19	B2	B20	B21	B22	B3	B4	B5	B7	B8	B9	C1	C2	C3
group_1679		Diacylglycerol kinase	43	43	1	1	3158				1055	1055	1055	A1	A10	A11	A12	A2	A3	A5	A53	A54	A6	A7	A8	B1	B10	B11	B12	B13	B14	B15	B16	B17	B18	B19	B2	B20	B21	B22	B3	B4	B5	B7	B8	B9	C1	C2	C3
group_1680		ABC transporter ATP-binding protein/permease	43	43	1	1	1631				1715	1715	1715	A1	A10	A11	A12	A2	A3	A5	A53	A54	A6	A7	A8	B1	B10	B11	B12	B13	B14	B15	B16	B17	B18	B19	B2	B20	B21	B22	B3	B4	B5	B7	B8	B9	C1	C2	C3
group_1681		hypothetical protein	43	43	1	1	897				749	749	749	A1	A10	A11	A12	A2	A3	A5	A53	A54	A6	A7	A8	B1	B10	B11	B12	B13	B14	B15	B16	B17	B18	B19	B2	B20	B21	B22	B3	B4	B5	B7	B8	B9	C1	C2	C3
group_1682		thioredoxin	43	43	1	1	368				320	320	320	A1	A10	A11	A12	A2	A3	A5	A53	A54	A6	A7	A8	B1	B10	B11	B12	B13	B14	B15	B16	B17	B18	B19	B2	B20	B21	B22	B3	B4	B5	B7	B8	B9	C1	C2	C3
group_1683		endonuclease/exonuclease/phosphatase family protein	43	43	1	1	498				833	833	833	A1	A10	A11	A12	A2	A3	A5	A53	A54	A6	A7	A8	B1	B10	B11	B12	B13	B14	B15	B16	B17	B18	B19	B2	B20	B21	B22	B3	B4	B5	B7	B8	B9	C1	C2	C3
gpsA		glycerol-3-phosphate dehydrogenase	43	43	1	1	1640				1019	1019	1019	A1	A10	A11	A12	A2	A3	A5	A53	A54	A6	A7	A8	B1	B10	B11	B12	B13	B14	B15	B16	B17	B18	B19	B2	B20	B21	B22	B3	B4	B5	B7	B8	B9	C1	C2	C3
group_1685		L-serine dehydratase, iron-sulfur-dependent subunit beta	43	43	1	1	1497				668	668	668	A1	A10	A11	A12	A2	A3	A5	A53	A54	A6	A7	A8	B1	B10	B11	B12	B13	B14	B15	B16	B17	B18	B19	B2	B20	B21	B22	B3	B4	B5	B7	B8	B9	C1	C2	C3
rpmA		50S ribosomal protein L27	43	43	1	1	2900				293	293	293	A1	A10	A11	A12	A2	A3	A5	A53	A54	A6	A7	A8	B1	B10	B11	B12	B13	B14	B15	B16	B17	B18	B19	B2	B20	B21	B22	B3	B4	B5	B7	B8	B9	C1	C2	C3
group_1687		amino acid ABC transporter ATP-binding protein	43	43	1	1	279				740	740	740	A1	A10	A11	A12	A2	A3	A5	A53	A54	A6	A7	A8	B1	B10	B11	B12	B13	B14	B15	B16	B17	B18	B19	B2	B20	B21	B22	B3	B4	B5	B7	B8	B9	C1	C2	C3
group_1688		hypothetical protein	43	43	1	1	1397				548	548	548	A1	A10	A11	A12	A2	A3	A5	A53	A54	A6	A7	A8	B1	B10	B11	B12	B13	B14	B15	B16	B17	B18	B19	B2	B20	B21	B22	B3	B4	B5	B7	B8	B9	C1	C2	C3
purB		Adenylosuccinate lyase	43	43	1	1	662				1295	1295	1295	A1	A10	A11	A12	A2	A3	A5	A53	A54	A6	A7	A8	B1	B10	B11	B12	B13	B14	B15	B16	B17	B18	B19	B2	B20	B21	B22	B3	B4	B5	B7	B8	B9	C1	C2	C3
group_1690		helix-turn-helix protein	43	43	1	1	1003				1142	1142	1142	A1	A10	A11	A12	A2	A3	A5	A53	A54	A6	A7	A8	B1	B10	B11	B12	B13	B14	B15	B16	B17	B18	B19	B2	B20	B21	B22	B3	B4	B5	B7	B8	B9	C1	C2	C3
rhaA		L-rhamnose isomerase	43	43	1	1	338				1256	1256	1256	A1	A10	A11	A12	A2	A3	A5	A53	A54	A6	A7	A8	B1	B10	B11	B12	B13	B14	B15	B16	B17	B18	B19	B2	B20	B21	B22	B3	B4	B5	B7	B8	B9	C1	C2	C3
group_1692		cell wall teichoic acid glycosylation protein GtcA family protein	43	43	1	1	1055				470	470	470	A1	A10	A11	A12	A2	A3	A5	A53	A54	A6	A7	A8	B1	B10	B11	B12	B13	B14	B15	B16	B17	B18	B19	B2	B20	B21	B22	B3	B4	B5	B7	B8	B9	C1	C2	C3
group_1693		LysR family transcriptional regulator	43	43	1	1	3502				845	845	845	A1	A10	A11	A12	A2	A3	A5	A53	A54	A6	A7	A8	B1	B10	B11	B12	B13	B14	B15	B16	B17	B18	B19	B2	B20	B21	B22	B3	B4	B5	B7	B8	B9	C1	C2	C3
group_1694		putative ribosomal protein	43	43	1	1	2899				344	344	344	A1	A10	A11	A12	A2	A3	A5	A53	A54	A6	A7	A8	B1	B10	B11	B12	B13	B14	B15	B16	B17	B18	B19	B2	B20	B21	B22	B3	B4	B5	B7	B8	B9	C1	C2	C3
secA		preprotein translocase, SecA subunit	43	43	1	1	1763				2534	2534	2534	A1	A10	A11	A12	A2	A3	A5	A53	A54	A6	A7	A8	B1	B10	B11	B12	B13	B14	B15	B16	B17	B18	B19	B2	B20	B21	B22	B3	B4	B5	B7	B8	B9	C1	C2	C3
group_1696		hypothetical protein	43	43	1	1	1732				224	224	224	A1	A10	A11	A12	A2	A3	A5	A53	A54	A6	A7	A8	B1	B10	B11	B12	B13	B14	B15	B16	B17	B18	B19	B2	B20	B21	B22	B3	B4	B5	B7	B8	B9	C1	C2	C3
rplP		50S ribosomal protein L16	43	43	1	1	182				434	434	434	A1	A10	A11	A12	A2	A3	A5	A53	A54	A6	A7	A8	B1	B10	B11	B12	B13	B14	B15	B16	B17	B18	B19	B2	B20	B21	B22	B3	B4	B5	B7	B8	B9	C1	C2	C3
group_1698		glucose inhibited division protein	43	43	1	1	796				1325	1325	1325	A1	A10	A11	A12	A2	A3	A5	A53	A54	A6	A7	A8	B1	B10	B11	B12	B13	B14	B15	B16	B17	B18	B19	B2	B20	B21	B22	B3	B4	B5	B7	B8	B9	C1	C2	C3
azlC		azaleucine resistance protein AzlC	43	43	1	1	2451				707	707	707	A1	A10	A11	A12	A2	A3	A5	A53	A54	A6	A7	A8	B1	B10	B11	B12	B13	B14	B15	B16	B17	B18	B19	B2	B20	B21	B22	B3	B4	B5	B7	B8	B9	C1	C2	C3
group_1700		mannitol dehydrogenase protein	43	43	1	1	2569				1421	1421	1421	A1	A10	A11	A12	A2	A3	A5	A53	A54	A6	A7	A8	B1	B10	B11	B12	B13	B14	B15	B16	B17	B18	B19	B2	B20	B21	B22	B3	B4	B5	B7	B8	B9	C1	C2	C3
group_1701		Aminopeptidase C	43	43	1	1	1678				1328	1328	1328	A1	A10	A11	A12	A2	A3	A5	A53	A54	A6	A7	A8	B1	B10	B11	B12	B13	B14	B15	B16	B17	B18	B19	B2	B20	B21	B22	B3	B4	B5	B7	B8	B9	C1	C2	C3
group_1702		ribonuclease HI	43	43	1	1	1958				413	413	413	A1	A10	A11	A12	A2	A3	A5	A53	A54	A6	A7	A8	B1	B10	B11	B12	B13	B14	B15	B16	B17	B18	B19	B2	B20	B21	B22	B3	B4	B5	B7	B8	B9	C1	C2	C3
group_1703		transcriptional regulator	43	43	1	1	285				521	521	521	A1	A10	A11	A12	A2	A3	A5	A53	A54	A6	A7	A8	B1	B10	B11	B12	B13	B14	B15	B16	B17	B18	B19	B2	B20	B21	B22	B3	B4	B5	B7	B8	B9	C1	C2	C3
group_1704		nucleic acid-binding protein	43	43	1	1	938				569	569	569	A1	A10	A11	A12	A2	A3	A5	A53	A54	A6	A7	A8	B1	B10	B11	B12	B13	B14	B15	B16	B17	B18	B19	B2	B20	B21	B22	B3	B4	B5	B7	B8	B9	C1	C2	C3
group_1705		hydrolase	43	43	1	1	831				737	737	737	A1	A10	A11	A12	A2	A3	A5	A53	A54	A6	A7	A8	B1	B10	B11	B12	B13	B14	B15	B16	B17	B18	B19	B2	B20	B21	B22	B3	B4	B5	B7	B8	B9	C1	C2	C3
group_1706		hypothetical protein	43	43	1	1	2086				656	656	656	A1	A10	A11	A12	A2	A3	A5	A53	A54	A6	A7	A8	B1	B10	B11	B12	B13	B14	B15	B16	B17	B18	B19	B2	B20	B21	B22	B3	B4	B5	B7	B8	B9	C1	C2	C3
dtd		D-tyrosyl-tRNA(Tyr) deacylase	43	43	1	1	1451				446	446	446	A1	A10	A11	A12	A2	A3	A5	A53	A54	A6	A7	A8	B1	B10	B11	B12	B13	B14	B15	B16	B17	B18	B19	B2	B20	B21	B22	B3	B4	B5	B7	B8	B9	C1	C2	C3
group_1708		PTS system, mannose/fructose/sorbose-specific IIAB component	43	43	1	1	2903				989	989	989	A1	A10	A11	A12	A2	A3	A5	A53	A54	A6	A7	A8	B1	B10	B11	B12	B13	B14	B15	B16	B17	B18	B19	B2	B20	B21	B22	B3	B4	B5	B7	B8	B9	C1	C2	C3
potC		spermidine/putrescine transport system permease protein PotC	43	43	1	1	2832				827	827	827	A1	A10	A11	A12	A2	A3	A5	A53	A54	A6	A7	A8	B1	B10	B11	B12	B13	B14	B15	B16	B17	B18	B19	B2	B20	B21	B22	B3	B4	B5	B7	B8	B9	C1	C2	C3
group_1710		6-phosphogluconate dehydrogenase	43	43	1	1	2127				902	902	902	A1	A10	A11	A12	A2	A3	A5	A53	A54	A6	A7	A8	B1	B10	B11	B12	B13	B14	B15	B16	B17	B18	B19	B2	B20	B21	B22	B3	B4	B5	B7	B8	B9	C1	C2	C3
lexA		LexA repressor	43	43	1	1	1924				623	623	623	A1	A10	A11	A12	A2	A3	A5	A53	A54	A6	A7	A8	B1	B10	B11	B12	B13	B14	B15	B16	B17	B18	B19	B2	B20	B21	B22	B3	B4	B5	B7	B8	B9	C1	C2	C3
group_1712		major facilitator superfamily transporter	43	43	1	1	3510				1292	1292	1292	A1	A10	A11	A12	A2	A3	A5	A53	A54	A6	A7	A8	B1	B10	B11	B12	B13	B14	B15	B16	B17	B18	B19	B2	B20	B21	B22	B3	B4	B5	B7	B8	B9	C1	C2	C3
group_1713		class II aminotransferase	43	43	1	1	1670				1175	1175	1175	A1	A10	A11	A12	A2	A3	A5	A53	A54	A6	A7	A8	B1	B10	B11	B12	B13	B14	B15	B16	B17	B18	B19	B2	B20	B21	B22	B3	B4	B5	B7	B8	B9	C1	C2	C3
group_1714		cell wall surface anchor family protein	43	43	1	1	3434				3227	3227	3227	A1	A10	A11	A12	A2	A3	A5	A53	A54	A6	A7	A8	B1	B10	B11	B12	B13	B14	B15	B16	B17	B18	B19	B2	B20	B21	B22	B3	B4	B5	B7	B8	B9	C1	C2	C3
group_1715		LacI family transcriptional regulator	43	43	1	1	80				1025	1025	1025	A1	A10	A11	A12	A2	A3	A5	A53	A54	A6	A7	A8	B1	B10	B11	B12	B13	B14	B15	B16	B17	B18	B19	B2	B20	B21	B22	B3	B4	B5	B7	B8	B9	C1	C2	C3
group_1716		ErfK/YbiS/YcfS/YnhG family protein	43	43	1	1	2533				1400	1400	1400	A1	A10	A11	A12	A2	A3	A5	A53	A54	A6	A7	A8	B1	B10	B11	B12	B13	B14	B15	B16	B17	B18	B19	B2	B20	B21	B22	B3	B4	B5	B7	B8	B9	C1	C2	C3
group_1717		excisionase family DNA binding domain protein	43	43	1	1	2425				278	278	278	A1	A10	A11	A12	A2	A3	A5	A53	A54	A6	A7	A8	B1	B10	B11	B12	B13	B14	B15	B16	B17	B18	B19	B2	B20	B21	B22	B3	B4	B5	B7	B8	B9	C1	C2	C3
group_1718		hypothetical protein	43	43	1	1	906				260	260	260	A1	A10	A11	A12	A2	A3	A5	A53	A54	A6	A7	A8	B1	B10	B11	B12	B13	B14	B15	B16	B17	B18	B19	B2	B20	B21	B22	B3	B4	B5	B7	B8	B9	C1	C2	C3
group_1719		periplasmic solute binding family protein	43	43	1	1	2501				938	938	938	A1	A10	A11	A12	A2	A3	A5	A53	A54	A6	A7	A8	B1	B10	B11	B12	B13	B14	B15	B16	B17	B18	B19	B2	B20	B21	B22	B3	B4	B5	B7	B8	B9	C1	C2	C3
rplF		50S ribosomal protein L6	43	43	1	1	190				536	536	536	A1	A10	A11	A12	A2	A3	A5	A53	A54	A6	A7	A8	B1	B10	B11	B12	B13	B14	B15	B16	B17	B18	B19	B2	B20	B21	B22	B3	B4	B5	B7	B8	B9	C1	C2	C3
group_1721		membrane protein	43	43	1	1	847				860	860	860	A1	A10	A11	A12	A2	A3	A5	A53	A54	A6	A7	A8	B1	B10	B11	B12	B13	B14	B15	B16	B17	B18	B19	B2	B20	B21	B22	B3	B4	B5	B7	B8	B9	C1	C2	C3
group_1722		Flavin reductase-like domain protein	43	43	1	1	2072				614	614	614	A1	A10	A11	A12	A2	A3	A5	A53	A54	A6	A7	A8	B1	B10	B11	B12	B13	B14	B15	B16	B17	B18	B19	B2	B20	B21	B22	B3	B4	B5	B7	B8	B9	C1	C2	C3
group_1723		N-acetylmuramoyl-L-alanine amidase	43	43	1	1	3616				2144	2144	2144	A1	A10	A11	A12	A2	A3	A5	A53	A54	A6	A7	A8	B1	B10	B11	B12	B13	B14	B15	B16	B17	B18	B19	B2	B20	B21	B22	B3	B4	B5	B7	B8	B9	C1	C2	C3
group_1724		iron-containing alcohol dehydrogenase	43	43	1	1	2124				797	797	797	A1	A10	A11	A12	A2	A3	A5	A53	A54	A6	A7	A8	B1	B10	B11	B12	B13	B14	B15	B16	B17	B18	B19	B2	B20	B21	B22	B3	B4	B5	B7	B8	B9	C1	C2	C3
group_1725		ABC transporter, permease protein	43	43	1	1	2261				815	815	815	A1	A10	A11	A12	A2	A3	A5	A53	A54	A6	A7	A8	B1	B10	B11	B12	B13	B14	B15	B16	B17	B18	B19	B2	B20	B21	B22	B3	B4	B5	B7	B8	B9	C1	C2	C3
group_1726		PTS system ascorbate-specific transporter subunit IIB	43	43	1	1	1998				284	284	284	A1	A10	A11	A12	A2	A3	A5	A53	A54	A6	A7	A8	B1	B10	B11	B12	B13	B14	B15	B16	B17	B18	B19	B2	B20	B21	B22	B3	B4	B5	B7	B8	B9	C1	C2	C3
group_1727		glycosyl hydrolase family 38 protein	43	43	1	1	2579				2702	2702	2702	A1	A10	A11	A12	A2	A3	A5	A53	A54	A6	A7	A8	B1	B10	B11	B12	B13	B14	B15	B16	B17	B18	B19	B2	B20	B21	B22	B3	B4	B5	B7	B8	B9	C1	C2	C3
group_1728		DNA mismatch repair protein MutS2 domain V	43	43	1	1	464				470	470	470	A1	A10	A11	A12	A2	A3	A5	A53	A54	A6	A7	A8	B1	B10	B11	B12	B13	B14	B15	B16	B17	B18	B19	B2	B20	B21	B22	B3	B4	B5	B7	B8	B9	C1	C2	C3
group_1729		hypothetical protein	43	43	1	1	385				293	293	293	A1	A10	A11	A12	A2	A3	A5	A53	A54	A6	A7	A8	B1	B10	B11	B12	B13	B14	B15	B16	B17	B18	B19	B2	B20	B21	B22	B3	B4	B5	B7	B8	B9	C1	C2	C3
group_1730		LacI family transcriptional regulator	43	43	1	1	778				947	947	947	A1	A10	A11	A12	A2	A3	A5	A53	A54	A6	A7	A8	B1	B10	B11	B12	B13	B14	B15	B16	B17	B18	B19	B2	B20	B21	B22	B3	B4	B5	B7	B8	B9	C1	C2	C3
group_1731		glycosyl transferase family protein	43	43	1	1	2106				857	857	857	A1	A10	A11	A12	A2	A3	A5	A53	A54	A6	A7	A8	B1	B10	B11	B12	B13	B14	B15	B16	B17	B18	B19	B2	B20	B21	B22	B3	B4	B5	B7	B8	B9	C1	C2	C3
pstC		phosphate ABC transporter permease PstC	43	43	1	1	1756				920	920	920	A1	A10	A11	A12	A2	A3	A5	A53	A54	A6	A7	A8	B1	B10	B11	B12	B13	B14	B15	B16	B17	B18	B19	B2	B20	B21	B22	B3	B4	B5	B7	B8	B9	C1	C2	C3
group_1733		malonate decarboxylase subunit alpha	43	43	1	1	429				1646	1646	1646	A1	A10	A11	A12	A2	A3	A5	A53	A54	A6	A7	A8	B1	B10	B11	B12	B13	B14	B15	B16	B17	B18	B19	B2	B20	B21	B22	B3	B4	B5	B7	B8	B9	C1	C2	C3
rsiV		Anti-sigma-V factor RsiV	43	43	1	1	1804				899	899	899	A1	A10	A11	A12	A2	A3	A5	A53	A54	A6	A7	A8	B1	B10	B11	B12	B13	B14	B15	B16	B17	B18	B19	B2	B20	B21	B22	B3	B4	B5	B7	B8	B9	C1	C2	C3
group_1735		tagatose-6-phosphate kinase	43	43	1	1	3363				941	941	941	A1	A10	A11	A12	A2	A3	A5	A53	A54	A6	A7	A8	B1	B10	B11	B12	B13	B14	B15	B16	B17	B18	B19	B2	B20	B21	B22	B3	B4	B5	B7	B8	B9	C1	C2	C3
group_1736		ABC transporter permease	43	43	1	1	2503				824	824	824	A1	A10	A11	A12	A2	A3	A5	A53	A54	A6	A7	A8	B1	B10	B11	B12	B13	B14	B15	B16	B17	B18	B19	B2	B20	B21	B22	B3	B4	B5	B7	B8	B9	C1	C2	C3
clpB		ATP-dependent chaperone protein ClpB	43	43	1	1	2199				2609	2609	2609	A1	A10	A11	A12	A2	A3	A5	A53	A54	A6	A7	A8	B1	B10	B11	B12	B13	B14	B15	B16	B17	B18	B19	B2	B20	B21	B22	B3	B4	B5	B7	B8	B9	C1	C2	C3
group_1738		DNA mismatch repair protein MutS2	43	43	1	1	463				1475	1475	1475	A1	A10	A11	A12	A2	A3	A5	A53	A54	A6	A7	A8	B1	B10	B11	B12	B13	B14	B15	B16	B17	B18	B19	B2	B20	B21	B22	B3	B4	B5	B7	B8	B9	C1	C2	C3
prfB		peptide chain release factor 2	43	43	1	1	1762				983	983	983	A1	A10	A11	A12	A2	A3	A5	A53	A54	A6	A7	A8	B1	B10	B11	B12	B13	B14	B15	B16	B17	B18	B19	B2	B20	B21	B22	B3	B4	B5	B7	B8	B9	C1	C2	C3
group_1740		kinase	43	43	1	1	442				620	620	620	A1	A10	A11	A12	A2	A3	A5	A53	A54	A6	A7	A8	B1	B10	B11	B12	B13	B14	B15	B16	B17	B18	B19	B2	B20	B21	B22	B3	B4	B5	B7	B8	B9	C1	C2	C3
group_1741		hypothetical protein	43	43	1	1	782				632	632	632	A1	A10	A11	A12	A2	A3	A5	A53	A54	A6	A7	A8	B1	B10	B11	B12	B13	B14	B15	B16	B17	B18	B19	B2	B20	B21	B22	B3	B4	B5	B7	B8	B9	C1	C2	C3
group_1742		N-acetylmannosamine-6-phosphate 2-epimerase	43	43	1	1	2073				683	683	683	A1	A10	A11	A12	A2	A3	A5	A53	A54	A6	A7	A8	B1	B10	B11	B12	B13	B14	B15	B16	B17	B18	B19	B2	B20	B21	B22	B3	B4	B5	B7	B8	B9	C1	C2	C3
group_1743		ABC transporter ATP-binding protein/permease	43	43	1	1	1567				1892	1892	1892	A1	A10	A11	A12	A2	A3	A5	A53	A54	A6	A7	A8	B1	B10	B11	B12	B13	B14	B15	B16	B17	B18	B19	B2	B20	B21	B22	B3	B4	B5	B7	B8	B9	C1	C2	C3
group_1744		methyltransferase small domain-containing protein	43	43	1	1	1459				734	734	734	A1	A10	A11	A12	A2	A3	A5	A53	A54	A6	A7	A8	B1	B10	B11	B12	B13	B14	B15	B16	B17	B18	B19	B2	B20	B21	B22	B3	B4	B5	B7	B8	B9	C1	C2	C3
group_1745		glycine betaine transporter ATP-binding subunit	43	43	1	1	1516				1193	1193	1193	A1	A10	A11	A12	A2	A3	A5	A53	A54	A6	A7	A8	B1	B10	B11	B12	B13	B14	B15	B16	B17	B18	B19	B2	B20	B21	B22	B3	B4	B5	B7	B8	B9	C1	C2	C3
group_1746		Integrase	43	43	1	1	24				563	563	563	A1	A10	A11	A12	A2	A3	A5	A53	A54	A6	A7	A8	B1	B10	B11	B12	B13	B14	B15	B16	B17	B18	B19	B2	B20	B21	B22	B3	B4	B5	B7	B8	B9	C1	C2	C3
group_1747		type II/IV secretion system protein	43	43	1	1	1432				929	929	929	A1	A10	A11	A12	A2	A3	A5	A53	A54	A6	A7	A8	B1	B10	B11	B12	B13	B14	B15	B16	B17	B18	B19	B2	B20	B21	B22	B3	B4	B5	B7	B8	B9	C1	C2	C3
pdhA		pyruvate dehydrogenase E1 component subunit alpha	43	43	1	1	641				1109	1109	1109	A1	A10	A11	A12	A2	A3	A5	A53	A54	A6	A7	A8	B1	B10	B11	B12	B13	B14	B15	B16	B17	B18	B19	B2	B20	B21	B22	B3	B4	B5	B7	B8	B9	C1	C2	C3
group_1749		MazG nucleotide pyrophosphohydrolase	43	43	1	1	2749				326	326	326	A1	A10	A11	A12	A2	A3	A5	A53	A54	A6	A7	A8	B1	B10	B11	B12	B13	B14	B15	B16	B17	B18	B19	B2	B20	B21	B22	B3	B4	B5	B7	B8	B9	C1	C2	C3
group_1750		TetR family dihydroxyacetone kinase regulator	43	43	1	1	271				578	578	578	A1	A10	A11	A12	A2	A3	A5	A53	A54	A6	A7	A8	B1	B10	B11	B12	B13	B14	B15	B16	B17	B18	B19	B2	B20	B21	B22	B3	B4	B5	B7	B8	B9	C1	C2	C3
group_1751		dihydrodipicolinate synthase	43	43	1	1	3588				881	881	881	A1	A10	A11	A12	A2	A3	A5	A53	A54	A6	A7	A8	B1	B10	B11	B12	B13	B14	B15	B16	B17	B18	B19	B2	B20	B21	B22	B3	B4	B5	B7	B8	B9	C1	C2	C3
glyQ		glycyl-tRNA synthetase subunit alpha	43	43	1	1	1710				917	917	917	A1	A10	A11	A12	A2	A3	A5	A53	A54	A6	A7	A8	B1	B10	B11	B12	B13	B14	B15	B16	B17	B18	B19	B2	B20	B21	B22	B3	B4	B5	B7	B8	B9	C1	C2	C3
group_1753		Inhibitor of apoptosis-promoting Bax1	43	43	1	1	2214				683	683	683	A1	A10	A11	A12	A2	A3	A5	A53	A54	A6	A7	A8	B1	B10	B11	B12	B13	B14	B15	B16	B17	B18	B19	B2	B20	B21	B22	B3	B4	B5	B7	B8	B9	C1	C2	C3
group_1754		hypothetical protein	43	43	1	1	3120				626	626	626	A1	A10	A11	A12	A2	A3	A5	A53	A54	A6	A7	A8	B1	B10	B11	B12	B13	B14	B15	B16	B17	B18	B19	B2	B20	B21	B22	B3	B4	B5	B7	B8	B9	C1	C2	C3
group_1755		RpiR family transcriptional regulator	43	43	1	1	2002				875	875	875	A1	A10	A11	A12	A2	A3	A5	A53	A54	A6	A7	A8	B1	B10	B11	B12	B13	B14	B15	B16	B17	B18	B19	B2	B20	B21	B22	B3	B4	B5	B7	B8	B9	C1	C2	C3
group_1756		integral membrane protein	43	43	1	1	138				578	578	578	A1	A10	A11	A12	A2	A3	A5	A53	A54	A6	A7	A8	B1	B10	B11	B12	B13	B14	B15	B16	B17	B18	B19	B2	B20	B21	B22	B3	B4	B5	B7	B8	B9	C1	C2	C3
group_1757		toxin-antitoxin system, toxin component, MazF family	43	43	1	1	3545				341	341	341	A1	A10	A11	A12	A2	A3	A5	A53	A54	A6	A7	A8	B1	B10	B11	B12	B13	B14	B15	B16	B17	B18	B19	B2	B20	B21	B22	B3	B4	B5	B7	B8	B9	C1	C2	C3
group_1758		putative phage head-tail adaptor	43	43	1	1	1853				335	335	335	A1	A10	A11	A12	A2	A3	A5	A53	A54	A6	A7	A8	B1	B10	B11	B12	B13	B14	B15	B16	B17	B18	B19	B2	B20	B21	B22	B3	B4	B5	B7	B8	B9	C1	C2	C3
group_1759		6-phospho-beta-glucosidase	43	43	1	1	2755				1409	1409	1409	A1	A10	A11	A12	A2	A3	A5	A53	A54	A6	A7	A8	B1	B10	B11	B12	B13	B14	B15	B16	B17	B18	B19	B2	B20	B21	B22	B3	B4	B5	B7	B8	B9	C1	C2	C3
group_1760		AbrB family transcriptional regulator	43	43	1	1	3546				230	230	230	A1	A10	A11	A12	A2	A3	A5	A53	A54	A6	A7	A8	B1	B10	B11	B12	B13	B14	B15	B16	B17	B18	B19	B2	B20	B21	B22	B3	B4	B5	B7	B8	B9	C1	C2	C3
group_1761		Tim44-like domain-containing protein	43	43	1	1	435				764	764	764	A1	A10	A11	A12	A2	A3	A5	A53	A54	A6	A7	A8	B1	B10	B11	B12	B13	B14	B15	B16	B17	B18	B19	B2	B20	B21	B22	B3	B4	B5	B7	B8	B9	C1	C2	C3
group_1762		hypothetical protein	43	43	1	1	2764				425	425	425	A1	A10	A11	A12	A2	A3	A5	A53	A54	A6	A7	A8	B1	B10	B11	B12	B13	B14	B15	B16	B17	B18	B19	B2	B20	B21	B22	B3	B4	B5	B7	B8	B9	C1	C2	C3
group_1763		hypothetical protein	43	43	1	1	3435				314	314	314	A1	A10	A11	A12	A2	A3	A5	A53	A54	A6	A7	A8	B1	B10	B11	B12	B13	B14	B15	B16	B17	B18	B19	B2	B20	B21	B22	B3	B4	B5	B7	B8	B9	C1	C2	C3
murA2		UDP-N-acetylglucosamine 1-carboxyvinyltransferase	43	43	1	1	1777				1301	1301	1301	A1	A10	A11	A12	A2	A3	A5	A53	A54	A6	A7	A8	B1	B10	B11	B12	B13	B14	B15	B16	B17	B18	B19	B2	B20	B21	B22	B3	B4	B5	B7	B8	B9	C1	C2	C3
group_1765		LysR family transcriptional regulator	43	43	1	1	2260				443	443	443	A1	A10	A11	A12	A2	A3	A5	A53	A54	A6	A7	A8	B1	B10	B11	B12	B13	B14	B15	B16	B17	B18	B19	B2	B20	B21	B22	B3	B4	B5	B7	B8	B9	C1	C2	C3
group_1766		HAD superfamily hydrolase	43	43	1	1	2273				773	773	773	A1	A10	A11	A12	A2	A3	A5	A53	A54	A6	A7	A8	B1	B10	B11	B12	B13	B14	B15	B16	B17	B18	B19	B2	B20	B21	B22	B3	B4	B5	B7	B8	B9	C1	C2	C3
group_1767		hypothetical protein	43	43	1	1	2743				530	530	530	A1	A10	A11	A12	A2	A3	A5	A53	A54	A6	A7	A8	B1	B10	B11	B12	B13	B14	B15	B16	B17	B18	B19	B2	B20	B21	B22	B3	B4	B5	B7	B8	B9	C1	C2	C3
group_1768		adenylate cyclase	43	43	1	1	1471				575	575	575	A1	A10	A11	A12	A2	A3	A5	A53	A54	A6	A7	A8	B1	B10	B11	B12	B13	B14	B15	B16	B17	B18	B19	B2	B20	B21	B22	B3	B4	B5	B7	B8	B9	C1	C2	C3
group_1769		hypothetical protein	43	43	1	1	3303			Hypothetical protein with no hits to refseq/uniprot/clusters/cdd/tigrfams/pfam overlapping another protein with hits	275	275	275	A1	A10	A11	A12	A2	A3	A5	A53	A54	A6	A7	A8	B1	B10	B11	B12	B13	B14	B15	B16	B17	B18	B19	B2	B20	B21	B22	B3	B4	B5	B7	B8	B9	C1	C2	C3
group_1770		hypothetical protein	43	43	1	1	1677				164	164	164	A1	A10	A11	A12	A2	A3	A5	A53	A54	A6	A7	A8	B1	B10	B11	B12	B13	B14	B15	B16	B17	B18	B19	B2	B20	B21	B22	B3	B4	B5	B7	B8	B9	C1	C2	C3
group_1771		hypothetical protein	43	43	1	1	821				1046	1046	1046	A1	A10	A11	A12	A2	A3	A5	A53	A54	A6	A7	A8	B1	B10	B11	B12	B13	B14	B15	B16	B17	B18	B19	B2	B20	B21	B22	B3	B4	B5	B7	B8	B9	C1	C2	C3
group_1772		DNA polymerase III subunits gamma and tau	43	43	1	1	2868				1745	1745	1745	A1	A10	A11	A12	A2	A3	A5	A53	A54	A6	A7	A8	B1	B10	B11	B12	B13	B14	B15	B16	B17	B18	B19	B2	B20	B21	B22	B3	B4	B5	B7	B8	B9	C1	C2	C3
ccpA		catabolite control protein A	43	43	1	1	1738				1001	1001	1001	A1	A10	A11	A12	A2	A3	A5	A53	A54	A6	A7	A8	B1	B10	B11	B12	B13	B14	B15	B16	B17	B18	B19	B2	B20	B21	B22	B3	B4	B5	B7	B8	B9	C1	C2	C3
group_1774		PTS system, beta-glucoside-specific IIABC component	43	43	1	1	1728				1886	1886	1886	A1	A10	A11	A12	A2	A3	A5	A53	A54	A6	A7	A8	B1	B10	B11	B12	B13	B14	B15	B16	B17	B18	B19	B2	B20	B21	B22	B3	B4	B5	B7	B8	B9	C1	C2	C3
mraZ		cell division protein MraZ	43	43	1	1	2922				431	431	431	A1	A10	A11	A12	A2	A3	A5	A53	A54	A6	A7	A8	B1	B10	B11	B12	B13	B14	B15	B16	B17	B18	B19	B2	B20	B21	B22	B3	B4	B5	B7	B8	B9	C1	C2	C3
ahpC		alkyl hydroperoxide reductase subunit C	43	43	1	1	2063				563	563	563	A1	A10	A11	A12	A2	A3	A5	A53	A54	A6	A7	A8	B1	B10	B11	B12	B13	B14	B15	B16	B17	B18	B19	B2	B20	B21	B22	B3	B4	B5	B7	B8	B9	C1	C2	C3
group_1777		acetolactate synthase	43	43	1	1	2264				1664	1664	1664	A1	A10	A11	A12	A2	A3	A5	A53	A54	A6	A7	A8	B1	B10	B11	B12	B13	B14	B15	B16	B17	B18	B19	B2	B20	B21	B22	B3	B4	B5	B7	B8	B9	C1	C2	C3
guaC		guanosine 5'-monophosphate oxidoreductase	43	43	1	1	643				977	977	977	A1	A10	A11	A12	A2	A3	A5	A53	A54	A6	A7	A8	B1	B10	B11	B12	B13	B14	B15	B16	B17	B18	B19	B2	B20	B21	B22	B3	B4	B5	B7	B8	B9	C1	C2	C3
group_1779		NUDIX family hydrolase	43	43	1	1	443				605	605	605	A1	A10	A11	A12	A2	A3	A5	A53	A54	A6	A7	A8	B1	B10	B11	B12	B13	B14	B15	B16	B17	B18	B19	B2	B20	B21	B22	B3	B4	B5	B7	B8	B9	C1	C2	C3
group_1780		arginine repressor protein	43	43	1	1	2916				449	449	449	A1	A10	A11	A12	A2	A3	A5	A53	A54	A6	A7	A8	B1	B10	B11	B12	B13	B14	B15	B16	B17	B18	B19	B2	B20	B21	B22	B3	B4	B5	B7	B8	B9	C1	C2	C3
group_1781		PTS system, mannose/fructose/sorbose-specific IIC component	43	43	1	1	3365				890	890	890	A1	A10	A11	A12	A2	A3	A5	A53	A54	A6	A7	A8	B1	B10	B11	B12	B13	B14	B15	B16	B17	B18	B19	B2	B20	B21	B22	B3	B4	B5	B7	B8	B9	C1	C2	C3
group_1782		alpha-N-arabinofuranosidase	43	43	1	1	1549				1511	1511	1511	A1	A10	A11	A12	A2	A3	A5	A53	A54	A6	A7	A8	B1	B10	B11	B12	B13	B14	B15	B16	B17	B18	B19	B2	B20	B21	B22	B3	B4	B5	B7	B8	B9	C1	C2	C3
group_1783		GDSL-like lipase/acylhydrolase	43	43	1	1	3386				674	674	674	A1	A10	A11	A12	A2	A3	A5	A53	A54	A6	A7	A8	B1	B10	B11	B12	B13	B14	B15	B16	B17	B18	B19	B2	B20	B21	B22	B3	B4	B5	B7	B8	B9	C1	C2	C3
group_1784		cell division protein ZapA	43	43	1	1	1834				437	437	437	A1	A10	A11	A12	A2	A3	A5	A53	A54	A6	A7	A8	B1	B10	B11	B12	B13	B14	B15	B16	B17	B18	B19	B2	B20	B21	B22	B3	B4	B5	B7	B8	B9	C1	C2	C3
group_1785		GNAT family acetyltransferase	43	43	1	1	445				521	521	521	A1	A10	A11	A12	A2	A3	A5	A53	A54	A6	A7	A8	B1	B10	B11	B12	B13	B14	B15	B16	B17	B18	B19	B2	B20	B21	B22	B3	B4	B5	B7	B8	B9	C1	C2	C3
group_1786		Orotidine 5'-phosphate decarboxylase	43	43	1	1	1974				716	716	716	A1	A10	A11	A12	A2	A3	A5	A53	A54	A6	A7	A8	B1	B10	B11	B12	B13	B14	B15	B16	B17	B18	B19	B2	B20	B21	B22	B3	B4	B5	B7	B8	B9	C1	C2	C3
group_1787		hypothetical protein	43	43	1	1	2420				314	314	314	A1	A10	A11	A12	A2	A3	A5	A53	A54	A6	A7	A8	B1	B10	B11	B12	B13	B14	B15	B16	B17	B18	B19	B2	B20	B21	B22	B3	B4	B5	B7	B8	B9	C1	C2	C3
group_1788		ECF subfamily RNA polymerase sigma-70 region 2	43	43	1	1	1805				506	506	506	A1	A10	A11	A12	A2	A3	A5	A53	A54	A6	A7	A8	B1	B10	B11	B12	B13	B14	B15	B16	B17	B18	B19	B2	B20	B21	B22	B3	B4	B5	B7	B8	B9	C1	C2	C3
group_1789		hypothetical protein	43	43	1	1	2866				1184	1184	1184	A1	A10	A11	A12	A2	A3	A5	A53	A54	A6	A7	A8	B1	B10	B11	B12	B13	B14	B15	B16	B17	B18	B19	B2	B20	B21	B22	B3	B4	B5	B7	B8	B9	C1	C2	C3
group_1790		serine/threonine phosphatase	43	43	1	1	2522				740	740	740	A1	A10	A11	A12	A2	A3	A5	A53	A54	A6	A7	A8	B1	B10	B11	B12	B13	B14	B15	B16	B17	B18	B19	B2	B20	B21	B22	B3	B4	B5	B7	B8	B9	C1	C2	C3
group_1791		peptidoglycan glycosyltransferase	43	43	1	1	2925				2192	2192	2192	A1	A10	A11	A12	A2	A3	A5	A53	A54	A6	A7	A8	B1	B10	B11	B12	B13	B14	B15	B16	B17	B18	B19	B2	B20	B21	B22	B3	B4	B5	B7	B8	B9	C1	C2	C3
group_1792		Glutathione reductase	43	43	1	1	96				1346	1346	1346	A1	A10	A11	A12	A2	A3	A5	A53	A54	A6	A7	A8	B1	B10	B11	B12	B13	B14	B15	B16	B17	B18	B19	B2	B20	B21	B22	B3	B4	B5	B7	B8	B9	C1	C2	C3
group_1793		membrane protein	43	43	1	1	3577				668	668	668	A1	A10	A11	A12	A2	A3	A5	A53	A54	A6	A7	A8	B1	B10	B11	B12	B13	B14	B15	B16	B17	B18	B19	B2	B20	B21	B22	B3	B4	B5	B7	B8	B9	C1	C2	C3
group_1794		hypothetical protein	43	43	1	1	913				194	194	194	A1	A10	A11	A12	A2	A3	A5	A53	A54	A6	A7	A8	B1	B10	B11	B12	B13	B14	B15	B16	B17	B18	B19	B2	B20	B21	B22	B3	B4	B5	B7	B8	B9	C1	C2	C3
group_1795		hypothetical protein	43	43	1	1	3387				341	341	341	A1	A10	A11	A12	A2	A3	A5	A53	A54	A6	A7	A8	B1	B10	B11	B12	B13	B14	B15	B16	B17	B18	B19	B2	B20	B21	B22	B3	B4	B5	B7	B8	B9	C1	C2	C3
group_1796		Xaa-Pro dipeptidase	43	43	1	1	1739				1106	1106	1106	A1	A10	A11	A12	A2	A3	A5	A53	A54	A6	A7	A8	B1	B10	B11	B12	B13	B14	B15	B16	B17	B18	B19	B2	B20	B21	B22	B3	B4	B5	B7	B8	B9	C1	C2	C3
group_1797		hypothetical protein	43	43	1	1	2254				197	197	197	A1	A10	A11	A12	A2	A3	A5	A53	A54	A6	A7	A8	B1	B10	B11	B12	B13	B14	B15	B16	B17	B18	B19	B2	B20	B21	B22	B3	B4	B5	B7	B8	B9	C1	C2	C3
group_1798		isochorismatase family hydrolase	43	43	1	1	2132				506	506	506	A1	A10	A11	A12	A2	A3	A5	A53	A54	A6	A7	A8	B1	B10	B11	B12	B13	B14	B15	B16	B17	B18	B19	B2	B20	B21	B22	B3	B4	B5	B7	B8	B9	C1	C2	C3
group_1799		ATP-dependent helicase/deoxyribonuclease subunit B	43	43	1	1	589				3527	3527	3527	A1	A10	A11	A12	A2	A3	A5	A53	A54	A6	A7	A8	B1	B10	B11	B12	B13	B14	B15	B16	B17	B18	B19	B2	B20	B21	B22	B3	B4	B5	B7	B8	B9	C1	C2	C3
rpmE2		50S ribosomal protein L31	43	43	1	1	2856				263	263	263	A1	A10	A11	A12	A2	A3	A5	A53	A54	A6	A7	A8	B1	B10	B11	B12	B13	B14	B15	B16	B17	B18	B19	B2	B20	B21	B22	B3	B4	B5	B7	B8	B9	C1	C2	C3
group_1801		amino acid or sugar ABC transport system, permease protein	43	43	1	1	84				905	905	905	A1	A10	A11	A12	A2	A3	A5	A53	A54	A6	A7	A8	B1	B10	B11	B12	B13	B14	B15	B16	B17	B18	B19	B2	B20	B21	B22	B3	B4	B5	B7	B8	B9	C1	C2	C3
group_1802		integral membrane protein	43	43	1	1	2889				803	803	803	A1	A10	A11	A12	A2	A3	A5	A53	A54	A6	A7	A8	B1	B10	B11	B12	B13	B14	B15	B16	B17	B18	B19	B2	B20	B21	B22	B3	B4	B5	B7	B8	B9	C1	C2	C3
group_1803		HxlR-like helix-turn-helix protein	43	43	1	1	2748				227	227	227	A1	A10	A11	A12	A2	A3	A5	A53	A54	A6	A7	A8	B1	B10	B11	B12	B13	B14	B15	B16	B17	B18	B19	B2	B20	B21	B22	B3	B4	B5	B7	B8	B9	C1	C2	C3
group_1804		ATPase	43	43	1	1	2811				473	473	473	A1	A10	A11	A12	A2	A3	A5	A53	A54	A6	A7	A8	B1	B10	B11	B12	B13	B14	B15	B16	B17	B18	B19	B2	B20	B21	B22	B3	B4	B5	B7	B8	B9	C1	C2	C3
group_1805		carboxylesterase	43	43	1	1	1789				755	755	755	A1	A10	A11	A12	A2	A3	A5	A53	A54	A6	A7	A8	B1	B10	B11	B12	B13	B14	B15	B16	B17	B18	B19	B2	B20	B21	B22	B3	B4	B5	B7	B8	B9	C1	C2	C3
group_1806		Calcineurin-like phosphoesterase	43	43	1	1	241				899	899	899	A1	A10	A11	A12	A2	A3	A5	A53	A54	A6	A7	A8	B1	B10	B11	B12	B13	B14	B15	B16	B17	B18	B19	B2	B20	B21	B22	B3	B4	B5	B7	B8	B9	C1	C2	C3
group_1807		transporter, dicarboxylate/amino acid:cation symporter family protein	43	43	1	1	394				1241	1241	1241	A1	A10	A11	A12	A2	A3	A5	A53	A54	A6	A7	A8	B1	B10	B11	B12	B13	B14	B15	B16	B17	B18	B19	B2	B20	B21	B22	B3	B4	B5	B7	B8	B9	C1	C2	C3
group_1808		ABC transporter ATP-binding protein	43	43	1	1	1886				1934	1934	1934	A1	A10	A11	A12	A2	A3	A5	A53	A54	A6	A7	A8	B1	B10	B11	B12	B13	B14	B15	B16	B17	B18	B19	B2	B20	B21	B22	B3	B4	B5	B7	B8	B9	C1	C2	C3
yuaF		putative membrane protein YuaF	43	43	1	1	680				524	524	524	A1	A10	A11	A12	A2	A3	A5	A53	A54	A6	A7	A8	B1	B10	B11	B12	B13	B14	B15	B16	B17	B18	B19	B2	B20	B21	B22	B3	B4	B5	B7	B8	B9	C1	C2	C3
atpB		ATP synthase subunit C	43	43	1	1	1786				719	719	719	A1	A10	A11	A12	A2	A3	A5	A53	A54	A6	A7	A8	B1	B10	B11	B12	B13	B14	B15	B16	B17	B18	B19	B2	B20	B21	B22	B3	B4	B5	B7	B8	B9	C1	C2	C3
group_1811		antibiotic biosynthesis monooxygenase	43	43	1	1	2598				293	293	293	A1	A10	A11	A12	A2	A3	A5	A53	A54	A6	A7	A8	B1	B10	B11	B12	B13	B14	B15	B16	B17	B18	B19	B2	B20	B21	B22	B3	B4	B5	B7	B8	B9	C1	C2	C3
cbiO_1		cobalt import ATP-binding protein CbiO	43	43	1	1	203				839	839	839	A1	A10	A11	A12	A2	A3	A5	A53	A54	A6	A7	A8	B1	B10	B11	B12	B13	B14	B15	B16	B17	B18	B19	B2	B20	B21	B22	B3	B4	B5	B7	B8	B9	C1	C2	C3
group_1813		amino acid permease	43	43	1	1	3512				1421	1421	1421	A1	A10	A11	A12	A2	A3	A5	A53	A54	A6	A7	A8	B1	B10	B11	B12	B13	B14	B15	B16	B17	B18	B19	B2	B20	B21	B22	B3	B4	B5	B7	B8	B9	C1	C2	C3
group_1814		relaxase/mobilization nuclease domain protein	43	43	1	1	2430				1391	1391	1391	A1	A10	A11	A12	A2	A3	A5	A53	A54	A6	A7	A8	B1	B10	B11	B12	B13	B14	B15	B16	B17	B18	B19	B2	B20	B21	B22	B3	B4	B5	B7	B8	B9	C1	C2	C3
group_1815		glycerol dehydrogenase	43	43	1	1	1609				1103	1103	1103	A1	A10	A11	A12	A2	A3	A5	A53	A54	A6	A7	A8	B1	B10	B11	B12	B13	B14	B15	B16	B17	B18	B19	B2	B20	B21	B22	B3	B4	B5	B7	B8	B9	C1	C2	C3
sbcD		exonuclease SbcD	43	43	1	1	1461				1121	1121	1121	A1	A10	A11	A12	A2	A3	A5	A53	A54	A6	A7	A8	B1	B10	B11	B12	B13	B14	B15	B16	B17	B18	B19	B2	B20	B21	B22	B3	B4	B5	B7	B8	B9	C1	C2	C3
group_1817		hypothetical protein	43	43	1	1	57				878	878	878	A1	A10	A11	A12	A2	A3	A5	A53	A54	A6	A7	A8	B1	B10	B11	B12	B13	B14	B15	B16	B17	B18	B19	B2	B20	B21	B22	B3	B4	B5	B7	B8	B9	C1	C2	C3
aapA		amino acid permease	43	43	1	1	277				1349	1349	1349	A1	A10	A11	A12	A2	A3	A5	A53	A54	A6	A7	A8	B1	B10	B11	B12	B13	B14	B15	B16	B17	B18	B19	B2	B20	B21	B22	B3	B4	B5	B7	B8	B9	C1	C2	C3
dexB		glucan 1,6-alpha-glucosidase	43	43	1	1	450				1622	1622	1622	A1	A10	A11	A12	A2	A3	A5	A53	A54	A6	A7	A8	B1	B10	B11	B12	B13	B14	B15	B16	B17	B18	B19	B2	B20	B21	B22	B3	B4	B5	B7	B8	B9	C1	C2	C3
group_1820		PTS system fructose-specific transporter subunit IIABC	43	43	1	1	3146				1931	1931	1931	A1	A10	A11	A12	A2	A3	A5	A53	A54	A6	A7	A8	B1	B10	B11	B12	B13	B14	B15	B16	B17	B18	B19	B2	B20	B21	B22	B3	B4	B5	B7	B8	B9	C1	C2	C3
group_1821		hypothetical protein	43	43	1	1	1435				494	494	494	A1	A10	A11	A12	A2	A3	A5	A53	A54	A6	A7	A8	B1	B10	B11	B12	B13	B14	B15	B16	B17	B18	B19	B2	B20	B21	B22	B3	B4	B5	B7	B8	B9	C1	C2	C3
group_1822		altronate hydrolase	43	43	1	1	2570				1499	1499	1499	A1	A10	A11	A12	A2	A3	A5	A53	A54	A6	A7	A8	B1	B10	B11	B12	B13	B14	B15	B16	B17	B18	B19	B2	B20	B21	B22	B3	B4	B5	B7	B8	B9	C1	C2	C3
group_1823		alpha/beta hydrolase fold protein	43	43	1	1	1595				947	947	947	A1	A10	A11	A12	A2	A3	A5	A53	A54	A6	A7	A8	B1	B10	B11	B12	B13	B14	B15	B16	B17	B18	B19	B2	B20	B21	B22	B3	B4	B5	B7	B8	B9	C1	C2	C3
group_1824		glycosyl transferase family protein	43	43	1	1	3506				947	947	947	A1	A10	A11	A12	A2	A3	A5	A53	A54	A6	A7	A8	B1	B10	B11	B12	B13	B14	B15	B16	B17	B18	B19	B2	B20	B21	B22	B3	B4	B5	B7	B8	B9	C1	C2	C3
group_1825		Excisionase	43	43	1	1	1004				206	206	206	A1	A10	A11	A12	A2	A3	A5	A53	A54	A6	A7	A8	B1	B10	B11	B12	B13	B14	B15	B16	B17	B18	B19	B2	B20	B21	B22	B3	B4	B5	B7	B8	B9	C1	C2	C3
group_1826		DNA-binding response regulator	43	43	1	1	1524				704	704	704	A1	A10	A11	A12	A2	A3	A5	A53	A54	A6	A7	A8	B1	B10	B11	B12	B13	B14	B15	B16	B17	B18	B19	B2	B20	B21	B22	B3	B4	B5	B7	B8	B9	C1	C2	C3
group_1827		5-bromo-4-chloroindolyl phosphate hydrolysis protein	43	43	1	1	3526				662	662	662	A1	A10	A11	A12	A2	A3	A5	A53	A54	A6	A7	A8	B1	B10	B11	B12	B13	B14	B15	B16	B17	B18	B19	B2	B20	B21	B22	B3	B4	B5	B7	B8	B9	C1	C2	C3
grpE		co-chaperone GrpE	43	43	1	1	3107				563	563	563	A1	A10	A11	A12	A2	A3	A5	A53	A54	A6	A7	A8	B1	B10	B11	B12	B13	B14	B15	B16	B17	B18	B19	B2	B20	B21	B22	B3	B4	B5	B7	B8	B9	C1	C2	C3
group_1829		helicase	43	43	1	1	1766				1076	1076	1076	A1	A10	A11	A12	A2	A3	A5	A53	A54	A6	A7	A8	B1	B10	B11	B12	B13	B14	B15	B16	B17	B18	B19	B2	B20	B21	B22	B3	B4	B5	B7	B8	B9	C1	C2	C3
lysS		lysyl-tRNA synthetase	43	43	1	1	2546				1496	1496	1496	A1	A10	A11	A12	A2	A3	A5	A53	A54	A6	A7	A8	B1	B10	B11	B12	B13	B14	B15	B16	B17	B18	B19	B2	B20	B21	B22	B3	B4	B5	B7	B8	B9	C1	C2	C3
group_1831		Phosphotransferase	43	43	1	1	1429				782	782	782	A1	A10	A11	A12	A2	A3	A5	A53	A54	A6	A7	A8	B1	B10	B11	B12	B13	B14	B15	B16	B17	B18	B19	B2	B20	B21	B22	B3	B4	B5	B7	B8	B9	C1	C2	C3
group_1832		alpha amylase	43	43	1	1	79				1685	1685	1685	A1	A10	A11	A12	A2	A3	A5	A53	A54	A6	A7	A8	B1	B10	B11	B12	B13	B14	B15	B16	B17	B18	B19	B2	B20	B21	B22	B3	B4	B5	B7	B8	B9	C1	C2	C3
group_1833		PTS system fructose-specific transporter subunit IIA	43	43	1	1	3358				458	458	458	A1	A10	A11	A12	A2	A3	A5	A53	A54	A6	A7	A8	B1	B10	B11	B12	B13	B14	B15	B16	B17	B18	B19	B2	B20	B21	B22	B3	B4	B5	B7	B8	B9	C1	C2	C3
group_1834		putative transcriptional regulatory protein	43	43	1	1	2532				722	722	722	A1	A10	A11	A12	A2	A3	A5	A53	A54	A6	A7	A8	B1	B10	B11	B12	B13	B14	B15	B16	B17	B18	B19	B2	B20	B21	B22	B3	B4	B5	B7	B8	B9	C1	C2	C3
group_1835		r3H domain protein	43	43	1	1	114				758	758	758	A1	A10	A11	A12	A2	A3	A5	A53	A54	A6	A7	A8	B1	B10	B11	B12	B13	B14	B15	B16	B17	B18	B19	B2	B20	B21	B22	B3	B4	B5	B7	B8	B9	C1	C2	C3
ezrA		septation ring formation regulator EzrA	43	43	1	1	1685				1721	1721	1721	A1	A10	A11	A12	A2	A3	A5	A53	A54	A6	A7	A8	B1	B10	B11	B12	B13	B14	B15	B16	B17	B18	B19	B2	B20	B21	B22	B3	B4	B5	B7	B8	B9	C1	C2	C3
group_1837		PDZ domain protein	43	43	1	1	625				1043	1043	1043	A1	A10	A11	A12	A2	A3	A5	A53	A54	A6	A7	A8	B1	B10	B11	B12	B13	B14	B15	B16	B17	B18	B19	B2	B20	B21	B22	B3	B4	B5	B7	B8	B9	C1	C2	C3
yaaQ		putative protein YaaQ	43	43	1	1	2872				329	329	329	A1	A10	A11	A12	A2	A3	A5	A53	A54	A6	A7	A8	B1	B10	B11	B12	B13	B14	B15	B16	B17	B18	B19	B2	B20	B21	B22	B3	B4	B5	B7	B8	B9	C1	C2	C3
group_1839		UTP-glucose-1-phosphate uridylyltransferase	43	43	1	1	1742				938	938	938	A1	A10	A11	A12	A2	A3	A5	A53	A54	A6	A7	A8	B1	B10	B11	B12	B13	B14	B15	B16	B17	B18	B19	B2	B20	B21	B22	B3	B4	B5	B7	B8	B9	C1	C2	C3
ssb_1		single-strand binding protein	43	43	1	1	1208				485	497	496	A1	A10	A11	A12	A2	A3	A5	A53	A54	A6	A7	A8	B1	B10	B11	B12	B13	B14	B15	B16	B17	B18	B19	B2	B20	B21	B22	B3	B4	B5	B7	B8	B9	C1	C2	C3
group_1840		extracellular solute-binding protein	43	43	1	1	1543				1271	1271	1271	A1	A10	A11	A12	A2	A3	A5	A53	A54	A6	A7	A8	B1	B10	B11	B12	B13	B14	B15	B16	B17	B18	B19	B2	B20	B21	B22	B3	B4	B5	B7	B8	B9	C1	C2	C3
group_1841		hypothetical protein	43	43	1	1	508				284	284	284	A1	A10	A11	A12	A2	A3	A5	A53	A54	A6	A7	A8	B1	B10	B11	B12	B13	B14	B15	B16	B17	B18	B19	B2	B20	B21	B22	B3	B4	B5	B7	B8	B9	C1	C2	C3
pyrDB		Dihydroorotate dehydrogenase 1B	43	43	1	1	1973				932	932	932	A1	A10	A11	A12	A2	A3	A5	A53	A54	A6	A7	A8	B1	B10	B11	B12	B13	B14	B15	B16	B17	B18	B19	B2	B20	B21	B22	B3	B4	B5	B7	B8	B9	C1	C2	C3
group_1843		LPXTG-motif protein cell wall anchor domain protein	43	43	1	1	2251				815	815	815	A1	A10	A11	A12	A2	A3	A5	A53	A54	A6	A7	A8	B1	B10	B11	B12	B13	B14	B15	B16	B17	B18	B19	B2	B20	B21	B22	B3	B4	B5	B7	B8	B9	C1	C2	C3
yadH		ABC transporter permease	43	43	1	1	2447				770	770	770	A1	A10	A11	A12	A2	A3	A5	A53	A54	A6	A7	A8	B1	B10	B11	B12	B13	B14	B15	B16	B17	B18	B19	B2	B20	B21	B22	B3	B4	B5	B7	B8	B9	C1	C2	C3
group_1845		hypothetical protein	43	43	1	1	2225				386	386	386	A1	A10	A11	A12	A2	A3	A5	A53	A54	A6	A7	A8	B1	B10	B11	B12	B13	B14	B15	B16	B17	B18	B19	B2	B20	B21	B22	B3	B4	B5	B7	B8	B9	C1	C2	C3
group_1846		N-acetylmuramoyl-L-alanine amidase	43	43	1	1	1836				911	911	911	A1	A10	A11	A12	A2	A3	A5	A53	A54	A6	A7	A8	B1	B10	B11	B12	B13	B14	B15	B16	B17	B18	B19	B2	B20	B21	B22	B3	B4	B5	B7	B8	B9	C1	C2	C3
group_1847		hypothetical protein	43	43	1	1	361				167	167	167	A1	A10	A11	A12	A2	A3	A5	A53	A54	A6	A7	A8	B1	B10	B11	B12	B13	B14	B15	B16	B17	B18	B19	B2	B20	B21	B22	B3	B4	B5	B7	B8	B9	C1	C2	C3
group_1848		Helix-turn-helix domain protein	43	43	1	1	2424				200	200	200	A1	A10	A11	A12	A2	A3	A5	A53	A54	A6	A7	A8	B1	B10	B11	B12	B13	B14	B15	B16	B17	B18	B19	B2	B20	B21	B22	B3	B4	B5	B7	B8	B9	C1	C2	C3
group_1849		metallo-beta-lactamase domain-containing protein	43	43	1	1	1651				680	680	680	A1	A10	A11	A12	A2	A3	A5	A53	A54	A6	A7	A8	B1	B10	B11	B12	B13	B14	B15	B16	B17	B18	B19	B2	B20	B21	B22	B3	B4	B5	B7	B8	B9	C1	C2	C3
group_1850		Fis family transcriptional regulator	43	43	1	1	1660				857	857	857	A1	A10	A11	A12	A2	A3	A5	A53	A54	A6	A7	A8	B1	B10	B11	B12	B13	B14	B15	B16	B17	B18	B19	B2	B20	B21	B22	B3	B4	B5	B7	B8	B9	C1	C2	C3
group_1851		glycine betaine/carnitine/choline ABC transporter	43	43	1	1	773				1538	1538	1538	A1	A10	A11	A12	A2	A3	A5	A53	A54	A6	A7	A8	B1	B10	B11	B12	B13	B14	B15	B16	B17	B18	B19	B2	B20	B21	B22	B3	B4	B5	B7	B8	B9	C1	C2	C3
gnd		6-phosphogluconate dehydrogenase	43	43	1	1	935				1421	1421	1421	A1	A10	A11	A12	A2	A3	A5	A53	A54	A6	A7	A8	B1	B10	B11	B12	B13	B14	B15	B16	B17	B18	B19	B2	B20	B21	B22	B3	B4	B5	B7	B8	B9	C1	C2	C3
group_1853		acyltransferase	43	43	1	1	1457				1883	1883	1883	A1	A10	A11	A12	A2	A3	A5	A53	A54	A6	A7	A8	B1	B10	B11	B12	B13	B14	B15	B16	B17	B18	B19	B2	B20	B21	B22	B3	B4	B5	B7	B8	B9	C1	C2	C3
group_1854		glycosyl transferase family protein	43	43	1	1	365				947	947	947	A1	A10	A11	A12	A2	A3	A5	A53	A54	A6	A7	A8	B1	B10	B11	B12	B13	B14	B15	B16	B17	B18	B19	B2	B20	B21	B22	B3	B4	B5	B7	B8	B9	C1	C2	C3
group_1855		hypothetical protein	43	43	1	1	2148				485	485	485	A1	A10	A11	A12	A2	A3	A5	A53	A54	A6	A7	A8	B1	B10	B11	B12	B13	B14	B15	B16	B17	B18	B19	B2	B20	B21	B22	B3	B4	B5	B7	B8	B9	C1	C2	C3
group_1856		TspO/MBR family protein	43	43	1	1	1059				470	470	470	A1	A10	A11	A12	A2	A3	A5	A53	A54	A6	A7	A8	B1	B10	B11	B12	B13	B14	B15	B16	B17	B18	B19	B2	B20	B21	B22	B3	B4	B5	B7	B8	B9	C1	C2	C3
ispE		4-diphosphocytidyl-2-C-methyl-D-erythritol kinase	43	43	1	1	2500				845	845	845	A1	A10	A11	A12	A2	A3	A5	A53	A54	A6	A7	A8	B1	B10	B11	B12	B13	B14	B15	B16	B17	B18	B19	B2	B20	B21	B22	B3	B4	B5	B7	B8	B9	C1	C2	C3
group_1858		Pyrimidine dimer DNA glycosylase	43	43	1	1	2112				365	365	365	A1	A10	A11	A12	A2	A3	A5	A53	A54	A6	A7	A8	B1	B10	B11	B12	B13	B14	B15	B16	B17	B18	B19	B2	B20	B21	B22	B3	B4	B5	B7	B8	B9	C1	C2	C3
rpmF2		50S ribosomal protein L32	43	43	1	1	30				179	179	179	A1	A10	A11	A12	A2	A3	A5	A53	A54	A6	A7	A8	B1	B10	B11	B12	B13	B14	B15	B16	B17	B18	B19	B2	B20	B21	B22	B3	B4	B5	B7	B8	B9	C1	C2	C3
group_1860		peptidase C60	43	43	1	1	2003				842	842	842	A1	A10	A11	A12	A2	A3	A5	A53	A54	A6	A7	A8	B1	B10	B11	B12	B13	B14	B15	B16	B17	B18	B19	B2	B20	B21	B22	B3	B4	B5	B7	B8	B9	C1	C2	C3
adk		adenylate kinase	43	43	1	1	196				647	647	647	A1	A10	A11	A12	A2	A3	A5	A53	A54	A6	A7	A8	B1	B10	B11	B12	B13	B14	B15	B16	B17	B18	B19	B2	B20	B21	B22	B3	B4	B5	B7	B8	B9	C1	C2	C3
group_1862		hydroxymethylglutaryl-CoA synthase	43	43	1	1	890				1154	1154	1154	A1	A10	A11	A12	A2	A3	A5	A53	A54	A6	A7	A8	B1	B10	B11	B12	B13	B14	B15	B16	B17	B18	B19	B2	B20	B21	B22	B3	B4	B5	B7	B8	B9	C1	C2	C3
group_1863		CobW/P47K family protein	43	43	1	1	91				416	416	416	A1	A10	A11	A12	A2	A3	A5	A53	A54	A6	A7	A8	B1	B10	B11	B12	B13	B14	B15	B16	B17	B18	B19	B2	B20	B21	B22	B3	B4	B5	B7	B8	B9	C1	C2	C3
group_1864		4-oxalocrotonate tautomerase	43	43	1	1	1103				179	179	179	A1	A10	A11	A12	A2	A3	A5	A53	A54	A6	A7	A8	B1	B10	B11	B12	B13	B14	B15	B16	B17	B18	B19	B2	B20	B21	B22	B3	B4	B5	B7	B8	B9	C1	C2	C3
group_1865		HD domain-containing protein	43	43	1	1	1715				2192	2192	2192	A1	A10	A11	A12	A2	A3	A5	A53	A54	A6	A7	A8	B1	B10	B11	B12	B13	B14	B15	B16	B17	B18	B19	B2	B20	B21	B22	B3	B4	B5	B7	B8	B9	C1	C2	C3
group_1866		hypothetical protein	43	43	1	1	1223				203	203	203	A1	A10	A11	A12	A2	A3	A5	A53	A54	A6	A7	A8	B1	B10	B11	B12	B13	B14	B15	B16	B17	B18	B19	B2	B20	B21	B22	B3	B4	B5	B7	B8	B9	C1	C2	C3
group_1867		ABC transporter permease	43	43	1	1	770				743	743	743	A1	A10	A11	A12	A2	A3	A5	A53	A54	A6	A7	A8	B1	B10	B11	B12	B13	B14	B15	B16	B17	B18	B19	B2	B20	B21	B22	B3	B4	B5	B7	B8	B9	C1	C2	C3
group_1868		hypothetical protein	43	43	1	1	1538				362	362	362	A1	A10	A11	A12	A2	A3	A5	A53	A54	A6	A7	A8	B1	B10	B11	B12	B13	B14	B15	B16	B17	B18	B19	B2	B20	B21	B22	B3	B4	B5	B7	B8	B9	C1	C2	C3
group_1869		PTS system, trehalose/maltose-specific, IIBCA component	43	43	1	1	266				1988	1988	1988	A1	A10	A11	A12	A2	A3	A5	A53	A54	A6	A7	A8	B1	B10	B11	B12	B13	B14	B15	B16	B17	B18	B19	B2	B20	B21	B22	B3	B4	B5	B7	B8	B9	C1	C2	C3
group_1870		ATP/GTP-binding protein	43	43	1	1	3348				2345	2345	2345	A1	A10	A11	A12	A2	A3	A5	A53	A54	A6	A7	A8	B1	B10	B11	B12	B13	B14	B15	B16	B17	B18	B19	B2	B20	B21	B22	B3	B4	B5	B7	B8	B9	C1	C2	C3
group_1871		hypothetical protein	43	43	1	1	2066				530	530	530	A1	A10	A11	A12	A2	A3	A5	A53	A54	A6	A7	A8	B1	B10	B11	B12	B13	B14	B15	B16	B17	B18	B19	B2	B20	B21	B22	B3	B4	B5	B7	B8	B9	C1	C2	C3
group_1872		HAD superfamily hydrolase	43	43	1	1	230				809	809	809	A1	A10	A11	A12	A2	A3	A5	A53	A54	A6	A7	A8	B1	B10	B11	B12	B13	B14	B15	B16	B17	B18	B19	B2	B20	B21	B22	B3	B4	B5	B7	B8	B9	C1	C2	C3
group_1873		BglG family transcriptional antiterminator	43	43	1	1	2461				872	872	872	A1	A10	A11	A12	A2	A3	A5	A53	A54	A6	A7	A8	B1	B10	B11	B12	B13	B14	B15	B16	B17	B18	B19	B2	B20	B21	B22	B3	B4	B5	B7	B8	B9	C1	C2	C3
araA2		L-arabinose isomerase	43	43	1	1	1555				1424	1424	1424	A1	A10	A11	A12	A2	A3	A5	A53	A54	A6	A7	A8	B1	B10	B11	B12	B13	B14	B15	B16	B17	B18	B19	B2	B20	B21	B22	B3	B4	B5	B7	B8	B9	C1	C2	C3
group_1875		4-phosphoerythronate dehydrogenase	43	43	1	1	1052				947	947	947	A1	A10	A11	A12	A2	A3	A5	A53	A54	A6	A7	A8	B1	B10	B11	B12	B13	B14	B15	B16	B17	B18	B19	B2	B20	B21	B22	B3	B4	B5	B7	B8	B9	C1	C2	C3
group_1876		hypothetical protein	43	43	1	1	815				455	455	455	A1	A10	A11	A12	A2	A3	A5	A53	A54	A6	A7	A8	B1	B10	B11	B12	B13	B14	B15	B16	B17	B18	B19	B2	B20	B21	B22	B3	B4	B5	B7	B8	B9	C1	C2	C3
group_1877		riboflavin biosynthesis protein RibD protein	43	43	1	1	2084				530	530	530	A1	A10	A11	A12	A2	A3	A5	A53	A54	A6	A7	A8	B1	B10	B11	B12	B13	B14	B15	B16	B17	B18	B19	B2	B20	B21	B22	B3	B4	B5	B7	B8	B9	C1	C2	C3
rpsL		30S ribosomal protein S12	43	43	1	1	170				413	413	413	A1	A10	A11	A12	A2	A3	A5	A53	A54	A6	A7	A8	B1	B10	B11	B12	B13	B14	B15	B16	B17	B18	B19	B2	B20	B21	B22	B3	B4	B5	B7	B8	B9	C1	C2	C3
fba		fructose-bisphosphate aldolase	43	43	1	1	2853				869	869	869	A1	A10	A11	A12	A2	A3	A5	A53	A54	A6	A7	A8	B1	B10	B11	B12	B13	B14	B15	B16	B17	B18	B19	B2	B20	B21	B22	B3	B4	B5	B7	B8	B9	C1	C2	C3
recR		recombination protein RecR	43	43	1	1	2870				596	596	596	A1	A10	A11	A12	A2	A3	A5	A53	A54	A6	A7	A8	B1	B10	B11	B12	B13	B14	B15	B16	B17	B18	B19	B2	B20	B21	B22	B3	B4	B5	B7	B8	B9	C1	C2	C3
group_1881		response regulator receiver domain protein	43	43	1	1	2442				659	659	659	A1	A10	A11	A12	A2	A3	A5	A53	A54	A6	A7	A8	B1	B10	B11	B12	B13	B14	B15	B16	B17	B18	B19	B2	B20	B21	B22	B3	B4	B5	B7	B8	B9	C1	C2	C3
group_1882		undecaprenyl-diphosphatase	43	43	1	1	3537				518	518	518	A1	A10	A11	A12	A2	A3	A5	A53	A54	A6	A7	A8	B1	B10	B11	B12	B13	B14	B15	B16	B17	B18	B19	B2	B20	B21	B22	B3	B4	B5	B7	B8	B9	C1	C2	C3
group_1883		ABC transporter permease	43	43	1	1	225				962	962	962	A1	A10	A11	A12	A2	A3	A5	A53	A54	A6	A7	A8	B1	B10	B11	B12	B13	B14	B15	B16	B17	B18	B19	B2	B20	B21	B22	B3	B4	B5	B7	B8	B9	C1	C2	C3
group_1884		PTS system, mannose/fructose/sorbose-specific IID component	43	43	1	1	2838				821	821	821	A1	A10	A11	A12	A2	A3	A5	A53	A54	A6	A7	A8	B1	B10	B11	B12	B13	B14	B15	B16	B17	B18	B19	B2	B20	B21	B22	B3	B4	B5	B7	B8	B9	C1	C2	C3
yabA		DNA replication initiation control protein YabA	43	43	1	1	2875				347	347	347	A1	A10	A11	A12	A2	A3	A5	A53	A54	A6	A7	A8	B1	B10	B11	B12	B13	B14	B15	B16	B17	B18	B19	B2	B20	B21	B22	B3	B4	B5	B7	B8	B9	C1	C2	C3
group_1886		LysM domain-containing protein	43	43	1	1	3568				896	896	896	A1	A10	A11	A12	A2	A3	A5	A53	A54	A6	A7	A8	B1	B10	B11	B12	B13	B14	B15	B16	B17	B18	B19	B2	B20	B21	B22	B3	B4	B5	B7	B8	B9	C1	C2	C3
group_1887		hypothetical protein	43	43	1	1	2719				341	341	341	A1	A10	A11	A12	A2	A3	A5	A53	A54	A6	A7	A8	B1	B10	B11	B12	B13	B14	B15	B16	B17	B18	B19	B2	B20	B21	B22	B3	B4	B5	B7	B8	B9	C1	C2	C3
uppP		undecaprenyl-diphosphatase	43	43	1	1	614				833	833	833	A1	A10	A11	A12	A2	A3	A5	A53	A54	A6	A7	A8	B1	B10	B11	B12	B13	B14	B15	B16	B17	B18	B19	B2	B20	B21	B22	B3	B4	B5	B7	B8	B9	C1	C2	C3
group_1889		ATPase family protein	43	43	1	1	3401				848	848	848	A1	A10	A11	A12	A2	A3	A5	A53	A54	A6	A7	A8	B1	B10	B11	B12	B13	B14	B15	B16	B17	B18	B19	B2	B20	B21	B22	B3	B4	B5	B7	B8	B9	C1	C2	C3
group_1890		hypothetical protein	43	43	1	1	1619				278	278	278	A1	A10	A11	A12	A2	A3	A5	A53	A54	A6	A7	A8	B1	B10	B11	B12	B13	B14	B15	B16	B17	B18	B19	B2	B20	B21	B22	B3	B4	B5	B7	B8	B9	C1	C2	C3
group_1891		hypothetical protein	43	43	1	1	1843				335	335	335	A1	A10	A11	A12	A2	A3	A5	A53	A54	A6	A7	A8	B1	B10	B11	B12	B13	B14	B15	B16	B17	B18	B19	B2	B20	B21	B22	B3	B4	B5	B7	B8	B9	C1	C2	C3
group_1892		YbaK/ebsC protein	43	43	1	1	2285				485	485	485	A1	A10	A11	A12	A2	A3	A5	A53	A54	A6	A7	A8	B1	B10	B11	B12	B13	B14	B15	B16	B17	B18	B19	B2	B20	B21	B22	B3	B4	B5	B7	B8	B9	C1	C2	C3
group_1893		helix-turn-helix protein	43	43	1	1	3441				1184	1184	1184	A1	A10	A11	A12	A2	A3	A5	A53	A54	A6	A7	A8	B1	B10	B11	B12	B13	B14	B15	B16	B17	B18	B19	B2	B20	B21	B22	B3	B4	B5	B7	B8	B9	C1	C2	C3
ftsZ		cell division protein FtsZ	43	43	1	1	2931				1241	1241	1241	A1	A10	A11	A12	A2	A3	A5	A53	A54	A6	A7	A8	B1	B10	B11	B12	B13	B14	B15	B16	B17	B18	B19	B2	B20	B21	B22	B3	B4	B5	B7	B8	B9	C1	C2	C3
group_1895		hypothetical protein	43	43	1	1	694				326	326	326	A1	A10	A11	A12	A2	A3	A5	A53	A54	A6	A7	A8	B1	B10	B11	B12	B13	B14	B15	B16	B17	B18	B19	B2	B20	B21	B22	B3	B4	B5	B7	B8	B9	C1	C2	C3
group_1896		TetR family transcriptional regulator	43	43	1	1	3550				581	581	581	A1	A10	A11	A12	A2	A3	A5	A53	A54	A6	A7	A8	B1	B10	B11	B12	B13	B14	B15	B16	B17	B18	B19	B2	B20	B21	B22	B3	B4	B5	B7	B8	B9	C1	C2	C3
group_1897		helix-turn-helix protein	43	43	1	1	2080				1214	1214	1214	A1	A10	A11	A12	A2	A3	A5	A53	A54	A6	A7	A8	B1	B10	B11	B12	B13	B14	B15	B16	B17	B18	B19	B2	B20	B21	B22	B3	B4	B5	B7	B8	B9	C1	C2	C3
group_1898		transcriptional regulator, PSR protein	43	43	1	1	1986				1163	1163	1163	A1	A10	A11	A12	A2	A3	A5	A53	A54	A6	A7	A8	B1	B10	B11	B12	B13	B14	B15	B16	B17	B18	B19	B2	B20	B21	B22	B3	B4	B5	B7	B8	B9	C1	C2	C3
group_1899		HD domain-containing protein	43	43	1	1	1094				593	593	593	A1	A10	A11	A12	A2	A3	A5	A53	A54	A6	A7	A8	B1	B10	B11	B12	B13	B14	B15	B16	B17	B18	B19	B2	B20	B21	B22	B3	B4	B5	B7	B8	B9	C1	C2	C3
group_1900		phosphate binding protein	43	43	1	1	1757				857	857	857	A1	A10	A11	A12	A2	A3	A5	A53	A54	A6	A7	A8	B1	B10	B11	B12	B13	B14	B15	B16	B17	B18	B19	B2	B20	B21	B22	B3	B4	B5	B7	B8	B9	C1	C2	C3
group_1901		lipoate-protein ligase A	43	43	1	1	1808				830	830	830	A1	A10	A11	A12	A2	A3	A5	A53	A54	A6	A7	A8	B1	B10	B11	B12	B13	B14	B15	B16	B17	B18	B19	B2	B20	B21	B22	B3	B4	B5	B7	B8	B9	C1	C2	C3
group_1902		Fur family transcriptional regulator	43	43	1	1	1720				428	428	428	A1	A10	A11	A12	A2	A3	A5	A53	A54	A6	A7	A8	B1	B10	B11	B12	B13	B14	B15	B16	B17	B18	B19	B2	B20	B21	B22	B3	B4	B5	B7	B8	B9	C1	C2	C3
proA		gamma-glutamyl phosphate reductase	43	43	1	1	2474				1247	1247	1247	A1	A10	A11	A12	A2	A3	A5	A53	A54	A6	A7	A8	B1	B10	B11	B12	B13	B14	B15	B16	B17	B18	B19	B2	B20	B21	B22	B3	B4	B5	B7	B8	B9	C1	C2	C3
phnE		Phosphate-import permease protein PhnE	43	43	1	1	541				779	779	779	A1	A10	A11	A12	A2	A3	A5	A53	A54	A6	A7	A8	B1	B10	B11	B12	B13	B14	B15	B16	B17	B18	B19	B2	B20	B21	B22	B3	B4	B5	B7	B8	B9	C1	C2	C3
group_1905		HAD superfamily hydrolase	43	43	1	1	147				692	692	692	A1	A10	A11	A12	A2	A3	A5	A53	A54	A6	A7	A8	B1	B10	B11	B12	B13	B14	B15	B16	B17	B18	B19	B2	B20	B21	B22	B3	B4	B5	B7	B8	B9	C1	C2	C3
group_1906		Ribonuclease PH/Ham1 protein	43	43	1	1	578				1355	1355	1355	A1	A10	A11	A12	A2	A3	A5	A53	A54	A6	A7	A8	B1	B10	B11	B12	B13	B14	B15	B16	B17	B18	B19	B2	B20	B21	B22	B3	B4	B5	B7	B8	B9	C1	C2	C3
scpB		segregation and condensation protein B	43	43	1	1	836				569	569	569	A1	A10	A11	A12	A2	A3	A5	A53	A54	A6	A7	A8	B1	B10	B11	B12	B13	B14	B15	B16	B17	B18	B19	B2	B20	B21	B22	B3	B4	B5	B7	B8	B9	C1	C2	C3
rny		2',3'-cyclic-nucleotide 2'-phosphodiesterase	43	43	1	1	2497				1556	1556	1556	A1	A10	A11	A12	A2	A3	A5	A53	A54	A6	A7	A8	B1	B10	B11	B12	B13	B14	B15	B16	B17	B18	B19	B2	B20	B21	B22	B3	B4	B5	B7	B8	B9	C1	C2	C3
group_1909		hypothetical protein	43	43	1	1	1860				215	215	215	A1	A10	A11	A12	A2	A3	A5	A53	A54	A6	A7	A8	B1	B10	B11	B12	B13	B14	B15	B16	B17	B18	B19	B2	B20	B21	B22	B3	B4	B5	B7	B8	B9	C1	C2	C3
group_1910		membrane bound O-acyl transferase	43	43	1	1	2884				1205	1205	1205	A1	A10	A11	A12	A2	A3	A5	A53	A54	A6	A7	A8	B1	B10	B11	B12	B13	B14	B15	B16	B17	B18	B19	B2	B20	B21	B22	B3	B4	B5	B7	B8	B9	C1	C2	C3
group_1911		FAD(NAD)-dependent oxidoreductase	43	43	1	1	3059				1811	1811	1811	A1	A10	A11	A12	A2	A3	A5	A53	A54	A6	A7	A8	B1	B10	B11	B12	B13	B14	B15	B16	B17	B18	B19	B2	B20	B21	B22	B3	B4	B5	B7	B8	B9	C1	C2	C3
group_1912		hypothetical protein	43	43	1	1	3046				446	446	446	A1	A10	A11	A12	A2	A3	A5	A53	A54	A6	A7	A8	B1	B10	B11	B12	B13	B14	B15	B16	B17	B18	B19	B2	B20	B21	B22	B3	B4	B5	B7	B8	B9	C1	C2	C3
group_1913		hypothetical protein	43	43	1	1	1593				161	161	161	A1	A10	A11	A12	A2	A3	A5	A53	A54	A6	A7	A8	B1	B10	B11	B12	B13	B14	B15	B16	B17	B18	B19	B2	B20	B21	B22	B3	B4	B5	B7	B8	B9	C1	C2	C3
group_1914		phage anti-repressor protein	43	43	1	1	2720				698	698	698	A1	A10	A11	A12	A2	A3	A5	A53	A54	A6	A7	A8	B1	B10	B11	B12	B13	B14	B15	B16	B17	B18	B19	B2	B20	B21	B22	B3	B4	B5	B7	B8	B9	C1	C2	C3
group_1915		ArsR family transcriptional regulator	43	43	1	1	2466				464	464	464	A1	A10	A11	A12	A2	A3	A5	A53	A54	A6	A7	A8	B1	B10	B11	B12	B13	B14	B15	B16	B17	B18	B19	B2	B20	B21	B22	B3	B4	B5	B7	B8	B9	C1	C2	C3
group_1916		aldose 1-epimerase	43	43	1	1	494				1007	1007	1007	A1	A10	A11	A12	A2	A3	A5	A53	A54	A6	A7	A8	B1	B10	B11	B12	B13	B14	B15	B16	B17	B18	B19	B2	B20	B21	B22	B3	B4	B5	B7	B8	B9	C1	C2	C3
group_1917		sensor histidine kinase	43	43	1	1	648				1451	1451	1451	A1	A10	A11	A12	A2	A3	A5	A53	A54	A6	A7	A8	B1	B10	B11	B12	B13	B14	B15	B16	B17	B18	B19	B2	B20	B21	B22	B3	B4	B5	B7	B8	B9	C1	C2	C3
ntpJ		V-type sodium ATP synthase subunit J	43	43	1	1	1816				1355	1355	1355	A1	A10	A11	A12	A2	A3	A5	A53	A54	A6	A7	A8	B1	B10	B11	B12	B13	B14	B15	B16	B17	B18	B19	B2	B20	B21	B22	B3	B4	B5	B7	B8	B9	C1	C2	C3
group_1919		purine nucleoside phosphorylase	43	43	1	1	166				707	707	707	A1	A10	A11	A12	A2	A3	A5	A53	A54	A6	A7	A8	B1	B10	B11	B12	B13	B14	B15	B16	B17	B18	B19	B2	B20	B21	B22	B3	B4	B5	B7	B8	B9	C1	C2	C3
group_1920		hemolysin A	43	43	1	1	2915				818	818	818	A1	A10	A11	A12	A2	A3	A5	A53	A54	A6	A7	A8	B1	B10	B11	B12	B13	B14	B15	B16	B17	B18	B19	B2	B20	B21	B22	B3	B4	B5	B7	B8	B9	C1	C2	C3
group_1921		family 3 extracellular solute-binding protein	43	43	1	1	2042				836	836	836	A1	A10	A11	A12	A2	A3	A5	A53	A54	A6	A7	A8	B1	B10	B11	B12	B13	B14	B15	B16	B17	B18	B19	B2	B20	B21	B22	B3	B4	B5	B7	B8	B9	C1	C2	C3
group_1922		ABC transporter permease	43	43	1	1	2587				920	920	920	A1	A10	A11	A12	A2	A3	A5	A53	A54	A6	A7	A8	B1	B10	B11	B12	B13	B14	B15	B16	B17	B18	B19	B2	B20	B21	B22	B3	B4	B5	B7	B8	B9	C1	C2	C3
group_1923		hypothetical protein	43	43	1	1	545				197	197	197	A1	A10	A11	A12	A2	A3	A5	A53	A54	A6	A7	A8	B1	B10	B11	B12	B13	B14	B15	B16	B17	B18	B19	B2	B20	B21	B22	B3	B4	B5	B7	B8	B9	C1	C2	C3
yuaG		SPFH domain / Band 7 family protein	43	43	1	1	679				1499	1499	1499	A1	A10	A11	A12	A2	A3	A5	A53	A54	A6	A7	A8	B1	B10	B11	B12	B13	B14	B15	B16	B17	B18	B19	B2	B20	B21	B22	B3	B4	B5	B7	B8	B9	C1	C2	C3
rpmC		50S ribosomal protein L29	43	43	1	1	183				188	188	188	A1	A10	A11	A12	A2	A3	A5	A53	A54	A6	A7	A8	B1	B10	B11	B12	B13	B14	B15	B16	B17	B18	B19	B2	B20	B21	B22	B3	B4	B5	B7	B8	B9	C1	C2	C3
group_1926		iron-sulfur cluster-binding protein	43	43	1	1	3562				1151	1151	1151	A1	A10	A11	A12	A2	A3	A5	A53	A54	A6	A7	A8	B1	B10	B11	B12	B13	B14	B15	B16	B17	B18	B19	B2	B20	B21	B22	B3	B4	B5	B7	B8	B9	C1	C2	C3
group_1927		N-acetylmuramoyl-L-alanine amidase	43	43	1	1	2608				2018	2018	2018	A1	A10	A11	A12	A2	A3	A5	A53	A54	A6	A7	A8	B1	B10	B11	B12	B13	B14	B15	B16	B17	B18	B19	B2	B20	B21	B22	B3	B4	B5	B7	B8	B9	C1	C2	C3
group_1928		formate acetyltransferase	43	43	1	1	786				2231	2231	2231	A1	A10	A11	A12	A2	A3	A5	A53	A54	A6	A7	A8	B1	B10	B11	B12	B13	B14	B15	B16	B17	B18	B19	B2	B20	B21	B22	B3	B4	B5	B7	B8	B9	C1	C2	C3
group_1929		Mg2+ cation transporter	43	43	1	1	2103				938	938	938	A1	A10	A11	A12	A2	A3	A5	A53	A54	A6	A7	A8	B1	B10	B11	B12	B13	B14	B15	B16	B17	B18	B19	B2	B20	B21	B22	B3	B4	B5	B7	B8	B9	C1	C2	C3
group_1930		hypothetical protein	43	43	1	1	1001				635	635	635	A1	A10	A11	A12	A2	A3	A5	A53	A54	A6	A7	A8	B1	B10	B11	B12	B13	B14	B15	B16	B17	B18	B19	B2	B20	B21	B22	B3	B4	B5	B7	B8	B9	C1	C2	C3
group_1931		EbsA	43	43	1	1	1959				431	431	431	A1	A10	A11	A12	A2	A3	A5	A53	A54	A6	A7	A8	B1	B10	B11	B12	B13	B14	B15	B16	B17	B18	B19	B2	B20	B21	B22	B3	B4	B5	B7	B8	B9	C1	C2	C3
group_1932		metal ion ABC transporter permease	43	43	1	1	3565				839	839	839	A1	A10	A11	A12	A2	A3	A5	A53	A54	A6	A7	A8	B1	B10	B11	B12	B13	B14	B15	B16	B17	B18	B19	B2	B20	B21	B22	B3	B4	B5	B7	B8	B9	C1	C2	C3
group_1933		glycosyl transferase family protein	43	43	1	1	1022				1040	1040	1040	A1	A10	A11	A12	A2	A3	A5	A53	A54	A6	A7	A8	B1	B10	B11	B12	B13	B14	B15	B16	B17	B18	B19	B2	B20	B21	B22	B3	B4	B5	B7	B8	B9	C1	C2	C3
group_1934		ABC transporter permease	43	43	1	1	669				836	836	836	A1	A10	A11	A12	A2	A3	A5	A53	A54	A6	A7	A8	B1	B10	B11	B12	B13	B14	B15	B16	B17	B18	B19	B2	B20	B21	B22	B3	B4	B5	B7	B8	B9	C1	C2	C3
sfsA		sugar fermentation stimulation protein	43	43	1	1	2940				728	728	728	A1	A10	A11	A12	A2	A3	A5	A53	A54	A6	A7	A8	B1	B10	B11	B12	B13	B14	B15	B16	B17	B18	B19	B2	B20	B21	B22	B3	B4	B5	B7	B8	B9	C1	C2	C3
recQ		ATP-dependent DNA helicase RecQ	43	43	1	1	634				1772	1772	1772	A1	A10	A11	A12	A2	A3	A5	A53	A54	A6	A7	A8	B1	B10	B11	B12	B13	B14	B15	B16	B17	B18	B19	B2	B20	B21	B22	B3	B4	B5	B7	B8	B9	C1	C2	C3
group_1937		hypothetical protein	43	43	1	1	533				599	599	599	A1	A10	A11	A12	A2	A3	A5	A53	A54	A6	A7	A8	B1	B10	B11	B12	B13	B14	B15	B16	B17	B18	B19	B2	B20	B21	B22	B3	B4	B5	B7	B8	B9	C1	C2	C3
group_1938		phage major capsid protein, HK97 family	43	43	1	1	1855				1523	1523	1523	A1	A10	A11	A12	A2	A3	A5	A53	A54	A6	A7	A8	B1	B10	B11	B12	B13	B14	B15	B16	B17	B18	B19	B2	B20	B21	B22	B3	B4	B5	B7	B8	B9	C1	C2	C3
group_1939		hypothetical protein	43	43	1	1	105				695	695	695	A1	A10	A11	A12	A2	A3	A5	A53	A54	A6	A7	A8	B1	B10	B11	B12	B13	B14	B15	B16	B17	B18	B19	B2	B20	B21	B22	B3	B4	B5	B7	B8	B9	C1	C2	C3
group_1940		deoxynucleoside kinase	43	43	1	1	2761				701	701	701	A1	A10	A11	A12	A2	A3	A5	A53	A54	A6	A7	A8	B1	B10	B11	B12	B13	B14	B15	B16	B17	B18	B19	B2	B20	B21	B22	B3	B4	B5	B7	B8	B9	C1	C2	C3
group_1943		ATP-dependent DNA helicase IV	43	43	1	1	471				2135	2135	2135	A1	A10	A11	A12	A2	A3	A5	A53	A54	A6	A7	A8	B1	B10	B11	B12	B13	B14	B15	B16	B17	B18	B19	B2	B20	B21	B22	B3	B4	B5	B7	B8	B9	C1	C2	C3
group_1944		amino acid or sugar ABC transport system, permease protein	43	43	1	1	1983				881	881	881	A1	A10	A11	A12	A2	A3	A5	A53	A54	A6	A7	A8	B1	B10	B11	B12	B13	B14	B15	B16	B17	B18	B19	B2	B20	B21	B22	B3	B4	B5	B7	B8	B9	C1	C2	C3
gcp		O-sialoglycoprotein endopeptidase	43	43	1	1	3067				1016	1016	1016	A1	A10	A11	A12	A2	A3	A5	A53	A54	A6	A7	A8	B1	B10	B11	B12	B13	B14	B15	B16	B17	B18	B19	B2	B20	B21	B22	B3	B4	B5	B7	B8	B9	C1	C2	C3
group_1946		hypothetical protein	43	43	1	1	281				191	191	191	A1	A10	A11	A12	A2	A3	A5	A53	A54	A6	A7	A8	B1	B10	B11	B12	B13	B14	B15	B16	B17	B18	B19	B2	B20	B21	B22	B3	B4	B5	B7	B8	B9	C1	C2	C3
sepF		Cell division protein SepF	43	43	1	1	2933				599	599	599	A1	A10	A11	A12	A2	A3	A5	A53	A54	A6	A7	A8	B1	B10	B11	B12	B13	B14	B15	B16	B17	B18	B19	B2	B20	B21	B22	B3	B4	B5	B7	B8	B9	C1	C2	C3
group_1948		glycerol uptake facilitator protein	43	43	1	1	462				716	716	716	A1	A10	A11	A12	A2	A3	A5	A53	A54	A6	A7	A8	B1	B10	B11	B12	B13	B14	B15	B16	B17	B18	B19	B2	B20	B21	B22	B3	B4	B5	B7	B8	B9	C1	C2	C3
group_1949		GntR family transcriptional regulator	43	43	1	1	3360				728	728	728	A1	A10	A11	A12	A2	A3	A5	A53	A54	A6	A7	A8	B1	B10	B11	B12	B13	B14	B15	B16	B17	B18	B19	B2	B20	B21	B22	B3	B4	B5	B7	B8	B9	C1	C2	C3
group_1950		hypothetical protein	43	43	1	1	616				455	455	455	A1	A10	A11	A12	A2	A3	A5	A53	A54	A6	A7	A8	B1	B10	B11	B12	B13	B14	B15	B16	B17	B18	B19	B2	B20	B21	B22	B3	B4	B5	B7	B8	B9	C1	C2	C3
group_1951		hypothetical protein	43	43	1	1	672				683	683	683	A1	A10	A11	A12	A2	A3	A5	A53	A54	A6	A7	A8	B1	B10	B11	B12	B13	B14	B15	B16	B17	B18	B19	B2	B20	B21	B22	B3	B4	B5	B7	B8	B9	C1	C2	C3
yigZ		IMPACT family member YigZ	43	43	1	1	1769				644	644	644	A1	A10	A11	A12	A2	A3	A5	A53	A54	A6	A7	A8	B1	B10	B11	B12	B13	B14	B15	B16	B17	B18	B19	B2	B20	B21	B22	B3	B4	B5	B7	B8	B9	C1	C2	C3
group_1953		hypothetical protein	43	43	1	1	144				230	230	230	A1	A10	A11	A12	A2	A3	A5	A53	A54	A6	A7	A8	B1	B10	B11	B12	B13	B14	B15	B16	B17	B18	B19	B2	B20	B21	B22	B3	B4	B5	B7	B8	B9	C1	C2	C3
group_1954		HAD superfamily hydrolase	43	43	1	1	2116				713	713	713	A1	A10	A11	A12	A2	A3	A5	A53	A54	A6	A7	A8	B1	B10	B11	B12	B13	B14	B15	B16	B17	B18	B19	B2	B20	B21	B22	B3	B4	B5	B7	B8	B9	C1	C2	C3
proS		prolyl-tRNA synthetase	43	43	1	1	3084				1709	1709	1709	A1	A10	A11	A12	A2	A3	A5	A53	A54	A6	A7	A8	B1	B10	B11	B12	B13	B14	B15	B16	B17	B18	B19	B2	B20	B21	B22	B3	B4	B5	B7	B8	B9	C1	C2	C3
group_1956		putative oxygen-independent coproporphyrinogen III oxidase	43	43	1	1	3105				1166	1166	1166	A1	A10	A11	A12	A2	A3	A5	A53	A54	A6	A7	A8	B1	B10	B11	B12	B13	B14	B15	B16	B17	B18	B19	B2	B20	B21	B22	B3	B4	B5	B7	B8	B9	C1	C2	C3
rpsJ		30S ribosomal protein S10	43	43	1	1	174				308	308	308	A1	A10	A11	A12	A2	A3	A5	A53	A54	A6	A7	A8	B1	B10	B11	B12	B13	B14	B15	B16	B17	B18	B19	B2	B20	B21	B22	B3	B4	B5	B7	B8	B9	C1	C2	C3
rpsD		30S ribosomal protein S4	43	43	1	1	257				611	611	611	A1	A10	A11	A12	A2	A3	A5	A53	A54	A6	A7	A8	B1	B10	B11	B12	B13	B14	B15	B16	B17	B18	B19	B2	B20	B21	B22	B3	B4	B5	B7	B8	B9	C1	C2	C3
group_1959		NUDIX family hydrolase	43	43	1	1	1618				821	821	821	A1	A10	A11	A12	A2	A3	A5	A53	A54	A6	A7	A8	B1	B10	B11	B12	B13	B14	B15	B16	B17	B18	B19	B2	B20	B21	B22	B3	B4	B5	B7	B8	B9	C1	C2	C3
group_1960		Xaa-Pro dipeptidase	43	43	1	1	2908				1064	1064	1064	A1	A10	A11	A12	A2	A3	A5	A53	A54	A6	A7	A8	B1	B10	B11	B12	B13	B14	B15	B16	B17	B18	B19	B2	B20	B21	B22	B3	B4	B5	B7	B8	B9	C1	C2	C3
group_1961		PadR family transcriptional regulator	43	43	1	1	898				326	326	326	A1	A10	A11	A12	A2	A3	A5	A53	A54	A6	A7	A8	B1	B10	B11	B12	B13	B14	B15	B16	B17	B18	B19	B2	B20	B21	B22	B3	B4	B5	B7	B8	B9	C1	C2	C3
group_1962		iron dependent repressor, DNA binding domain protein	43	43	1	1	39				230	230	230	A1	A10	A11	A12	A2	A3	A5	A53	A54	A6	A7	A8	B1	B10	B11	B12	B13	B14	B15	B16	B17	B18	B19	B2	B20	B21	B22	B3	B4	B5	B7	B8	B9	C1	C2	C3
group_1963		signal peptidase I	43	43	1	1	803				551	551	551	A1	A10	A11	A12	A2	A3	A5	A53	A54	A6	A7	A8	B1	B10	B11	B12	B13	B14	B15	B16	B17	B18	B19	B2	B20	B21	B22	B3	B4	B5	B7	B8	B9	C1	C2	C3
group_1964		hypothetical protein	43	43	1	1	696				290	290	290	A1	A10	A11	A12	A2	A3	A5	A53	A54	A6	A7	A8	B1	B10	B11	B12	B13	B14	B15	B16	B17	B18	B19	B2	B20	B21	B22	B3	B4	B5	B7	B8	B9	C1	C2	C3
group_1965		integral membrane protein	43	43	1	1	2089				242	242	242	A1	A10	A11	A12	A2	A3	A5	A53	A54	A6	A7	A8	B1	B10	B11	B12	B13	B14	B15	B16	B17	B18	B19	B2	B20	B21	B22	B3	B4	B5	B7	B8	B9	C1	C2	C3
mdcB		triphosphoribosyl-dephospho-CoA synthase MdcB	43	43	1	1	434				869	869	869	A1	A10	A11	A12	A2	A3	A5	A53	A54	A6	A7	A8	B1	B10	B11	B12	B13	B14	B15	B16	B17	B18	B19	B2	B20	B21	B22	B3	B4	B5	B7	B8	B9	C1	C2	C3
ldhB		L-lactate dehydrogenase	43	43	1	1	1992				944	944	944	A1	A10	A11	A12	A2	A3	A5	A53	A54	A6	A7	A8	B1	B10	B11	B12	B13	B14	B15	B16	B17	B18	B19	B2	B20	B21	B22	B3	B4	B5	B7	B8	B9	C1	C2	C3
ydfK		putative membrane protein YdfK	43	43	1	1	517				728	728	728	A1	A10	A11	A12	A2	A3	A5	A53	A54	A6	A7	A8	B1	B10	B11	B12	B13	B14	B15	B16	B17	B18	B19	B2	B20	B21	B22	B3	B4	B5	B7	B8	B9	C1	C2	C3
group_1969		cell envelope-related function transcriptional attenuator common domain protein	43	43	1	1	2069				755	755	755	A1	A10	A11	A12	A2	A3	A5	A53	A54	A6	A7	A8	B1	B10	B11	B12	B13	B14	B15	B16	B17	B18	B19	B2	B20	B21	B22	B3	B4	B5	B7	B8	B9	C1	C2	C3
yclP		iron ABC transporter ATP-binding protein	43	43	1	1	236				755	755	755	A1	A10	A11	A12	A2	A3	A5	A53	A54	A6	A7	A8	B1	B10	B11	B12	B13	B14	B15	B16	B17	B18	B19	B2	B20	B21	B22	B3	B4	B5	B7	B8	B9	C1	C2	C3
group_1971		peptidase, S54 family protein	43	43	1	1	3054				698	698	698	A1	A10	A11	A12	A2	A3	A5	A53	A54	A6	A7	A8	B1	B10	B11	B12	B13	B14	B15	B16	B17	B18	B19	B2	B20	B21	B22	B3	B4	B5	B7	B8	B9	C1	C2	C3
group_1972		GNAT family acetyltransferase	43	43	1	1	1065				434	434	434	A1	A10	A11	A12	A2	A3	A5	A53	A54	A6	A7	A8	B1	B10	B11	B12	B13	B14	B15	B16	B17	B18	B19	B2	B20	B21	B22	B3	B4	B5	B7	B8	B9	C1	C2	C3
group_1973		ABC transporter permease	43	43	1	1	3178				887	887	887	A1	A10	A11	A12	A2	A3	A5	A53	A54	A6	A7	A8	B1	B10	B11	B12	B13	B14	B15	B16	B17	B18	B19	B2	B20	B21	B22	B3	B4	B5	B7	B8	B9	C1	C2	C3
group_1974		helix-turn-helix domain-containing protein	43	43	1	1	924				827	827	827	A1	A10	A11	A12	A2	A3	A5	A53	A54	A6	A7	A8	B1	B10	B11	B12	B13	B14	B15	B16	B17	B18	B19	B2	B20	B21	B22	B3	B4	B5	B7	B8	B9	C1	C2	C3
group_1975		CobW/P47K family protein	43	43	1	1	21				599	599	599	A1	A10	A11	A12	A2	A3	A5	A53	A54	A6	A7	A8	B1	B10	B11	B12	B13	B14	B15	B16	B17	B18	B19	B2	B20	B21	B22	B3	B4	B5	B7	B8	B9	C1	C2	C3
pfkA		6-phosphofructokinase	43	43	1	1	941				962	962	962	A1	A10	A11	A12	A2	A3	A5	A53	A54	A6	A7	A8	B1	B10	B11	B12	B13	B14	B15	B16	B17	B18	B19	B2	B20	B21	B22	B3	B4	B5	B7	B8	B9	C1	C2	C3
group_1977		permease	43	43	1	1	1562				1166	1166	1166	A1	A10	A11	A12	A2	A3	A5	A53	A54	A6	A7	A8	B1	B10	B11	B12	B13	B14	B15	B16	B17	B18	B19	B2	B20	B21	B22	B3	B4	B5	B7	B8	B9	C1	C2	C3
group_1978		arginine repressor protein	43	43	1	1	3556				455	455	455	A1	A10	A11	A12	A2	A3	A5	A53	A54	A6	A7	A8	B1	B10	B11	B12	B13	B14	B15	B16	B17	B18	B19	B2	B20	B21	B22	B3	B4	B5	B7	B8	B9	C1	C2	C3
group_1979		hypothetical protein	43	43	1	1	3622				488	488	488	A1	A10	A11	A12	A2	A3	A5	A53	A54	A6	A7	A8	B1	B10	B11	B12	B13	B14	B15	B16	B17	B18	B19	B2	B20	B21	B22	B3	B4	B5	B7	B8	B9	C1	C2	C3
group_1980		hypothetical protein	43	43	1	1	3547				338	338	338	A1	A10	A11	A12	A2	A3	A5	A53	A54	A6	A7	A8	B1	B10	B11	B12	B13	B14	B15	B16	B17	B18	B19	B2	B20	B21	B22	B3	B4	B5	B7	B8	B9	C1	C2	C3
group_1981		major facilitator superfamily transporter	43	43	1	1	1935				1184	1184	1184	A1	A10	A11	A12	A2	A3	A5	A53	A54	A6	A7	A8	B1	B10	B11	B12	B13	B14	B15	B16	B17	B18	B19	B2	B20	B21	B22	B3	B4	B5	B7	B8	B9	C1	C2	C3
hisS		histidyl-tRNA synthetase	43	43	1	1	1454				1292	1292	1292	A1	A10	A11	A12	A2	A3	A5	A53	A54	A6	A7	A8	B1	B10	B11	B12	B13	B14	B15	B16	B17	B18	B19	B2	B20	B21	B22	B3	B4	B5	B7	B8	B9	C1	C2	C3
group_1983		VanZ/RDD domain protein	43	43	1	1	1952				1163	1163	1163	A1	A10	A11	A12	A2	A3	A5	A53	A54	A6	A7	A8	B1	B10	B11	B12	B13	B14	B15	B16	B17	B18	B19	B2	B20	B21	B22	B3	B4	B5	B7	B8	B9	C1	C2	C3
group_1984		hypothetical protein	43	43	1	1	1847				470	470	470	A1	A10	A11	A12	A2	A3	A5	A53	A54	A6	A7	A8	B1	B10	B11	B12	B13	B14	B15	B16	B17	B18	B19	B2	B20	B21	B22	B3	B4	B5	B7	B8	B9	C1	C2	C3
yqeH		ribosome biogenesis GTPase YqeH	43	43	1	1	1091				1109	1109	1109	A1	A10	A11	A12	A2	A3	A5	A53	A54	A6	A7	A8	B1	B10	B11	B12	B13	B14	B15	B16	B17	B18	B19	B2	B20	B21	B22	B3	B4	B5	B7	B8	B9	C1	C2	C3
group_1986		universal stress protein	43	43	1	1	1443				479	479	479	A1	A10	A11	A12	A2	A3	A5	A53	A54	A6	A7	A8	B1	B10	B11	B12	B13	B14	B15	B16	B17	B18	B19	B2	B20	B21	B22	B3	B4	B5	B7	B8	B9	C1	C2	C3
group_1987		prephenate dehydratase	43	43	1	1	3172				836	836	836	A1	A10	A11	A12	A2	A3	A5	A53	A54	A6	A7	A8	B1	B10	B11	B12	B13	B14	B15	B16	B17	B18	B19	B2	B20	B21	B22	B3	B4	B5	B7	B8	B9	C1	C2	C3
group_1988		hypothetical protein	43	43	1	1	1776				176	176	176	A1	A10	A11	A12	A2	A3	A5	A53	A54	A6	A7	A8	B1	B10	B11	B12	B13	B14	B15	B16	B17	B18	B19	B2	B20	B21	B22	B3	B4	B5	B7	B8	B9	C1	C2	C3
group_1989		Putative metalloprotease	43	43	1	1	1714				461	461	461	A1	A10	A11	A12	A2	A3	A5	A53	A54	A6	A7	A8	B1	B10	B11	B12	B13	B14	B15	B16	B17	B18	B19	B2	B20	B21	B22	B3	B4	B5	B7	B8	B9	C1	C2	C3
group_1990		Fructosamine kinase	43	43	1	1	1679				833	833	833	A1	A10	A11	A12	A2	A3	A5	A53	A54	A6	A7	A8	B1	B10	B11	B12	B13	B14	B15	B16	B17	B18	B19	B2	B20	B21	B22	B3	B4	B5	B7	B8	B9	C1	C2	C3
group_1991		AMP-binding family protein	43	43	1	1	2015				1532	1532	1532	A1	A10	A11	A12	A2	A3	A5	A53	A54	A6	A7	A8	B1	B10	B11	B12	B13	B14	B15	B16	B17	B18	B19	B2	B20	B21	B22	B3	B4	B5	B7	B8	B9	C1	C2	C3
group_1992		putative arginine/ornithine antiporter	43	43	1	1	2793				1424	1424	1424	A1	A10	A11	A12	A2	A3	A5	A53	A54	A6	A7	A8	B1	B10	B11	B12	B13	B14	B15	B16	B17	B18	B19	B2	B20	B21	B22	B3	B4	B5	B7	B8	B9	C1	C2	C3
group_1993		myosin-cross-reactive antigen-like protein	43	43	1	1	416				1694	1694	1694	A1	A10	A11	A12	A2	A3	A5	A53	A54	A6	A7	A8	B1	B10	B11	B12	B13	B14	B15	B16	B17	B18	B19	B2	B20	B21	B22	B3	B4	B5	B7	B8	B9	C1	C2	C3
group_1994		cation diffusion facilitator family transporter	43	43	1	1	2029				935	935	935	A1	A10	A11	A12	A2	A3	A5	A53	A54	A6	A7	A8	B1	B10	B11	B12	B13	B14	B15	B16	B17	B18	B19	B2	B20	B21	B22	B3	B4	B5	B7	B8	B9	C1	C2	C3
group_1995		membrane spanning protein	43	43	1	1	677				956	956	956	A1	A10	A11	A12	A2	A3	A5	A53	A54	A6	A7	A8	B1	B10	B11	B12	B13	B14	B15	B16	B17	B18	B19	B2	B20	B21	B22	B3	B4	B5	B7	B8	B9	C1	C2	C3
bcrA		bacitracin transport ATP-binding protein BcrA	43	43	1	1	2440				917	917	917	A1	A10	A11	A12	A2	A3	A5	A53	A54	A6	A7	A8	B1	B10	B11	B12	B13	B14	B15	B16	B17	B18	B19	B2	B20	B21	B22	B3	B4	B5	B7	B8	B9	C1	C2	C3
group_1997		rhodanese-like domain-containing protein	43	43	1	1	1564				296	296	296	A1	A10	A11	A12	A2	A3	A5	A53	A54	A6	A7	A8	B1	B10	B11	B12	B13	B14	B15	B16	B17	B18	B19	B2	B20	B21	B22	B3	B4	B5	B7	B8	B9	C1	C2	C3
group_1998		PTS system lactose/cellobiose-specific transporter subunit IIB	43	43	1	1	2944				317	317	317	A1	A10	A11	A12	A2	A3	A5	A53	A54	A6	A7	A8	B1	B10	B11	B12	B13	B14	B15	B16	B17	B18	B19	B2	B20	B21	B22	B3	B4	B5	B7	B8	B9	C1	C2	C3
group_1999		cold shock domain-containing protein	43	43	1	1	1960				233	233	233	A1	A10	A11	A12	A2	A3	A5	A53	A54	A6	A7	A8	B1	B10	B11	B12	B13	B14	B15	B16	B17	B18	B19	B2	B20	B21	B22	B3	B4	B5	B7	B8	B9	C1	C2	C3
group_2000		hypothetical protein	43	43	1	1	3123				251	251	251	A1	A10	A11	A12	A2	A3	A5	A53	A54	A6	A7	A8	B1	B10	B11	B12	B13	B14	B15	B16	B17	B18	B19	B2	B20	B21	B22	B3	B4	B5	B7	B8	B9	C1	C2	C3
group_2001		HesB-like domain protein	43	43	1	1	1051				293	293	293	A1	A10	A11	A12	A2	A3	A5	A53	A54	A6	A7	A8	B1	B10	B11	B12	B13	B14	B15	B16	B17	B18	B19	B2	B20	B21	B22	B3	B4	B5	B7	B8	B9	C1	C2	C3
group_2002		ABC transporter ATP-binding protein	43	43	1	1	1575				677	677	677	A1	A10	A11	A12	A2	A3	A5	A53	A54	A6	A7	A8	B1	B10	B11	B12	B13	B14	B15	B16	B17	B18	B19	B2	B20	B21	B22	B3	B4	B5	B7	B8	B9	C1	C2	C3
group_2003		PTS system glucitol/sorbitol-specific transporter subunit IIBC	43	43	1	1	2142				995	995	995	A1	A10	A11	A12	A2	A3	A5	A53	A54	A6	A7	A8	B1	B10	B11	B12	B13	B14	B15	B16	B17	B18	B19	B2	B20	B21	B22	B3	B4	B5	B7	B8	B9	C1	C2	C3
glmM		phosphoglucosamine mutase	43	43	1	1	3132				1355	1355	1355	A1	A10	A11	A12	A2	A3	A5	A53	A54	A6	A7	A8	B1	B10	B11	B12	B13	B14	B15	B16	B17	B18	B19	B2	B20	B21	B22	B3	B4	B5	B7	B8	B9	C1	C2	C3
group_2005		hypothetical protein	43	43	1	1	2101				563	563	563	A1	A10	A11	A12	A2	A3	A5	A53	A54	A6	A7	A8	B1	B10	B11	B12	B13	B14	B15	B16	B17	B18	B19	B2	B20	B21	B22	B3	B4	B5	B7	B8	B9	C1	C2	C3
group_2006		3-octaprenyl-4-hydroxybenzoate decarboxylase	43	43	1	1	511				1475	1475	1475	A1	A10	A11	A12	A2	A3	A5	A53	A54	A6	A7	A8	B1	B10	B11	B12	B13	B14	B15	B16	B17	B18	B19	B2	B20	B21	B22	B3	B4	B5	B7	B8	B9	C1	C2	C3
cysS		cysteinyl-tRNA synthetase	43	43	1	1	2482				1412	1412	1412	A1	A10	A11	A12	A2	A3	A5	A53	A54	A6	A7	A8	B1	B10	B11	B12	B13	B14	B15	B16	B17	B18	B19	B2	B20	B21	B22	B3	B4	B5	B7	B8	B9	C1	C2	C3
group_2008		xanthine permease	43	43	1	1	665				1307	1307	1307	A1	A10	A11	A12	A2	A3	A5	A53	A54	A6	A7	A8	B1	B10	B11	B12	B13	B14	B15	B16	B17	B18	B19	B2	B20	B21	B22	B3	B4	B5	B7	B8	B9	C1	C2	C3
group_2009		cell division protein FtsK	43	43	1	1	1607				2447	2447	2447	A1	A10	A11	A12	A2	A3	A5	A53	A54	A6	A7	A8	B1	B10	B11	B12	B13	B14	B15	B16	B17	B18	B19	B2	B20	B21	B22	B3	B4	B5	B7	B8	B9	C1	C2	C3
group_2010		HisJ family histidinol phosphate phosphatase	43	43	1	1	381				683	683	683	A1	A10	A11	A12	A2	A3	A5	A53	A54	A6	A7	A8	B1	B10	B11	B12	B13	B14	B15	B16	B17	B18	B19	B2	B20	B21	B22	B3	B4	B5	B7	B8	B9	C1	C2	C3
group_2011		peptide ABC transporter permease/transmembrane protein	43	43	1	1	3618				1802	1802	1802	A1	A10	A11	A12	A2	A3	A5	A53	A54	A6	A7	A8	B1	B10	B11	B12	B13	B14	B15	B16	B17	B18	B19	B2	B20	B21	B22	B3	B4	B5	B7	B8	B9	C1	C2	C3
group_2012		hypothetical protein	43	43	1	1	1861				407	407	407	A1	A10	A11	A12	A2	A3	A5	A53	A54	A6	A7	A8	B1	B10	B11	B12	B13	B14	B15	B16	B17	B18	B19	B2	B20	B21	B22	B3	B4	B5	B7	B8	B9	C1	C2	C3
group_2013		CorA-like Mg2+ transporter protein	43	43	1	1	352				905	905	905	A1	A10	A11	A12	A2	A3	A5	A53	A54	A6	A7	A8	B1	B10	B11	B12	B13	B14	B15	B16	B17	B18	B19	B2	B20	B21	B22	B3	B4	B5	B7	B8	B9	C1	C2	C3
group_2014		50S ribosomal protein L33	43	43	1	1	3047				149	149	149	A1	A10	A11	A12	A2	A3	A5	A53	A54	A6	A7	A8	B1	B10	B11	B12	B13	B14	B15	B16	B17	B18	B19	B2	B20	B21	B22	B3	B4	B5	B7	B8	B9	C1	C2	C3
group_2015		M protein trans-acting positive regulator	43	43	1	1	1841				1508	1508	1508	A1	A10	A11	A12	A2	A3	A5	A53	A54	A6	A7	A8	B1	B10	B11	B12	B13	B14	B15	B16	B17	B18	B19	B2	B20	B21	B22	B3	B4	B5	B7	B8	B9	C1	C2	C3
group_2016		S4 RNA-binding domain-containing protein	43	43	1	1	2538				269	269	269	A1	A10	A11	A12	A2	A3	A5	A53	A54	A6	A7	A8	B1	B10	B11	B12	B13	B14	B15	B16	B17	B18	B19	B2	B20	B21	B22	B3	B4	B5	B7	B8	B9	C1	C2	C3
group_2017		transcriptional antiterminator bglG:Sigma-54 factor	43	43	1	1	2943				2702	2702	2702	A1	A10	A11	A12	A2	A3	A5	A53	A54	A6	A7	A8	B1	B10	B11	B12	B13	B14	B15	B16	B17	B18	B19	B2	B20	B21	B22	B3	B4	B5	B7	B8	B9	C1	C2	C3
rplU		50S ribosomal protein L21	43	43	1	1	2898				308	308	308	A1	A10	A11	A12	A2	A3	A5	A53	A54	A6	A7	A8	B1	B10	B11	B12	B13	B14	B15	B16	B17	B18	B19	B2	B20	B21	B22	B3	B4	B5	B7	B8	B9	C1	C2	C3
era		GTP-binding protein Era	43	43	1	1	1712				899	899	899	A1	A10	A11	A12	A2	A3	A5	A53	A54	A6	A7	A8	B1	B10	B11	B12	B13	B14	B15	B16	B17	B18	B19	B2	B20	B21	B22	B3	B4	B5	B7	B8	B9	C1	C2	C3
group_2020		hypothetical protein	43	43	1	1	387				998	998	998	A1	A10	A11	A12	A2	A3	A5	A53	A54	A6	A7	A8	B1	B10	B11	B12	B13	B14	B15	B16	B17	B18	B19	B2	B20	B21	B22	B3	B4	B5	B7	B8	B9	C1	C2	C3
group_2021		hypothetical protein	43	43	1	1	2413				140	140	140	A1	A10	A11	A12	A2	A3	A5	A53	A54	A6	A7	A8	B1	B10	B11	B12	B13	B14	B15	B16	B17	B18	B19	B2	B20	B21	B22	B3	B4	B5	B7	B8	B9	C1	C2	C3
group_2022		hypothetical protein	43	43	1	1	691				578	578	578	A1	A10	A11	A12	A2	A3	A5	A53	A54	A6	A7	A8	B1	B10	B11	B12	B13	B14	B15	B16	B17	B18	B19	B2	B20	B21	B22	B3	B4	B5	B7	B8	B9	C1	C2	C3
rpsI		30S ribosomal protein S9	43	43	1	1	63				392	392	392	A1	A10	A11	A12	A2	A3	A5	A53	A54	A6	A7	A8	B1	B10	B11	B12	B13	B14	B15	B16	B17	B18	B19	B2	B20	B21	B22	B3	B4	B5	B7	B8	B9	C1	C2	C3
ftsE_1		cell division ATP-binding protein FtsE	43	43	1	1	1761				686	686	686	A1	A10	A11	A12	A2	A3	A5	A53	A54	A6	A7	A8	B1	B10	B11	B12	B13	B14	B15	B16	B17	B18	B19	B2	B20	B21	B22	B3	B4	B5	B7	B8	B9	C1	C2	C3
group_2025		hypothetical protein	43	43	1	1	2807				515	515	515	A1	A10	A11	A12	A2	A3	A5	A53	A54	A6	A7	A8	B1	B10	B11	B12	B13	B14	B15	B16	B17	B18	B19	B2	B20	B21	B22	B3	B4	B5	B7	B8	B9	C1	C2	C3
group_2026		3-carboxymuconate cyclase	43	43	1	1	1560				1022	1022	1022	A1	A10	A11	A12	A2	A3	A5	A53	A54	A6	A7	A8	B1	B10	B11	B12	B13	B14	B15	B16	B17	B18	B19	B2	B20	B21	B22	B3	B4	B5	B7	B8	B9	C1	C2	C3
group_2027		glycerol uptake facilitator protein	43	43	1	1	249				734	734	734	A1	A10	A11	A12	A2	A3	A5	A53	A54	A6	A7	A8	B1	B10	B11	B12	B13	B14	B15	B16	B17	B18	B19	B2	B20	B21	B22	B3	B4	B5	B7	B8	B9	C1	C2	C3
group_2028		resolvase family site-specific recombinase	43	43	1	1	168				581	581	581	A1	A10	A11	A12	A2	A3	A5	A53	A54	A6	A7	A8	B1	B10	B11	B12	B13	B14	B15	B16	B17	B18	B19	B2	B20	B21	B22	B3	B4	B5	B7	B8	B9	C1	C2	C3
group_2029		MarR family transcriptional regulator	43	43	1	1	455				434	434	434	A1	A10	A11	A12	A2	A3	A5	A53	A54	A6	A7	A8	B1	B10	B11	B12	B13	B14	B15	B16	B17	B18	B19	B2	B20	B21	B22	B3	B4	B5	B7	B8	B9	C1	C2	C3
hslV		ATP-dependent protease HslVU, peptidase subunit	43	43	1	1	794				548	548	548	A1	A10	A11	A12	A2	A3	A5	A53	A54	A6	A7	A8	B1	B10	B11	B12	B13	B14	B15	B16	B17	B18	B19	B2	B20	B21	B22	B3	B4	B5	B7	B8	B9	C1	C2	C3
group_2031		hypothetical protein	43	43	1	1	3304				185	185	185	A1	A10	A11	A12	A2	A3	A5	A53	A54	A6	A7	A8	B1	B10	B11	B12	B13	B14	B15	B16	B17	B18	B19	B2	B20	B21	B22	B3	B4	B5	B7	B8	B9	C1	C2	C3
group_2032		hypothetical protein	43	43	1	1	3402				812	812	812	A1	A10	A11	A12	A2	A3	A5	A53	A54	A6	A7	A8	B1	B10	B11	B12	B13	B14	B15	B16	B17	B18	B19	B2	B20	B21	B22	B3	B4	B5	B7	B8	B9	C1	C2	C3
group_2033		ABC transporter ATP-binding protein/permease	43	43	1	1	1630				1763	1763	1763	A1	A10	A11	A12	A2	A3	A5	A53	A54	A6	A7	A8	B1	B10	B11	B12	B13	B14	B15	B16	B17	B18	B19	B2	B20	B21	B22	B3	B4	B5	B7	B8	B9	C1	C2	C3
rpoZ		DNA-directed RNA polymerase subunit omega	43	43	1	1	2517				305	305	305	A1	A10	A11	A12	A2	A3	A5	A53	A54	A6	A7	A8	B1	B10	B11	B12	B13	B14	B15	B16	B17	B18	B19	B2	B20	B21	B22	B3	B4	B5	B7	B8	B9	C1	C2	C3
group_2035		hypothetical protein	43	43	1	1	1583				479	479	479	A1	A10	A11	A12	A2	A3	A5	A53	A54	A6	A7	A8	B1	B10	B11	B12	B13	B14	B15	B16	B17	B18	B19	B2	B20	B21	B22	B3	B4	B5	B7	B8	B9	C1	C2	C3
group_2036		transglycosylase	43	43	1	1	2098				242	242	242	A1	A10	A11	A12	A2	A3	A5	A53	A54	A6	A7	A8	B1	B10	B11	B12	B13	B14	B15	B16	B17	B18	B19	B2	B20	B21	B22	B3	B4	B5	B7	B8	B9	C1	C2	C3
group_2037		ABC transporter ATP-binding protein	43	43	1	1	482				881	881	881	A1	A10	A11	A12	A2	A3	A5	A53	A54	A6	A7	A8	B1	B10	B11	B12	B13	B14	B15	B16	B17	B18	B19	B2	B20	B21	B22	B3	B4	B5	B7	B8	B9	C1	C2	C3
group_2038		Peptidase family M13	43	43	1	1	3520				1907	1907	1907	A1	A10	A11	A12	A2	A3	A5	A53	A54	A6	A7	A8	B1	B10	B11	B12	B13	B14	B15	B16	B17	B18	B19	B2	B20	B21	B22	B3	B4	B5	B7	B8	B9	C1	C2	C3
group_2039		radical SAM protein family protein	43	43	1	1	2610				956	956	956	A1	A10	A11	A12	A2	A3	A5	A53	A54	A6	A7	A8	B1	B10	B11	B12	B13	B14	B15	B16	B17	B18	B19	B2	B20	B21	B22	B3	B4	B5	B7	B8	B9	C1	C2	C3
group_2040		ABC transporter ATP-binding protein	43	43	1	1	33				1754	1754	1754	A1	A10	A11	A12	A2	A3	A5	A53	A54	A6	A7	A8	B1	B10	B11	B12	B13	B14	B15	B16	B17	B18	B19	B2	B20	B21	B22	B3	B4	B5	B7	B8	B9	C1	C2	C3
group_2041		SAM-dependent methyltransferase	43	43	1	1	2283				1178	1178	1178	A1	A10	A11	A12	A2	A3	A5	A53	A54	A6	A7	A8	B1	B10	B11	B12	B13	B14	B15	B16	B17	B18	B19	B2	B20	B21	B22	B3	B4	B5	B7	B8	B9	C1	C2	C3
group_2042		YhdH/YhfP family quinone oxidoreductase	43	43	1	1	2828				989	989	989	A1	A10	A11	A12	A2	A3	A5	A53	A54	A6	A7	A8	B1	B10	B11	B12	B13	B14	B15	B16	B17	B18	B19	B2	B20	B21	B22	B3	B4	B5	B7	B8	B9	C1	C2	C3
group_2043		glycine cleavage H-protein	43	43	1	1	3499				338	338	338	A1	A10	A11	A12	A2	A3	A5	A53	A54	A6	A7	A8	B1	B10	B11	B12	B13	B14	B15	B16	B17	B18	B19	B2	B20	B21	B22	B3	B4	B5	B7	B8	B9	C1	C2	C3
cysM		cysteine synthase A	43	43	1	1	3592				917	917	917	A1	A10	A11	A12	A2	A3	A5	A53	A54	A6	A7	A8	B1	B10	B11	B12	B13	B14	B15	B16	B17	B18	B19	B2	B20	B21	B22	B3	B4	B5	B7	B8	B9	C1	C2	C3
mnmA		tRNA-specific 2-thiouridylase MnmA	43	43	1	1	3513				1121	1121	1121	A1	A10	A11	A12	A2	A3	A5	A53	A54	A6	A7	A8	B1	B10	B11	B12	B13	B14	B15	B16	B17	B18	B19	B2	B20	B21	B22	B3	B4	B5	B7	B8	B9	C1	C2	C3
group_2046		glucose-6-phosphate 1-dehydrogenase	43	43	1	1	2937				1526	1526	1526	A1	A10	A11	A12	A2	A3	A5	A53	A54	A6	A7	A8	B1	B10	B11	B12	B13	B14	B15	B16	B17	B18	B19	B2	B20	B21	B22	B3	B4	B5	B7	B8	B9	C1	C2	C3
group_2047		hypothetical protein	43	43	1	1	210				338	338	338	A1	A10	A11	A12	A2	A3	A5	A53	A54	A6	A7	A8	B1	B10	B11	B12	B13	B14	B15	B16	B17	B18	B19	B2	B20	B21	B22	B3	B4	B5	B7	B8	B9	C1	C2	C3
group_2048		Ribonuclease J 2	43	43	1	1	1649				1679	1679	1679	A1	A10	A11	A12	A2	A3	A5	A53	A54	A6	A7	A8	B1	B10	B11	B12	B13	B14	B15	B16	B17	B18	B19	B2	B20	B21	B22	B3	B4	B5	B7	B8	B9	C1	C2	C3
group_2049		hypothetical protein	43	43	1	1	3142				1238	1238	1238	A1	A10	A11	A12	A2	A3	A5	A53	A54	A6	A7	A8	B1	B10	B11	B12	B13	B14	B15	B16	B17	B18	B19	B2	B20	B21	B22	B3	B4	B5	B7	B8	B9	C1	C2	C3
group_2050		hypothetical protein	43	43	1	1	3119				200	200	200	A1	A10	A11	A12	A2	A3	A5	A53	A54	A6	A7	A8	B1	B10	B11	B12	B13	B14	B15	B16	B17	B18	B19	B2	B20	B21	B22	B3	B4	B5	B7	B8	B9	C1	C2	C3
group_2051		N-acetylmuramoyl-L-alanine amidase	43	43	1	1	3405				692	692	692	A1	A10	A11	A12	A2	A3	A5	A53	A54	A6	A7	A8	B1	B10	B11	B12	B13	B14	B15	B16	B17	B18	B19	B2	B20	B21	B22	B3	B4	B5	B7	B8	B9	C1	C2	C3
group_2052		oxidoreductase family, NAD-binding Rossmann fold protein	43	43	1	1	73				1025	1025	1025	A1	A10	A11	A12	A2	A3	A5	A53	A54	A6	A7	A8	B1	B10	B11	B12	B13	B14	B15	B16	B17	B18	B19	B2	B20	B21	B22	B3	B4	B5	B7	B8	B9	C1	C2	C3
group_2053		Amidophosphoribosyltransferase	43	43	1	1	655				1439	1439	1439	A1	A10	A11	A12	A2	A3	A5	A53	A54	A6	A7	A8	B1	B10	B11	B12	B13	B14	B15	B16	B17	B18	B19	B2	B20	B21	B22	B3	B4	B5	B7	B8	B9	C1	C2	C3
group_2054		amino acid permease	43	43	1	1	314				1823	1823	1823	A1	A10	A11	A12	A2	A3	A5	A53	A54	A6	A7	A8	B1	B10	B11	B12	B13	B14	B15	B16	B17	B18	B19	B2	B20	B21	B22	B3	B4	B5	B7	B8	B9	C1	C2	C3
group_2055		ABC1 family protein	43	43	1	1	304				1745	1745	1745	A1	A10	A11	A12	A2	A3	A5	A53	A54	A6	A7	A8	B1	B10	B11	B12	B13	B14	B15	B16	B17	B18	B19	B2	B20	B21	B22	B3	B4	B5	B7	B8	B9	C1	C2	C3
group_2056		PTS system beta-glucoside-specific transporter subunit IIABC	43	43	1	1	453				1895	1895	1895	A1	A10	A11	A12	A2	A3	A5	A53	A54	A6	A7	A8	B1	B10	B11	B12	B13	B14	B15	B16	B17	B18	B19	B2	B20	B21	B22	B3	B4	B5	B7	B8	B9	C1	C2	C3
dprA		DNA processing protein DprA	43	43	1	1	798				857	857	857	A1	A10	A11	A12	A2	A3	A5	A53	A54	A6	A7	A8	B1	B10	B11	B12	B13	B14	B15	B16	B17	B18	B19	B2	B20	B21	B22	B3	B4	B5	B7	B8	B9	C1	C2	C3
group_2058		universal stress family protein	43	43	1	1	369				464	464	464	A1	A10	A11	A12	A2	A3	A5	A53	A54	A6	A7	A8	B1	B10	B11	B12	B13	B14	B15	B16	B17	B18	B19	B2	B20	B21	B22	B3	B4	B5	B7	B8	B9	C1	C2	C3
group_2059		LysR family transcriptional regulator	43	43	1	1	516				881	881	881	A1	A10	A11	A12	A2	A3	A5	A53	A54	A6	A7	A8	B1	B10	B11	B12	B13	B14	B15	B16	B17	B18	B19	B2	B20	B21	B22	B3	B4	B5	B7	B8	B9	C1	C2	C3
group_2060		nudix hydrolase, YffH family	43	43	1	1	3525				563	563	563	A1	A10	A11	A12	A2	A3	A5	A53	A54	A6	A7	A8	B1	B10	B11	B12	B13	B14	B15	B16	B17	B18	B19	B2	B20	B21	B22	B3	B4	B5	B7	B8	B9	C1	C2	C3
group_2061		AP endonuclease	43	43	1	1	334				824	824	824	A1	A10	A11	A12	A2	A3	A5	A53	A54	A6	A7	A8	B1	B10	B11	B12	B13	B14	B15	B16	B17	B18	B19	B2	B20	B21	B22	B3	B4	B5	B7	B8	B9	C1	C2	C3
group_2062		deoxynucleoside kinase	43	43	1	1	3600				707	707	707	A1	A10	A11	A12	A2	A3	A5	A53	A54	A6	A7	A8	B1	B10	B11	B12	B13	B14	B15	B16	B17	B18	B19	B2	B20	B21	B22	B3	B4	B5	B7	B8	B9	C1	C2	C3
group_2063		zinc-containing alcohol dehydrogenase	43	43	1	1	414				1133	1133	1133	A1	A10	A11	A12	A2	A3	A5	A53	A54	A6	A7	A8	B1	B10	B11	B12	B13	B14	B15	B16	B17	B18	B19	B2	B20	B21	B22	B3	B4	B5	B7	B8	B9	C1	C2	C3
group_2064		PTS system, mannose/fructose/sorbose-specific IIB component	43	43	1	1	1635				470	470	470	A1	A10	A11	A12	A2	A3	A5	A53	A54	A6	A7	A8	B1	B10	B11	B12	B13	B14	B15	B16	B17	B18	B19	B2	B20	B21	B22	B3	B4	B5	B7	B8	B9	C1	C2	C3
dus2		tRNA-dihydrouridine synthase	43	43	1	1	2448				983	983	983	A1	A10	A11	A12	A2	A3	A5	A53	A54	A6	A7	A8	B1	B10	B11	B12	B13	B14	B15	B16	B17	B18	B19	B2	B20	B21	B22	B3	B4	B5	B7	B8	B9	C1	C2	C3
group_2066		PTS system fructose-specific transporter subunit IIBC	43	43	1	1	3357				1463	1463	1463	A1	A10	A11	A12	A2	A3	A5	A53	A54	A6	A7	A8	B1	B10	B11	B12	B13	B14	B15	B16	B17	B18	B19	B2	B20	B21	B22	B3	B4	B5	B7	B8	B9	C1	C2	C3
group_2067		hypothetical protein	43	43	1	1	3399				752	752	752	A1	A10	A11	A12	A2	A3	A5	A53	A54	A6	A7	A8	B1	B10	B11	B12	B13	B14	B15	B16	B17	B18	B19	B2	B20	B21	B22	B3	B4	B5	B7	B8	B9	C1	C2	C3
group_2068		phosphoribosyl-dephospho-CoA transferase	43	43	1	1	432				593	593	593	A1	A10	A11	A12	A2	A3	A5	A53	A54	A6	A7	A8	B1	B10	B11	B12	B13	B14	B15	B16	B17	B18	B19	B2	B20	B21	B22	B3	B4	B5	B7	B8	B9	C1	C2	C3
group_2069		two-component sensor histidine kinase	43	43	1	1	681				872	872	872	A1	A10	A11	A12	A2	A3	A5	A53	A54	A6	A7	A8	B1	B10	B11	B12	B13	B14	B15	B16	B17	B18	B19	B2	B20	B21	B22	B3	B4	B5	B7	B8	B9	C1	C2	C3
group_2070		hypothetical protein	43	43	1	1	448				224	224	224	A1	A10	A11	A12	A2	A3	A5	A53	A54	A6	A7	A8	B1	B10	B11	B12	B13	B14	B15	B16	B17	B18	B19	B2	B20	B21	B22	B3	B4	B5	B7	B8	B9	C1	C2	C3
rsmG		Ribosomal RNA small subunit methyltransferase G	43	43	1	1	110				713	713	713	A1	A10	A11	A12	A2	A3	A5	A53	A54	A6	A7	A8	B1	B10	B11	B12	B13	B14	B15	B16	B17	B18	B19	B2	B20	B21	B22	B3	B4	B5	B7	B8	B9	C1	C2	C3
group_2072		hypothetical protein	43	43	1	1	675				560	560	560	A1	A10	A11	A12	A2	A3	A5	A53	A54	A6	A7	A8	B1	B10	B11	B12	B13	B14	B15	B16	B17	B18	B19	B2	B20	B21	B22	B3	B4	B5	B7	B8	B9	C1	C2	C3
group_2073		glycine betaine/carnitine/choline ABC transporter	43	43	1	1	320				917	917	917	A1	A10	A11	A12	A2	A3	A5	A53	A54	A6	A7	A8	B1	B10	B11	B12	B13	B14	B15	B16	B17	B18	B19	B2	B20	B21	B22	B3	B4	B5	B7	B8	B9	C1	C2	C3
group_2074		mannose-6-phosphate isomerase	43	43	1	1	1570				950	950	950	A1	A10	A11	A12	A2	A3	A5	A53	A54	A6	A7	A8	B1	B10	B11	B12	B13	B14	B15	B16	B17	B18	B19	B2	B20	B21	B22	B3	B4	B5	B7	B8	B9	C1	C2	C3
group_2075		segregation and condensation protein A	43	43	1	1	837				797	797	797	A1	A10	A11	A12	A2	A3	A5	A53	A54	A6	A7	A8	B1	B10	B11	B12	B13	B14	B15	B16	B17	B18	B19	B2	B20	B21	B22	B3	B4	B5	B7	B8	B9	C1	C2	C3
group_2076		ribosomal large subunit pseudouridine synthase	43	43	1	1	1474				899	899	899	A1	A10	A11	A12	A2	A3	A5	A53	A54	A6	A7	A8	B1	B10	B11	B12	B13	B14	B15	B16	B17	B18	B19	B2	B20	B21	B22	B3	B4	B5	B7	B8	B9	C1	C2	C3
group_2077		hypothetical protein	43	43	1	1	1694				1088	1088	1088	A1	A10	A11	A12	A2	A3	A5	A53	A54	A6	A7	A8	B1	B10	B11	B12	B13	B14	B15	B16	B17	B18	B19	B2	B20	B21	B22	B3	B4	B5	B7	B8	B9	C1	C2	C3
group_2078		integral membrane protein	43	43	1	1	818				875	875	875	A1	A10	A11	A12	A2	A3	A5	A53	A54	A6	A7	A8	B1	B10	B11	B12	B13	B14	B15	B16	B17	B18	B19	B2	B20	B21	B22	B3	B4	B5	B7	B8	B9	C1	C2	C3
purQ		Phosphoribosylformylglycinamidine synthase I	43	43	1	1	657				671	671	671	A1	A10	A11	A12	A2	A3	A5	A53	A54	A6	A7	A8	B1	B10	B11	B12	B13	B14	B15	B16	B17	B18	B19	B2	B20	B21	B22	B3	B4	B5	B7	B8	B9	C1	C2	C3
group_2080		integral membrane protein	43	43	1	1	1794				575	575	575	A1	A10	A11	A12	A2	A3	A5	A53	A54	A6	A7	A8	B1	B10	B11	B12	B13	B14	B15	B16	B17	B18	B19	B2	B20	B21	B22	B3	B4	B5	B7	B8	B9	C1	C2	C3
group_2081		small integral membrane protein	43	43	1	1	2091				188	188	188	A1	A10	A11	A12	A2	A3	A5	A53	A54	A6	A7	A8	B1	B10	B11	B12	B13	B14	B15	B16	B17	B18	B19	B2	B20	B21	B22	B3	B4	B5	B7	B8	B9	C1	C2	C3
group_2082		ferredoxin	43	43	1	1	830				221	221	221	A1	A10	A11	A12	A2	A3	A5	A53	A54	A6	A7	A8	B1	B10	B11	B12	B13	B14	B15	B16	B17	B18	B19	B2	B20	B21	B22	B3	B4	B5	B7	B8	B9	C1	C2	C3
group_2083		RNA polymerase sigma-70 factor family protein	43	43	1	1	2486				578	578	578	A1	A10	A11	A12	A2	A3	A5	A53	A54	A6	A7	A8	B1	B10	B11	B12	B13	B14	B15	B16	B17	B18	B19	B2	B20	B21	B22	B3	B4	B5	B7	B8	B9	C1	C2	C3
birA		Bifunctional ligase/repressor BirA	43	43	1	1	3258				572	572	572	A1	A10	A11	A12	A2	A3	A5	A53	A54	A6	A7	A8	B1	B10	B11	B12	B13	B14	B15	B16	B17	B18	B19	B2	B20	B21	B22	B3	B4	B5	B7	B8	B9	C1	C2	C3
group_2085		hypothetical protein	43	43	1	1	1535				272	272	272	A1	A10	A11	A12	A2	A3	A5	A53	A54	A6	A7	A8	B1	B10	B11	B12	B13	B14	B15	B16	B17	B18	B19	B2	B20	B21	B22	B3	B4	B5	B7	B8	B9	C1	C2	C3
group_2086		hypothetical protein	43	43	1	1	3433				662	662	662	A1	A10	A11	A12	A2	A3	A5	A53	A54	A6	A7	A8	B1	B10	B11	B12	B13	B14	B15	B16	B17	B18	B19	B2	B20	B21	B22	B3	B4	B5	B7	B8	B9	C1	C2	C3
group_2087		PTS system ascorbate-specific transporter subunit IIA	43	43	1	1	1999				2015	2015	2015	A1	A10	A11	A12	A2	A3	A5	A53	A54	A6	A7	A8	B1	B10	B11	B12	B13	B14	B15	B16	B17	B18	B19	B2	B20	B21	B22	B3	B4	B5	B7	B8	B9	C1	C2	C3
group_2088		phospholipase, patatin family	43	43	1	1	2509				1700	1700	1700	A1	A10	A11	A12	A2	A3	A5	A53	A54	A6	A7	A8	B1	B10	B11	B12	B13	B14	B15	B16	B17	B18	B19	B2	B20	B21	B22	B3	B4	B5	B7	B8	B9	C1	C2	C3
group_2089		LysR family transcriptional regulator	43	43	1	1	2259				305	305	305	A1	A10	A11	A12	A2	A3	A5	A53	A54	A6	A7	A8	B1	B10	B11	B12	B13	B14	B15	B16	B17	B18	B19	B2	B20	B21	B22	B3	B4	B5	B7	B8	B9	C1	C2	C3
group_2090		hypothetical protein	43	43	1	1	698				1952	1952	1952	A1	A10	A11	A12	A2	A3	A5	A53	A54	A6	A7	A8	B1	B10	B11	B12	B13	B14	B15	B16	B17	B18	B19	B2	B20	B21	B22	B3	B4	B5	B7	B8	B9	C1	C2	C3
recF		recombination protein F, RecF	43	43	1	1	121				1124	1124	1124	A1	A10	A11	A12	A2	A3	A5	A53	A54	A6	A7	A8	B1	B10	B11	B12	B13	B14	B15	B16	B17	B18	B19	B2	B20	B21	B22	B3	B4	B5	B7	B8	B9	C1	C2	C3
group_2092		resolvase family site-specific recombinase	43	43	1	1	2079				1613	1613	1613	A1	A10	A11	A12	A2	A3	A5	A53	A54	A6	A7	A8	B1	B10	B11	B12	B13	B14	B15	B16	B17	B18	B19	B2	B20	B21	B22	B3	B4	B5	B7	B8	B9	C1	C2	C3
hflB		ATP-dependent metalloprotease	43	43	1	1	2543				2111	2111	2111	A1	A10	A11	A12	A2	A3	A5	A53	A54	A6	A7	A8	B1	B10	B11	B12	B13	B14	B15	B16	B17	B18	B19	B2	B20	B21	B22	B3	B4	B5	B7	B8	B9	C1	C2	C3
murD		UDP-N-acetylmuramoylalanine--D-glutamate ligase	43	43	1	1	2927				1361	1361	1361	A1	A10	A11	A12	A2	A3	A5	A53	A54	A6	A7	A8	B1	B10	B11	B12	B13	B14	B15	B16	B17	B18	B19	B2	B20	B21	B22	B3	B4	B5	B7	B8	B9	C1	C2	C3
group_2095		hypothetical protein	43	43	1	1	3040				647	647	647	A1	A10	A11	A12	A2	A3	A5	A53	A54	A6	A7	A8	B1	B10	B11	B12	B13	B14	B15	B16	B17	B18	B19	B2	B20	B21	B22	B3	B4	B5	B7	B8	B9	C1	C2	C3
group_2096		hypothetical protein	43	43	1	1	1981				623	623	623	A1	A10	A11	A12	A2	A3	A5	A53	A54	A6	A7	A8	B1	B10	B11	B12	B13	B14	B15	B16	B17	B18	B19	B2	B20	B21	B22	B3	B4	B5	B7	B8	B9	C1	C2	C3
group_2097		cation transporter	43	43	1	1	1581				1400	1400	1400	A1	A10	A11	A12	A2	A3	A5	A53	A54	A6	A7	A8	B1	B10	B11	B12	B13	B14	B15	B16	B17	B18	B19	B2	B20	B21	B22	B3	B4	B5	B7	B8	B9	C1	C2	C3
alaT		aminotransferase AlaT	43	43	1	1	689				1220	1220	1220	A1	A10	A11	A12	A2	A3	A5	A53	A54	A6	A7	A8	B1	B10	B11	B12	B13	B14	B15	B16	B17	B18	B19	B2	B20	B21	B22	B3	B4	B5	B7	B8	B9	C1	C2	C3
group_2099		integral membrane protein	43	43	1	1	1666				659	659	659	A1	A10	A11	A12	A2	A3	A5	A53	A54	A6	A7	A8	B1	B10	B11	B12	B13	B14	B15	B16	B17	B18	B19	B2	B20	B21	B22	B3	B4	B5	B7	B8	B9	C1	C2	C3
group_2100		hypothetical protein	43	43	1	1	1735				1775	1775	1775	A1	A10	A11	A12	A2	A3	A5	A53	A54	A6	A7	A8	B1	B10	B11	B12	B13	B14	B15	B16	B17	B18	B19	B2	B20	B21	B22	B3	B4	B5	B7	B8	B9	C1	C2	C3
group_2101		peptidase M20D	43	43	1	1	2779				1223	1223	1223	A1	A10	A11	A12	A2	A3	A5	A53	A54	A6	A7	A8	B1	B10	B11	B12	B13	B14	B15	B16	B17	B18	B19	B2	B20	B21	B22	B3	B4	B5	B7	B8	B9	C1	C2	C3
lacD1		tagatose 1,6-diphosphate aldolase	43	43	1	1	3359				974	974	974	A1	A10	A11	A12	A2	A3	A5	A53	A54	A6	A7	A8	B1	B10	B11	B12	B13	B14	B15	B16	B17	B18	B19	B2	B20	B21	B22	B3	B4	B5	B7	B8	B9	C1	C2	C3
group_2103		integral membrane protein	43	43	1	1	2052				848	848	848	A1	A10	A11	A12	A2	A3	A5	A53	A54	A6	A7	A8	B1	B10	B11	B12	B13	B14	B15	B16	B17	B18	B19	B2	B20	B21	B22	B3	B4	B5	B7	B8	B9	C1	C2	C3
group_2104		dihydroxyacetone kinase, DhaL subunit	43	43	1	1	478				605	605	605	A1	A10	A11	A12	A2	A3	A5	A53	A54	A6	A7	A8	B1	B10	B11	B12	B13	B14	B15	B16	B17	B18	B19	B2	B20	B21	B22	B3	B4	B5	B7	B8	B9	C1	C2	C3
group_2105		hypothetical protein	43	43	1	1	2021				479	479	479	A1	A10	A11	A12	A2	A3	A5	A53	A54	A6	A7	A8	B1	B10	B11	B12	B13	B14	B15	B16	B17	B18	B19	B2	B20	B21	B22	B3	B4	B5	B7	B8	B9	C1	C2	C3
group_2106		acetyltransferase	43	43	1	1	1588				248	248	248	A1	A10	A11	A12	A2	A3	A5	A53	A54	A6	A7	A8	B1	B10	B11	B12	B13	B14	B15	B16	B17	B18	B19	B2	B20	B21	B22	B3	B4	B5	B7	B8	B9	C1	C2	C3
group_2107		ABC transporter ATP-binding protein	43	43	1	1	2605				1784	1784	1784	A1	A10	A11	A12	A2	A3	A5	A53	A54	A6	A7	A8	B1	B10	B11	B12	B13	B14	B15	B16	B17	B18	B19	B2	B20	B21	B22	B3	B4	B5	B7	B8	B9	C1	C2	C3
group_2108		hypothetical protein	43	43	1	1	628				338	338	338	A1	A10	A11	A12	A2	A3	A5	A53	A54	A6	A7	A8	B1	B10	B11	B12	B13	B14	B15	B16	B17	B18	B19	B2	B20	B21	B22	B3	B4	B5	B7	B8	B9	C1	C2	C3
pcrA		ATP-dependent DNA helicase PcrA	43	43	1	1	3598				2186	2186	2186	A1	A10	A11	A12	A2	A3	A5	A53	A54	A6	A7	A8	B1	B10	B11	B12	B13	B14	B15	B16	B17	B18	B19	B2	B20	B21	B22	B3	B4	B5	B7	B8	B9	C1	C2	C3
mraY		phospho-N-acetylmuramoyl-pentapeptide- transferase	43	43	1	1	2926				962	962	962	A1	A10	A11	A12	A2	A3	A5	A53	A54	A6	A7	A8	B1	B10	B11	B12	B13	B14	B15	B16	B17	B18	B19	B2	B20	B21	B22	B3	B4	B5	B7	B8	B9	C1	C2	C3
pheT		phenylalanyl-tRNA synthetase subunit beta	43	43	1	1	585				2420	2420	2420	A1	A10	A11	A12	A2	A3	A5	A53	A54	A6	A7	A8	B1	B10	B11	B12	B13	B14	B15	B16	B17	B18	B19	B2	B20	B21	B22	B3	B4	B5	B7	B8	B9	C1	C2	C3
group_2112		alkyl hydroperoxide reductase, F subunit	43	43	1	1	2064				1529	1529	1529	A1	A10	A11	A12	A2	A3	A5	A53	A54	A6	A7	A8	B1	B10	B11	B12	B13	B14	B15	B16	B17	B18	B19	B2	B20	B21	B22	B3	B4	B5	B7	B8	B9	C1	C2	C3
group_2113		hypothetical protein	43	43	1	1	2845				203	203	203	A1	A10	A11	A12	A2	A3	A5	A53	A54	A6	A7	A8	B1	B10	B11	B12	B13	B14	B15	B16	B17	B18	B19	B2	B20	B21	B22	B3	B4	B5	B7	B8	B9	C1	C2	C3
group_2114		acetyltransferase	43	43	1	1	1587				230	230	230	A1	A10	A11	A12	A2	A3	A5	A53	A54	A6	A7	A8	B1	B10	B11	B12	B13	B14	B15	B16	B17	B18	B19	B2	B20	B21	B22	B3	B4	B5	B7	B8	B9	C1	C2	C3
group_2115		FtsK/SpoIIIE family protein	43	43	1	1	3438				1352	1352	1352	A1	A10	A11	A12	A2	A3	A5	A53	A54	A6	A7	A8	B1	B10	B11	B12	B13	B14	B15	B16	B17	B18	B19	B2	B20	B21	B22	B3	B4	B5	B7	B8	B9	C1	C2	C3
opuCD		ABC transporter permease	43	43	1	1	319				671	671	671	A1	A10	A11	A12	A2	A3	A5	A53	A54	A6	A7	A8	B1	B10	B11	B12	B13	B14	B15	B16	B17	B18	B19	B2	B20	B21	B22	B3	B4	B5	B7	B8	B9	C1	C2	C3
group_2117		alpha-N-arabinofuranosidase	43	43	1	1	1542				1517	1517	1517	A1	A10	A11	A12	A2	A3	A5	A53	A54	A6	A7	A8	B1	B10	B11	B12	B13	B14	B15	B16	B17	B18	B19	B2	B20	B21	B22	B3	B4	B5	B7	B8	B9	C1	C2	C3
ntpI		V-type ATP synthase subunit I	43	43	1	1	1824				2003	2003	2003	A1	A10	A11	A12	A2	A3	A5	A53	A54	A6	A7	A8	B1	B10	B11	B12	B13	B14	B15	B16	B17	B18	B19	B2	B20	B21	B22	B3	B4	B5	B7	B8	B9	C1	C2	C3
group_2119		hypothetical protein	43	43	1	1	1099				647	647	647	A1	A10	A11	A12	A2	A3	A5	A53	A54	A6	A7	A8	B1	B10	B11	B12	B13	B14	B15	B16	B17	B18	B19	B2	B20	B21	B22	B3	B4	B5	B7	B8	B9	C1	C2	C3
group_2120		sensor histidine kinase	43	43	1	1	3173				1736	1736	1736	A1	A10	A11	A12	A2	A3	A5	A53	A54	A6	A7	A8	B1	B10	B11	B12	B13	B14	B15	B16	B17	B18	B19	B2	B20	B21	B22	B3	B4	B5	B7	B8	B9	C1	C2	C3
group_2121		bacteriocin-associated integral membrane protein	43	43	1	1	525				1178	1178	1178	A1	A10	A11	A12	A2	A3	A5	A53	A54	A6	A7	A8	B1	B10	B11	B12	B13	B14	B15	B16	B17	B18	B19	B2	B20	B21	B22	B3	B4	B5	B7	B8	B9	C1	C2	C3
group_2122		hypothetical protein	43	43	1	1	774				287	287	287	A1	A10	A11	A12	A2	A3	A5	A53	A54	A6	A7	A8	B1	B10	B11	B12	B13	B14	B15	B16	B17	B18	B19	B2	B20	B21	B22	B3	B4	B5	B7	B8	B9	C1	C2	C3
group_2123		phenazine biosynthesis protein PhzF family protein	43	43	1	1	1813				782	782	782	A1	A10	A11	A12	A2	A3	A5	A53	A54	A6	A7	A8	B1	B10	B11	B12	B13	B14	B15	B16	B17	B18	B19	B2	B20	B21	B22	B3	B4	B5	B7	B8	B9	C1	C2	C3
group_2124		arylsulfatase	43	43	1	1	1557				1859	1859	1859	A1	A10	A11	A12	A2	A3	A5	A53	A54	A6	A7	A8	B1	B10	B11	B12	B13	B14	B15	B16	B17	B18	B19	B2	B20	B21	B22	B3	B4	B5	B7	B8	B9	C1	C2	C3
group_2125		hypothetical protein	43	43	1	1	1852				626	626	626	A1	A10	A11	A12	A2	A3	A5	A53	A54	A6	A7	A8	B1	B10	B11	B12	B13	B14	B15	B16	B17	B18	B19	B2	B20	B21	B22	B3	B4	B5	B7	B8	B9	C1	C2	C3
atpF		ATP synthase F0, B subunit	43	43	1	1	1784				524	524	524	A1	A10	A11	A12	A2	A3	A5	A53	A54	A6	A7	A8	B1	B10	B11	B12	B13	B14	B15	B16	B17	B18	B19	B2	B20	B21	B22	B3	B4	B5	B7	B8	B9	C1	C2	C3
group_2127		TetR family transcriptional regulator	43	43	1	1	3509				560	560	560	A1	A10	A11	A12	A2	A3	A5	A53	A54	A6	A7	A8	B1	B10	B11	B12	B13	B14	B15	B16	B17	B18	B19	B2	B20	B21	B22	B3	B4	B5	B7	B8	B9	C1	C2	C3
kduI1		4-deoxy-L-threo-5-hexosulose-uronate ketol-isomerase	43	43	1	1	345				842	842	842	A1	A10	A11	A12	A2	A3	A5	A53	A54	A6	A7	A8	B1	B10	B11	B12	B13	B14	B15	B16	B17	B18	B19	B2	B20	B21	B22	B3	B4	B5	B7	B8	B9	C1	C2	C3
msrA_2		peptide methionine sulfoxide reductase	43	43	1	1	378				791	791	791	A1	A10	A11	A12	A2	A3	A5	A53	A54	A6	A7	A8	B1	B10	B11	B12	B13	B14	B15	B16	B17	B18	B19	B2	B20	B21	B22	B3	B4	B5	B7	B8	B9	C1	C2	C3
group_2130		M protein trans-acting positive regulator	43	43	1	1	245				458	458	458	A1	A10	A11	A12	A2	A3	A5	A53	A54	A6	A7	A8	B1	B10	B11	B12	B13	B14	B15	B16	B17	B18	B19	B2	B20	B21	B22	B3	B4	B5	B7	B8	B9	C1	C2	C3
group_2131		diaminopimelate epimerase	43	43	1	1	3589				800	800	800	A1	A10	A11	A12	A2	A3	A5	A53	A54	A6	A7	A8	B1	B10	B11	B12	B13	B14	B15	B16	B17	B18	B19	B2	B20	B21	B22	B3	B4	B5	B7	B8	B9	C1	C2	C3
group_2132		DNA-3-methyladenine glycosylase	43	43	1	1	1447				488	488	488	A1	A10	A11	A12	A2	A3	A5	A53	A54	A6	A7	A8	B1	B10	B11	B12	B13	B14	B15	B16	B17	B18	B19	B2	B20	B21	B22	B3	B4	B5	B7	B8	B9	C1	C2	C3
group_2133		hypothetical protein	43	43	1	1	2939				341	341	341	A1	A10	A11	A12	A2	A3	A5	A53	A54	A6	A7	A8	B1	B10	B11	B12	B13	B14	B15	B16	B17	B18	B19	B2	B20	B21	B22	B3	B4	B5	B7	B8	B9	C1	C2	C3
group_2134		flavin reductase	43	43	1	1	3426				554	554	554	A1	A10	A11	A12	A2	A3	A5	A53	A54	A6	A7	A8	B1	B10	B11	B12	B13	B14	B15	B16	B17	B18	B19	B2	B20	B21	B22	B3	B4	B5	B7	B8	B9	C1	C2	C3
group_2135		glycosyl transferase family protein	43	43	1	1	1019				2138	2138	2138	A1	A10	A11	A12	A2	A3	A5	A53	A54	A6	A7	A8	B1	B10	B11	B12	B13	B14	B15	B16	B17	B18	B19	B2	B20	B21	B22	B3	B4	B5	B7	B8	B9	C1	C2	C3
lspA		lipoprotein signal peptidase	43	43	1	1	1964				464	464	464	A1	A10	A11	A12	A2	A3	A5	A53	A54	A6	A7	A8	B1	B10	B11	B12	B13	B14	B15	B16	B17	B18	B19	B2	B20	B21	B22	B3	B4	B5	B7	B8	B9	C1	C2	C3
group_2137		hypothetical protein	43	43	1	1	1069				224	224	224	A1	A10	A11	A12	A2	A3	A5	A53	A54	A6	A7	A8	B1	B10	B11	B12	B13	B14	B15	B16	B17	B18	B19	B2	B20	B21	B22	B3	B4	B5	B7	B8	B9	C1	C2	C3
group_2138		hypothetical protein	43	43	1	1	600				263	263	263	A1	A10	A11	A12	A2	A3	A5	A53	A54	A6	A7	A8	B1	B10	B11	B12	B13	B14	B15	B16	B17	B18	B19	B2	B20	B21	B22	B3	B4	B5	B7	B8	B9	C1	C2	C3
group_2139		general stress protein 13	43	43	1	1	1671				380	380	380	A1	A10	A11	A12	A2	A3	A5	A53	A54	A6	A7	A8	B1	B10	B11	B12	B13	B14	B15	B16	B17	B18	B19	B2	B20	B21	B22	B3	B4	B5	B7	B8	B9	C1	C2	C3
group_214		LytTr DNA-binding domain protein	43	43	1	1	1880				389	776	560	A1	A10	A11	A12	A2	A3	A5	A53	A54	A6	A7	A8	B1	B10	B11	B12	B13	B14	B15	B16	B17	B18	B19	B2	B20	B21	B22	B3	B4	B5	B7	B8	B9	C1	C2	C3
group_2140		aspartate kinase	43	43	1	1	3584				1361	1361	1361	A1	A10	A11	A12	A2	A3	A5	A53	A54	A6	A7	A8	B1	B10	B11	B12	B13	B14	B15	B16	B17	B18	B19	B2	B20	B21	B22	B3	B4	B5	B7	B8	B9	C1	C2	C3
group_2141		integral membrane protein	43	43	1	1	3538				617	617	617	A1	A10	A11	A12	A2	A3	A5	A53	A54	A6	A7	A8	B1	B10	B11	B12	B13	B14	B15	B16	B17	B18	B19	B2	B20	B21	B22	B3	B4	B5	B7	B8	B9	C1	C2	C3
group_2142		Helix-turn-helix domain protein	43	43	1	1	559				734	734	734	A1	A10	A11	A12	A2	A3	A5	A53	A54	A6	A7	A8	B1	B10	B11	B12	B13	B14	B15	B16	B17	B18	B19	B2	B20	B21	B22	B3	B4	B5	B7	B8	B9	C1	C2	C3
group_2143		integral membrane protein	43	43	1	1	1489				503	503	503	A1	A10	A11	A12	A2	A3	A5	A53	A54	A6	A7	A8	B1	B10	B11	B12	B13	B14	B15	B16	B17	B18	B19	B2	B20	B21	B22	B3	B4	B5	B7	B8	B9	C1	C2	C3
group_2144		UDP-glucose 4-epimerase	43	43	1	1	3061				989	989	989	A1	A10	A11	A12	A2	A3	A5	A53	A54	A6	A7	A8	B1	B10	B11	B12	B13	B14	B15	B16	B17	B18	B19	B2	B20	B21	B22	B3	B4	B5	B7	B8	B9	C1	C2	C3
group_2145		phosphomevalonate kinase	43	43	1	1	348				1085	1085	1085	A1	A10	A11	A12	A2	A3	A5	A53	A54	A6	A7	A8	B1	B10	B11	B12	B13	B14	B15	B16	B17	B18	B19	B2	B20	B21	B22	B3	B4	B5	B7	B8	B9	C1	C2	C3
group_2146		thiamin pyrophosphokinase family protein	43	43	1	1	2526				638	638	638	A1	A10	A11	A12	A2	A3	A5	A53	A54	A6	A7	A8	B1	B10	B11	B12	B13	B14	B15	B16	B17	B18	B19	B2	B20	B21	B22	B3	B4	B5	B7	B8	B9	C1	C2	C3
rpsQ		30S ribosomal protein S17	43	43	1	1	184				266	266	266	A1	A10	A11	A12	A2	A3	A5	A53	A54	A6	A7	A8	B1	B10	B11	B12	B13	B14	B15	B16	B17	B18	B19	B2	B20	B21	B22	B3	B4	B5	B7	B8	B9	C1	C2	C3
group_2148		dihydroxyacetone kinase, phosphotransfer subunit	43	43	1	1	476				395	395	395	A1	A10	A11	A12	A2	A3	A5	A53	A54	A6	A7	A8	B1	B10	B11	B12	B13	B14	B15	B16	B17	B18	B19	B2	B20	B21	B22	B3	B4	B5	B7	B8	B9	C1	C2	C3
sufB		FeS assembly protein SufB	43	43	1	1	3491				1391	1391	1391	A1	A10	A11	A12	A2	A3	A5	A53	A54	A6	A7	A8	B1	B10	B11	B12	B13	B14	B15	B16	B17	B18	B19	B2	B20	B21	B22	B3	B4	B5	B7	B8	B9	C1	C2	C3
group_2150		Serine protease do-like htrA	43	43	1	1	371				1289	1289	1289	A1	A10	A11	A12	A2	A3	A5	A53	A54	A6	A7	A8	B1	B10	B11	B12	B13	B14	B15	B16	B17	B18	B19	B2	B20	B21	B22	B3	B4	B5	B7	B8	B9	C1	C2	C3
group_2151		glycerate kinase	43	43	1	1	2785				1121	1121	1121	A1	A10	A11	A12	A2	A3	A5	A53	A54	A6	A7	A8	B1	B10	B11	B12	B13	B14	B15	B16	B17	B18	B19	B2	B20	B21	B22	B3	B4	B5	B7	B8	B9	C1	C2	C3
group_2152		hypothetical protein	43	43	1	1	3442				137	137	137	A1	A10	A11	A12	A2	A3	A5	A53	A54	A6	A7	A8	B1	B10	B11	B12	B13	B14	B15	B16	B17	B18	B19	B2	B20	B21	B22	B3	B4	B5	B7	B8	B9	C1	C2	C3
group_2153		tyrosine decarboxylase	43	43	1	1	489				1877	1877	1877	A1	A10	A11	A12	A2	A3	A5	A53	A54	A6	A7	A8	B1	B10	B11	B12	B13	B14	B15	B16	B17	B18	B19	B2	B20	B21	B22	B3	B4	B5	B7	B8	B9	C1	C2	C3
group_2154		LacI family transcriptional regulator	43	43	1	1	493				1019	1019	1019	A1	A10	A11	A12	A2	A3	A5	A53	A54	A6	A7	A8	B1	B10	B11	B12	B13	B14	B15	B16	B17	B18	B19	B2	B20	B21	B22	B3	B4	B5	B7	B8	B9	C1	C2	C3
group_2155		methyltransferase domain protein	43	43	1	1	1477				866	866	866	A1	A10	A11	A12	A2	A3	A5	A53	A54	A6	A7	A8	B1	B10	B11	B12	B13	B14	B15	B16	B17	B18	B19	B2	B20	B21	B22	B3	B4	B5	B7	B8	B9	C1	C2	C3
group_2156		GntR family transcriptional regulator	43	43	1	1	902				719	719	719	A1	A10	A11	A12	A2	A3	A5	A53	A54	A6	A7	A8	B1	B10	B11	B12	B13	B14	B15	B16	B17	B18	B19	B2	B20	B21	B22	B3	B4	B5	B7	B8	B9	C1	C2	C3
group_2157		formate/nitrite transporter	43	43	1	1	258				833	833	833	A1	A10	A11	A12	A2	A3	A5	A53	A54	A6	A7	A8	B1	B10	B11	B12	B13	B14	B15	B16	B17	B18	B19	B2	B20	B21	B22	B3	B4	B5	B7	B8	B9	C1	C2	C3
group_2158		alpha-1,2-mannosidase	43	43	1	1	2582				2153	2153	2153	A1	A10	A11	A12	A2	A3	A5	A53	A54	A6	A7	A8	B1	B10	B11	B12	B13	B14	B15	B16	B17	B18	B19	B2	B20	B21	B22	B3	B4	B5	B7	B8	B9	C1	C2	C3
rplA		50S ribosomal protein L1	43	43	1	1	1499				689	689	689	A1	A10	A11	A12	A2	A3	A5	A53	A54	A6	A7	A8	B1	B10	B11	B12	B13	B14	B15	B16	B17	B18	B19	B2	B20	B21	B22	B3	B4	B5	B7	B8	B9	C1	C2	C3
group_2160		Acyl-ACP thioesterase	43	43	1	1	1680				737	737	737	A1	A10	A11	A12	A2	A3	A5	A53	A54	A6	A7	A8	B1	B10	B11	B12	B13	B14	B15	B16	B17	B18	B19	B2	B20	B21	B22	B3	B4	B5	B7	B8	B9	C1	C2	C3
rbfA		ribosome-binding factor A	43	43	1	1	3091				347	347	347	A1	A10	A11	A12	A2	A3	A5	A53	A54	A6	A7	A8	B1	B10	B11	B12	B13	B14	B15	B16	B17	B18	B19	B2	B20	B21	B22	B3	B4	B5	B7	B8	B9	C1	C2	C3
group_2162		Ser/Thr protein phosphatase family protein	43	43	1	1	1663				1385	1385	1385	A1	A10	A11	A12	A2	A3	A5	A53	A54	A6	A7	A8	B1	B10	B11	B12	B13	B14	B15	B16	B17	B18	B19	B2	B20	B21	B22	B3	B4	B5	B7	B8	B9	C1	C2	C3
group_2163		Urea transporter	43	43	1	1	507				710	710	710	A1	A10	A11	A12	A2	A3	A5	A53	A54	A6	A7	A8	B1	B10	B11	B12	B13	B14	B15	B16	B17	B18	B19	B2	B20	B21	B22	B3	B4	B5	B7	B8	B9	C1	C2	C3
group_2164		penicillin-binding protein	43	43	1	1	2576				2171	2171	2171	A1	A10	A11	A12	A2	A3	A5	A53	A54	A6	A7	A8	B1	B10	B11	B12	B13	B14	B15	B16	B17	B18	B19	B2	B20	B21	B22	B3	B4	B5	B7	B8	B9	C1	C2	C3
group_2165		hypothetical protein	43	43	1	1	2040				689	689	689	A1	A10	A11	A12	A2	A3	A5	A53	A54	A6	A7	A8	B1	B10	B11	B12	B13	B14	B15	B16	B17	B18	B19	B2	B20	B21	B22	B3	B4	B5	B7	B8	B9	C1	C2	C3
group_2166		ComE operon protein 2	43	43	1	1	621				539	539	539	A1	A10	A11	A12	A2	A3	A5	A53	A54	A6	A7	A8	B1	B10	B11	B12	B13	B14	B15	B16	B17	B18	B19	B2	B20	B21	B22	B3	B4	B5	B7	B8	B9	C1	C2	C3
group_2167		PTS system glucitol/sorbitol-specific transporter subunit IIA	43	43	1	1	2140				398	398	398	A1	A10	A11	A12	A2	A3	A5	A53	A54	A6	A7	A8	B1	B10	B11	B12	B13	B14	B15	B16	B17	B18	B19	B2	B20	B21	B22	B3	B4	B5	B7	B8	B9	C1	C2	C3
group_2168		glycosyl transferase family protein	43	43	1	1	1008				827	827	827	A1	A10	A11	A12	A2	A3	A5	A53	A54	A6	A7	A8	B1	B10	B11	B12	B13	B14	B15	B16	B17	B18	B19	B2	B20	B21	B22	B3	B4	B5	B7	B8	B9	C1	C2	C3
group_2169		hypothetical protein	43	43	1	1	3058				365	365	365	A1	A10	A11	A12	A2	A3	A5	A53	A54	A6	A7	A8	B1	B10	B11	B12	B13	B14	B15	B16	B17	B18	B19	B2	B20	B21	B22	B3	B4	B5	B7	B8	B9	C1	C2	C3
group_2170		Signal transduction histidine kinase	43	43	1	1	2892				1844	1844	1844	A1	A10	A11	A12	A2	A3	A5	A53	A54	A6	A7	A8	B1	B10	B11	B12	B13	B14	B15	B16	B17	B18	B19	B2	B20	B21	B22	B3	B4	B5	B7	B8	B9	C1	C2	C3
group_2171		PTS system, sugar-specific IIBC component	43	43	1	1	2791				1982	1982	1982	A1	A10	A11	A12	A2	A3	A5	A53	A54	A6	A7	A8	B1	B10	B11	B12	B13	B14	B15	B16	B17	B18	B19	B2	B20	B21	B22	B3	B4	B5	B7	B8	B9	C1	C2	C3
group_2172		2-dehydropantoate 2-reductase	43	43	1	1	375				938	938	938	A1	A10	A11	A12	A2	A3	A5	A53	A54	A6	A7	A8	B1	B10	B11	B12	B13	B14	B15	B16	B17	B18	B19	B2	B20	B21	B22	B3	B4	B5	B7	B8	B9	C1	C2	C3
group_2173		TetR family transcriptional regulator	43	43	1	1	1837				578	578	578	A1	A10	A11	A12	A2	A3	A5	A53	A54	A6	A7	A8	B1	B10	B11	B12	B13	B14	B15	B16	B17	B18	B19	B2	B20	B21	B22	B3	B4	B5	B7	B8	B9	C1	C2	C3
aroC		chorismate synthase	43	43	1	1	3168				1166	1166	1166	A1	A10	A11	A12	A2	A3	A5	A53	A54	A6	A7	A8	B1	B10	B11	B12	B13	B14	B15	B16	B17	B18	B19	B2	B20	B21	B22	B3	B4	B5	B7	B8	B9	C1	C2	C3
group_2175		sulfatase	43	43	1	1	393				362	362	362	A1	A10	A11	A12	A2	A3	A5	A53	A54	A6	A7	A8	B1	B10	B11	B12	B13	B14	B15	B16	B17	B18	B19	B2	B20	B21	B22	B3	B4	B5	B7	B8	B9	C1	C2	C3
ntpE		V-type ATPase subunit E	43	43	1	1	1822				584	584	584	A1	A10	A11	A12	A2	A3	A5	A53	A54	A6	A7	A8	B1	B10	B11	B12	B13	B14	B15	B16	B17	B18	B19	B2	B20	B21	B22	B3	B4	B5	B7	B8	B9	C1	C2	C3
group_2177		uracil permease	43	43	1	1	1967				1283	1283	1283	A1	A10	A11	A12	A2	A3	A5	A53	A54	A6	A7	A8	B1	B10	B11	B12	B13	B14	B15	B16	B17	B18	B19	B2	B20	B21	B22	B3	B4	B5	B7	B8	B9	C1	C2	C3
rpsR		30S ribosomal protein S18	43	43	1	1	126				236	236	236	A1	A10	A11	A12	A2	A3	A5	A53	A54	A6	A7	A8	B1	B10	B11	B12	B13	B14	B15	B16	B17	B18	B19	B2	B20	B21	B22	B3	B4	B5	B7	B8	B9	C1	C2	C3
group_2179		DNA helicase IV	43	43	1	1	1100				2279	2279	2279	A1	A10	A11	A12	A2	A3	A5	A53	A54	A6	A7	A8	B1	B10	B11	B12	B13	B14	B15	B16	B17	B18	B19	B2	B20	B21	B22	B3	B4	B5	B7	B8	B9	C1	C2	C3
group_2180		CAAX amino terminal protease family protein	43	43	1	1	2137				839	839	839	A1	A10	A11	A12	A2	A3	A5	A53	A54	A6	A7	A8	B1	B10	B11	B12	B13	B14	B15	B16	B17	B18	B19	B2	B20	B21	B22	B3	B4	B5	B7	B8	B9	C1	C2	C3
group_2181		extracellular solute-binding protein	43	43	1	1	2586				1457	1457	1457	A1	A10	A11	A12	A2	A3	A5	A53	A54	A6	A7	A8	B1	B10	B11	B12	B13	B14	B15	B16	B17	B18	B19	B2	B20	B21	B22	B3	B4	B5	B7	B8	B9	C1	C2	C3
group_2182		hypothetical protein	43	43	1	1	386				296	296	296	A1	A10	A11	A12	A2	A3	A5	A53	A54	A6	A7	A8	B1	B10	B11	B12	B13	B14	B15	B16	B17	B18	B19	B2	B20	B21	B22	B3	B4	B5	B7	B8	B9	C1	C2	C3
group_2183		malonate decarboxylase subunit delta	43	43	1	1	430				299	299	299	A1	A10	A11	A12	A2	A3	A5	A53	A54	A6	A7	A8	B1	B10	B11	B12	B13	B14	B15	B16	B17	B18	B19	B2	B20	B21	B22	B3	B4	B5	B7	B8	B9	C1	C2	C3
group_2184		RNA polymerase sigma-70 factor, region 4	43	43	1	1	999				419	419	419	A1	A10	A11	A12	A2	A3	A5	A53	A54	A6	A7	A8	B1	B10	B11	B12	B13	B14	B15	B16	B17	B18	B19	B2	B20	B21	B22	B3	B4	B5	B7	B8	B9	C1	C2	C3
group_2185		maltose O-acetyltransferase family protein	43	43	1	1	2463				569	569	569	A1	A10	A11	A12	A2	A3	A5	A53	A54	A6	A7	A8	B1	B10	B11	B12	B13	B14	B15	B16	B17	B18	B19	B2	B20	B21	B22	B3	B4	B5	B7	B8	B9	C1	C2	C3
group_2186		glucose-6-phosphate 1-dehydrogenase	43	43	1	1	479				665	665	665	A1	A10	A11	A12	A2	A3	A5	A53	A54	A6	A7	A8	B1	B10	B11	B12	B13	B14	B15	B16	B17	B18	B19	B2	B20	B21	B22	B3	B4	B5	B7	B8	B9	C1	C2	C3
group_2187		transposase, IS30 family	43	43	1	1	23				218	218	218	A1	A10	A11	A12	A2	A3	A5	A53	A54	A6	A7	A8	B1	B10	B11	B12	B13	B14	B15	B16	B17	B18	B19	B2	B20	B21	B22	B3	B4	B5	B7	B8	B9	C1	C2	C3
proB		glutamate 5-kinase	43	43	1	1	2475				806	806	806	A1	A10	A11	A12	A2	A3	A5	A53	A54	A6	A7	A8	B1	B10	B11	B12	B13	B14	B15	B16	B17	B18	B19	B2	B20	B21	B22	B3	B4	B5	B7	B8	B9	C1	C2	C3
atpE		ATP synthase F0, C subunit	43	43	1	1	1785				215	215	215	A1	A10	A11	A12	A2	A3	A5	A53	A54	A6	A7	A8	B1	B10	B11	B12	B13	B14	B15	B16	B17	B18	B19	B2	B20	B21	B22	B3	B4	B5	B7	B8	B9	C1	C2	C3
group_219		hypothetical protein	43	43	1	1	2427				758	2678	2633	A1	A10	A11	A12	A2	A3	A5	A53	A54	A6	A7	A8	B1	B10	B11	B12	B13	B14	B15	B16	B17	B18	B19	B2	B20	B21	B22	B3	B4	B5	B7	B8	B9	C1	C2	C3
group_2190		gluconate kinase	43	43	1	1	66				1538	1538	1538	A1	A10	A11	A12	A2	A3	A5	A53	A54	A6	A7	A8	B1	B10	B11	B12	B13	B14	B15	B16	B17	B18	B19	B2	B20	B21	B22	B3	B4	B5	B7	B8	B9	C1	C2	C3
group_2191		cation diffusion facilitator family transporter	43	43	1	1	1957				1148	1148	1148	A1	A10	A11	A12	A2	A3	A5	A53	A54	A6	A7	A8	B1	B10	B11	B12	B13	B14	B15	B16	B17	B18	B19	B2	B20	B21	B22	B3	B4	B5	B7	B8	B9	C1	C2	C3
group_2192		hypothetical protein	43	43	1	1	553				326	326	326	A1	A10	A11	A12	A2	A3	A5	A53	A54	A6	A7	A8	B1	B10	B11	B12	B13	B14	B15	B16	B17	B18	B19	B2	B20	B21	B22	B3	B4	B5	B7	B8	B9	C1	C2	C3
group_2193		glutaminase	43	43	1	1	2077				926	926	926	A1	A10	A11	A12	A2	A3	A5	A53	A54	A6	A7	A8	B1	B10	B11	B12	B13	B14	B15	B16	B17	B18	B19	B2	B20	B21	B22	B3	B4	B5	B7	B8	B9	C1	C2	C3
ycjR		AP endonuclease	43	43	1	1	74				827	827	827	A1	A10	A11	A12	A2	A3	A5	A53	A54	A6	A7	A8	B1	B10	B11	B12	B13	B14	B15	B16	B17	B18	B19	B2	B20	B21	B22	B3	B4	B5	B7	B8	B9	C1	C2	C3
lgt_1		prolipoprotein diacylglyceryl transferase	43	43	1	1	1744				830	830	830	A1	A10	A11	A12	A2	A3	A5	A53	A54	A6	A7	A8	B1	B10	B11	B12	B13	B14	B15	B16	B17	B18	B19	B2	B20	B21	B22	B3	B4	B5	B7	B8	B9	C1	C2	C3
group_2196		efflux ABC transporter, permease protein	43	43	1	1	1839				1070	1070	1070	A1	A10	A11	A12	A2	A3	A5	A53	A54	A6	A7	A8	B1	B10	B11	B12	B13	B14	B15	B16	B17	B18	B19	B2	B20	B21	B22	B3	B4	B5	B7	B8	B9	C1	C2	C3
yeeN		putative transcriptional regulatory protein YeeN	43	43	1	1	1098				719	719	719	A1	A10	A11	A12	A2	A3	A5	A53	A54	A6	A7	A8	B1	B10	B11	B12	B13	B14	B15	B16	B17	B18	B19	B2	B20	B21	B22	B3	B4	B5	B7	B8	B9	C1	C2	C3
group_2198		toxin-antitoxin system, antitoxin component	43	43	1	1	315				263	263	263	A1	A10	A11	A12	A2	A3	A5	A53	A54	A6	A7	A8	B1	B10	B11	B12	B13	B14	B15	B16	B17	B18	B19	B2	B20	B21	B22	B3	B4	B5	B7	B8	B9	C1	C2	C3
group_2199		HAD superfamily hydrolase	43	43	1	1	2772				671	671	671	A1	A10	A11	A12	A2	A3	A5	A53	A54	A6	A7	A8	B1	B10	B11	B12	B13	B14	B15	B16	B17	B18	B19	B2	B20	B21	B22	B3	B4	B5	B7	B8	B9	C1	C2	C3
group_2200		hypothetical protein	43	43	1	1	1188				593	593	593	A1	A10	A11	A12	A2	A3	A5	A53	A54	A6	A7	A8	B1	B10	B11	B12	B13	B14	B15	B16	B17	B18	B19	B2	B20	B21	B22	B3	B4	B5	B7	B8	B9	C1	C2	C3
group_2201		MFS transporter, sugar porter family protein	43	43	1	1	1552				1400	1400	1400	A1	A10	A11	A12	A2	A3	A5	A53	A54	A6	A7	A8	B1	B10	B11	B12	B13	B14	B15	B16	B17	B18	B19	B2	B20	B21	B22	B3	B4	B5	B7	B8	B9	C1	C2	C3
coaC		phosphopantothenoylcysteine decarboxylase	43	43	1	1	2826				551	551	551	A1	A10	A11	A12	A2	A3	A5	A53	A54	A6	A7	A8	B1	B10	B11	B12	B13	B14	B15	B16	B17	B18	B19	B2	B20	B21	B22	B3	B4	B5	B7	B8	B9	C1	C2	C3
group_2203		hypothetical protein	43	43	1	1	1522				569	569	569	A1	A10	A11	A12	A2	A3	A5	A53	A54	A6	A7	A8	B1	B10	B11	B12	B13	B14	B15	B16	B17	B18	B19	B2	B20	B21	B22	B3	B4	B5	B7	B8	B9	C1	C2	C3
group_2204		PTS system galactitol-specific transporter subunit IIC	43	43	1	1	907				1361	1361	1361	A1	A10	A11	A12	A2	A3	A5	A53	A54	A6	A7	A8	B1	B10	B11	B12	B13	B14	B15	B16	B17	B18	B19	B2	B20	B21	B22	B3	B4	B5	B7	B8	B9	C1	C2	C3
ybxG		amino acid permease	43	43	1	1	3567				1370	1370	1370	A1	A10	A11	A12	A2	A3	A5	A53	A54	A6	A7	A8	B1	B10	B11	B12	B13	B14	B15	B16	B17	B18	B19	B2	B20	B21	B22	B3	B4	B5	B7	B8	B9	C1	C2	C3
group_2206		hypothetical protein	43	43	1	1	3143				209	209	209	A1	A10	A11	A12	A2	A3	A5	A53	A54	A6	A7	A8	B1	B10	B11	B12	B13	B14	B15	B16	B17	B18	B19	B2	B20	B21	B22	B3	B4	B5	B7	B8	B9	C1	C2	C3
group_2207		voltage-gated chloride channel family protein	43	43	1	1	3374				1268	1268	1268	A1	A10	A11	A12	A2	A3	A5	A53	A54	A6	A7	A8	B1	B10	B11	B12	B13	B14	B15	B16	B17	B18	B19	B2	B20	B21	B22	B3	B4	B5	B7	B8	B9	C1	C2	C3
group_2208	xerC_1	site-specific tyrosine recombinase XerC-family protein	43	43	1	1	560				1142	1142	1142	A1	A10	A11	A12	A2	A3	A5	A53	A54	A6	A7	A8	B1	B10	B11	B12	B13	B14	B15	B16	B17	B18	B19	B2	B20	B21	B22	B3	B4	B5	B7	B8	B9	C1	C2	C3
group_2209		PTS system ascorbate-specific transporter subunit IIA	43	43	1	1	921				461	461	461	A1	A10	A11	A12	A2	A3	A5	A53	A54	A6	A7	A8	B1	B10	B11	B12	B13	B14	B15	B16	B17	B18	B19	B2	B20	B21	B22	B3	B4	B5	B7	B8	B9	C1	C2	C3
group_221		hypothetical protein	43	43	1	1	1028				302	1070	1043	A1	A10	A11	A12	A2	A3	A5	A53	A54	A6	A7	A8	B1	B10	B11	B12	B13	B14	B15	B16	B17	B18	B19	B2	B20	B21	B22	B3	B4	B5	B7	B8	B9	C1	C2	C3
group_2210		Helix-turn-helix domain protein	43	43	1	1	1869				293	293	293	A1	A10	A11	A12	A2	A3	A5	A53	A54	A6	A7	A8	B1	B10	B11	B12	B13	B14	B15	B16	B17	B18	B19	B2	B20	B21	B22	B3	B4	B5	B7	B8	B9	C1	C2	C3
group_2211		AraC family transcriptional regulator	43	43	1	1	2567				2198	2198	2198	A1	A10	A11	A12	A2	A3	A5	A53	A54	A6	A7	A8	B1	B10	B11	B12	B13	B14	B15	B16	B17	B18	B19	B2	B20	B21	B22	B3	B4	B5	B7	B8	B9	C1	C2	C3
group_2212		hypothetical protein	43	43	1	1	1857			Hypothetical protein with no hits to refseq/uniprot/clusters/cdd/tigrfams/pfam overlapping another protein with hits	185	185	185	A1	A10	A11	A12	A2	A3	A5	A53	A54	A6	A7	A8	B1	B10	B11	B12	B13	B14	B15	B16	B17	B18	B19	B2	B20	B21	B22	B3	B4	B5	B7	B8	B9	C1	C2	C3
group_2213		hypothetical protein	43	43	1	1	417				128	128	128	A1	A10	A11	A12	A2	A3	A5	A53	A54	A6	A7	A8	B1	B10	B11	B12	B13	B14	B15	B16	B17	B18	B19	B2	B20	B21	B22	B3	B4	B5	B7	B8	B9	C1	C2	C3
metW		methionine biosynthesis protein MetW	43	43	1	1	1018				1586	1586	1586	A1	A10	A11	A12	A2	A3	A5	A53	A54	A6	A7	A8	B1	B10	B11	B12	B13	B14	B15	B16	B17	B18	B19	B2	B20	B21	B22	B3	B4	B5	B7	B8	B9	C1	C2	C3
group_2215		hypothetical protein	43	43	1	1	2840				1118	1118	1118	A1	A10	A11	A12	A2	A3	A5	A53	A54	A6	A7	A8	B1	B10	B11	B12	B13	B14	B15	B16	B17	B18	B19	B2	B20	B21	B22	B3	B4	B5	B7	B8	B9	C1	C2	C3
ykuJ		putative protein YkuJ	43	43	1	1	1077				230	230	230	A1	A10	A11	A12	A2	A3	A5	A53	A54	A6	A7	A8	B1	B10	B11	B12	B13	B14	B15	B16	B17	B18	B19	B2	B20	B21	B22	B3	B4	B5	B7	B8	B9	C1	C2	C3
group_2217		hypothetical protein	43	43	1	1	395				635	635	635	A1	A10	A11	A12	A2	A3	A5	A53	A54	A6	A7	A8	B1	B10	B11	B12	B13	B14	B15	B16	B17	B18	B19	B2	B20	B21	B22	B3	B4	B5	B7	B8	B9	C1	C2	C3
parC		DNA topoisomerase IV subunit A	43	43	1	1	787				2450	2450	2450	A1	A10	A11	A12	A2	A3	A5	A53	A54	A6	A7	A8	B1	B10	B11	B12	B13	B14	B15	B16	B17	B18	B19	B2	B20	B21	B22	B3	B4	B5	B7	B8	B9	C1	C2	C3
group_2219		hypothetical protein	43	43	1	1	2031				518	518	518	A1	A10	A11	A12	A2	A3	A5	A53	A54	A6	A7	A8	B1	B10	B11	B12	B13	B14	B15	B16	B17	B18	B19	B2	B20	B21	B22	B3	B4	B5	B7	B8	B9	C1	C2	C3
group_222		transcriptional antiterminator bglG:Sigma-54 factor	43	43	1	1	1633				1952	2768	2312	A1	A10	A11	A12	A2	A3	A5	A53	A54	A6	A7	A8	B1	B10	B11	B12	B13	B14	B15	B16	B17	B18	B19	B2	B20	B21	B22	B3	B4	B5	B7	B8	B9	C1	C2	C3
eno		enolase	43	43	1	1	1797				1298	1298	1298	A1	A10	A11	A12	A2	A3	A5	A53	A54	A6	A7	A8	B1	B10	B11	B12	B13	B14	B15	B16	B17	B18	B19	B2	B20	B21	B22	B3	B4	B5	B7	B8	B9	C1	C2	C3
group_2221		replication initiation factor	43	43	1	1	2844				1067	1067	1067	A1	A10	A11	A12	A2	A3	A5	A53	A54	A6	A7	A8	B1	B10	B11	B12	B13	B14	B15	B16	B17	B18	B19	B2	B20	B21	B22	B3	B4	B5	B7	B8	B9	C1	C2	C3
recO		DNA repair protein RecO	43	43	1	1	1711				812	812	812	A1	A10	A11	A12	A2	A3	A5	A53	A54	A6	A7	A8	B1	B10	B11	B12	B13	B14	B15	B16	B17	B18	B19	B2	B20	B21	B22	B3	B4	B5	B7	B8	B9	C1	C2	C3
group_2223		sugar isomerase	43	43	1	1	3195				965	965	965	A1	A10	A11	A12	A2	A3	A5	A53	A54	A6	A7	A8	B1	B10	B11	B12	B13	B14	B15	B16	B17	B18	B19	B2	B20	B21	B22	B3	B4	B5	B7	B8	B9	C1	C2	C3
group_2224		short chain dehydrogenase/reductase family oxidoreductase	43	43	1	1	2146				800	800	800	A1	A10	A11	A12	A2	A3	A5	A53	A54	A6	A7	A8	B1	B10	B11	B12	B13	B14	B15	B16	B17	B18	B19	B2	B20	B21	B22	B3	B4	B5	B7	B8	B9	C1	C2	C3
nadD		nicotinic acid mononucleotide adenylyltransferase	43	43	1	1	1093				650	650	650	A1	A10	A11	A12	A2	A3	A5	A53	A54	A6	A7	A8	B1	B10	B11	B12	B13	B14	B15	B16	B17	B18	B19	B2	B20	B21	B22	B3	B4	B5	B7	B8	B9	C1	C2	C3
group_2226		C-5 cytosine-specific DNA methylase	43	43	1	1	2414				1142	1142	1142	A1	A10	A11	A12	A2	A3	A5	A53	A54	A6	A7	A8	B1	B10	B11	B12	B13	B14	B15	B16	B17	B18	B19	B2	B20	B21	B22	B3	B4	B5	B7	B8	B9	C1	C2	C3
group_2227		hypothetical protein	43	43	1	1	2445				107	107	107	A1	A10	A11	A12	A2	A3	A5	A53	A54	A6	A7	A8	B1	B10	B11	B12	B13	B14	B15	B16	B17	B18	B19	B2	B20	B21	B22	B3	B4	B5	B7	B8	B9	C1	C2	C3
rplT		50S ribosomal protein L20	43	43	1	1	356				359	359	359	A1	A10	A11	A12	A2	A3	A5	A53	A54	A6	A7	A8	B1	B10	B11	B12	B13	B14	B15	B16	B17	B18	B19	B2	B20	B21	B22	B3	B4	B5	B7	B8	B9	C1	C2	C3
group_2229		Ribulose-phosphate 3-epimerase	43	43	1	1	2525				650	650	650	A1	A10	A11	A12	A2	A3	A5	A53	A54	A6	A7	A8	B1	B10	B11	B12	B13	B14	B15	B16	B17	B18	B19	B2	B20	B21	B22	B3	B4	B5	B7	B8	B9	C1	C2	C3
tkt		transketolase	43	43	1	1	1926				1997	1997	1997	A1	A10	A11	A12	A2	A3	A5	A53	A54	A6	A7	A8	B1	B10	B11	B12	B13	B14	B15	B16	B17	B18	B19	B2	B20	B21	B22	B3	B4	B5	B7	B8	B9	C1	C2	C3
rpsZ		30S ribosomal protein S14	43	43	1	1	188				185	185	185	A1	A10	A11	A12	A2	A3	A5	A53	A54	A6	A7	A8	B1	B10	B11	B12	B13	B14	B15	B16	B17	B18	B19	B2	B20	B21	B22	B3	B4	B5	B7	B8	B9	C1	C2	C3
group_2232		riboflavin biosynthesis protein RibD protein	43	43	1	1	3425				521	521	521	A1	A10	A11	A12	A2	A3	A5	A53	A54	A6	A7	A8	B1	B10	B11	B12	B13	B14	B15	B16	B17	B18	B19	B2	B20	B21	B22	B3	B4	B5	B7	B8	B9	C1	C2	C3
group_2233		3-keto-L-gulonate-6-phosphate decarboxylase	43	43	1	1	918				638	638	638	A1	A10	A11	A12	A2	A3	A5	A53	A54	A6	A7	A8	B1	B10	B11	B12	B13	B14	B15	B16	B17	B18	B19	B2	B20	B21	B22	B3	B4	B5	B7	B8	B9	C1	C2	C3
int_1		integrase, Int_1	43	43	1	1	1005				1193	1193	1193	A1	A10	A11	A12	A2	A3	A5	A53	A54	A6	A7	A8	B1	B10	B11	B12	B13	B14	B15	B16	B17	B18	B19	B2	B20	B21	B22	B3	B4	B5	B7	B8	B9	C1	C2	C3
group_2235		esterase	43	43	1	1	2130				1001	1001	1001	A1	A10	A11	A12	A2	A3	A5	A53	A54	A6	A7	A8	B1	B10	B11	B12	B13	B14	B15	B16	B17	B18	B19	B2	B20	B21	B22	B3	B4	B5	B7	B8	B9	C1	C2	C3
group_2236		hypothetical protein	43	43	1	1	690				161	161	161	A1	A10	A11	A12	A2	A3	A5	A53	A54	A6	A7	A8	B1	B10	B11	B12	B13	B14	B15	B16	B17	B18	B19	B2	B20	B21	B22	B3	B4	B5	B7	B8	B9	C1	C2	C3
group_2237		hypothetical protein	43	43	1	1	2135				356	356	356	A1	A10	A11	A12	A2	A3	A5	A53	A54	A6	A7	A8	B1	B10	B11	B12	B13	B14	B15	B16	B17	B18	B19	B2	B20	B21	B22	B3	B4	B5	B7	B8	B9	C1	C2	C3
group_2238		hypothetical protein	43	43	1	1	2267				260	260	260	A1	A10	A11	A12	A2	A3	A5	A53	A54	A6	A7	A8	B1	B10	B11	B12	B13	B14	B15	B16	B17	B18	B19	B2	B20	B21	B22	B3	B4	B5	B7	B8	B9	C1	C2	C3
group_2239		hypothetical protein	43	43	1	1	38				92	92	92	A1	A10	A11	A12	A2	A3	A5	A53	A54	A6	A7	A8	B1	B10	B11	B12	B13	B14	B15	B16	B17	B18	B19	B2	B20	B21	B22	B3	B4	B5	B7	B8	B9	C1	C2	C3
lacD2		tagatose 1,6-diphosphate aldolase	43	43	1	1	3362				995	995	995	A1	A10	A11	A12	A2	A3	A5	A53	A54	A6	A7	A8	B1	B10	B11	B12	B13	B14	B15	B16	B17	B18	B19	B2	B20	B21	B22	B3	B4	B5	B7	B8	B9	C1	C2	C3
group_2241		NIF3-related protein	43	43	1	1	2204				1121	1121	1121	A1	A10	A11	A12	A2	A3	A5	A53	A54	A6	A7	A8	B1	B10	B11	B12	B13	B14	B15	B16	B17	B18	B19	B2	B20	B21	B22	B3	B4	B5	B7	B8	B9	C1	C2	C3
xerC_2		site-specific tyrosine recombinase XerC-family protein	43	43	1	1	795				905	905	905	A1	A10	A11	A12	A2	A3	A5	A53	A54	A6	A7	A8	B1	B10	B11	B12	B13	B14	B15	B16	B17	B18	B19	B2	B20	B21	B22	B3	B4	B5	B7	B8	B9	C1	C2	C3
mtsA		adhesion lipoprotein	43	43	1	1	40				950	950	950	A1	A10	A11	A12	A2	A3	A5	A53	A54	A6	A7	A8	B1	B10	B11	B12	B13	B14	B15	B16	B17	B18	B19	B2	B20	B21	B22	B3	B4	B5	B7	B8	B9	C1	C2	C3
group_2244		glucose uptake protein	43	43	1	1	3529				866	866	866	A1	A10	A11	A12	A2	A3	A5	A53	A54	A6	A7	A8	B1	B10	B11	B12	B13	B14	B15	B16	B17	B18	B19	B2	B20	B21	B22	B3	B4	B5	B7	B8	B9	C1	C2	C3
group_2245		DRTGG domain-containing protein	43	43	1	1	1652				1331	1331	1331	A1	A10	A11	A12	A2	A3	A5	A53	A54	A6	A7	A8	B1	B10	B11	B12	B13	B14	B15	B16	B17	B18	B19	B2	B20	B21	B22	B3	B4	B5	B7	B8	B9	C1	C2	C3
group_2246		hypothetical protein	43	43	1	1	1064				533	533	533	A1	A10	A11	A12	A2	A3	A5	A53	A54	A6	A7	A8	B1	B10	B11	B12	B13	B14	B15	B16	B17	B18	B19	B2	B20	B21	B22	B3	B4	B5	B7	B8	B9	C1	C2	C3
group_2247		hypothetical protein	43	43	1	1	211				539	539	539	A1	A10	A11	A12	A2	A3	A5	A53	A54	A6	A7	A8	B1	B10	B11	B12	B13	B14	B15	B16	B17	B18	B19	B2	B20	B21	B22	B3	B4	B5	B7	B8	B9	C1	C2	C3
group_2248		glycerophosphodiester phosphodiesterase family protein	43	43	1	1	2296				1799	1799	1799	A1	A10	A11	A12	A2	A3	A5	A53	A54	A6	A7	A8	B1	B10	B11	B12	B13	B14	B15	B16	B17	B18	B19	B2	B20	B21	B22	B3	B4	B5	B7	B8	B9	C1	C2	C3
group_2249		amino acid ABC transporter amino acid-binding/permease	43	43	1	1	3111				1502	1502	1502	A1	A10	A11	A12	A2	A3	A5	A53	A54	A6	A7	A8	B1	B10	B11	B12	B13	B14	B15	B16	B17	B18	B19	B2	B20	B21	B22	B3	B4	B5	B7	B8	B9	C1	C2	C3
group_2250		PadR family transcriptional regulator	43	43	1	1	3625				317	317	317	A1	A10	A11	A12	A2	A3	A5	A53	A54	A6	A7	A8	B1	B10	B11	B12	B13	B14	B15	B16	B17	B18	B19	B2	B20	B21	B22	B3	B4	B5	B7	B8	B9	C1	C2	C3
group_2251		transglycosylase associated protein	43	43	1	1	2907				245	245	245	A1	A10	A11	A12	A2	A3	A5	A53	A54	A6	A7	A8	B1	B10	B11	B12	B13	B14	B15	B16	B17	B18	B19	B2	B20	B21	B22	B3	B4	B5	B7	B8	B9	C1	C2	C3
group_2252		LacI family transcriptional regulator	43	43	1	1	3162				1034	1034	1034	A1	A10	A11	A12	A2	A3	A5	A53	A54	A6	A7	A8	B1	B10	B11	B12	B13	B14	B15	B16	B17	B18	B19	B2	B20	B21	B22	B3	B4	B5	B7	B8	B9	C1	C2	C3
purA		adenylosuccinate synthetase	43	43	1	1	131				1292	1292	1292	A1	A10	A11	A12	A2	A3	A5	A53	A54	A6	A7	A8	B1	B10	B11	B12	B13	B14	B15	B16	B17	B18	B19	B2	B20	B21	B22	B3	B4	B5	B7	B8	B9	C1	C2	C3
group_2254		LacI family transcriptional regulator	43	43	1	1	2765				971	971	971	A1	A10	A11	A12	A2	A3	A5	A53	A54	A6	A7	A8	B1	B10	B11	B12	B13	B14	B15	B16	B17	B18	B19	B2	B20	B21	B22	B3	B4	B5	B7	B8	B9	C1	C2	C3
group_2255		hypothetical protein	43	43	1	1	2745				758	758	758	A1	A10	A11	A12	A2	A3	A5	A53	A54	A6	A7	A8	B1	B10	B11	B12	B13	B14	B15	B16	B17	B18	B19	B2	B20	B21	B22	B3	B4	B5	B7	B8	B9	C1	C2	C3
rpoB		DNA-directed RNA polymerase subunit beta	43	43	1	1	82				3617	3617	3617	A1	A10	A11	A12	A2	A3	A5	A53	A54	A6	A7	A8	B1	B10	B11	B12	B13	B14	B15	B16	B17	B18	B19	B2	B20	B21	B22	B3	B4	B5	B7	B8	B9	C1	C2	C3
group_2257		HAD superfamily hydrolase	43	43	1	1	1665				764	764	764	A1	A10	A11	A12	A2	A3	A5	A53	A54	A6	A7	A8	B1	B10	B11	B12	B13	B14	B15	B16	B17	B18	B19	B2	B20	B21	B22	B3	B4	B5	B7	B8	B9	C1	C2	C3
group_2258		dihydroorotate dehydrogenase, electron transfer subunit	43	43	1	1	1972				776	776	776	A1	A10	A11	A12	A2	A3	A5	A53	A54	A6	A7	A8	B1	B10	B11	B12	B13	B14	B15	B16	B17	B18	B19	B2	B20	B21	B22	B3	B4	B5	B7	B8	B9	C1	C2	C3
group_2259		glucuronate isomerase	43	43	1	1	2571				1394	1394	1394	A1	A10	A11	A12	A2	A3	A5	A53	A54	A6	A7	A8	B1	B10	B11	B12	B13	B14	B15	B16	B17	B18	B19	B2	B20	B21	B22	B3	B4	B5	B7	B8	B9	C1	C2	C3
deoB		phosphopentomutase	43	43	1	1	164				1166	1166	1166	A1	A10	A11	A12	A2	A3	A5	A53	A54	A6	A7	A8	B1	B10	B11	B12	B13	B14	B15	B16	B17	B18	B19	B2	B20	B21	B22	B3	B4	B5	B7	B8	B9	C1	C2	C3
folD		tetrahydrofolate dehydrogenase/cyclohydrolase, NAD(P)-binding domain protein	43	43	1	1	2911				854	854	854	A1	A10	A11	A12	A2	A3	A5	A53	A54	A6	A7	A8	B1	B10	B11	B12	B13	B14	B15	B16	B17	B18	B19	B2	B20	B21	B22	B3	B4	B5	B7	B8	B9	C1	C2	C3
niaX		Niacin transporter NiaX	43	43	1	1	1626				629	629	629	A1	A10	A11	A12	A2	A3	A5	A53	A54	A6	A7	A8	B1	B10	B11	B12	B13	B14	B15	B16	B17	B18	B19	B2	B20	B21	B22	B3	B4	B5	B7	B8	B9	C1	C2	C3
group_2263		membrane protein	43	43	1	1	419				365	365	365	A1	A10	A11	A12	A2	A3	A5	A53	A54	A6	A7	A8	B1	B10	B11	B12	B13	B14	B15	B16	B17	B18	B19	B2	B20	B21	B22	B3	B4	B5	B7	B8	B9	C1	C2	C3
group_2264		Phosphonoacetaldehyde hydrolase	43	43	1	1	3074				128	128	128	A1	A10	A11	A12	A2	A3	A5	A53	A54	A6	A7	A8	B1	B10	B11	B12	B13	B14	B15	B16	B17	B18	B19	B2	B20	B21	B22	B3	B4	B5	B7	B8	B9	C1	C2	C3
group_2265		hypothetical protein	43	43	1	1	2805				179	179	179	A1	A10	A11	A12	A2	A3	A5	A53	A54	A6	A7	A8	B1	B10	B11	B12	B13	B14	B15	B16	B17	B18	B19	B2	B20	B21	B22	B3	B4	B5	B7	B8	B9	C1	C2	C3
murI		glutamate racemase	43	43	1	1	579				833	833	833	A1	A10	A11	A12	A2	A3	A5	A53	A54	A6	A7	A8	B1	B10	B11	B12	B13	B14	B15	B16	B17	B18	B19	B2	B20	B21	B22	B3	B4	B5	B7	B8	B9	C1	C2	C3
group_2267		hypothetical protein	43	43	1	1	2095				473	473	473	A1	A10	A11	A12	A2	A3	A5	A53	A54	A6	A7	A8	B1	B10	B11	B12	B13	B14	B15	B16	B17	B18	B19	B2	B20	B21	B22	B3	B4	B5	B7	B8	B9	C1	C2	C3
group_2268		phospholipase/carboxylesterase	43	43	1	1	904				605	605	605	A1	A10	A11	A12	A2	A3	A5	A53	A54	A6	A7	A8	B1	B10	B11	B12	B13	B14	B15	B16	B17	B18	B19	B2	B20	B21	B22	B3	B4	B5	B7	B8	B9	C1	C2	C3
group_2269		aspartate aminotransferase	43	43	1	1	3511				1118	1118	1118	A1	A10	A11	A12	A2	A3	A5	A53	A54	A6	A7	A8	B1	B10	B11	B12	B13	B14	B15	B16	B17	B18	B19	B2	B20	B21	B22	B3	B4	B5	B7	B8	B9	C1	C2	C3
group_2270		hypothetical protein	43	43	1	1	1872				305	305	305	A1	A10	A11	A12	A2	A3	A5	A53	A54	A6	A7	A8	B1	B10	B11	B12	B13	B14	B15	B16	B17	B18	B19	B2	B20	B21	B22	B3	B4	B5	B7	B8	B9	C1	C2	C3
group_2271		ABC transporter	43	43	1	1	1016				806	806	806	A1	A10	A11	A12	A2	A3	A5	A53	A54	A6	A7	A8	B1	B10	B11	B12	B13	B14	B15	B16	B17	B18	B19	B2	B20	B21	B22	B3	B4	B5	B7	B8	B9	C1	C2	C3
group_2272		30S ribosomal protein S21	43	43	1	1	1719				176	176	176	A1	A10	A11	A12	A2	A3	A5	A53	A54	A6	A7	A8	B1	B10	B11	B12	B13	B14	B15	B16	B17	B18	B19	B2	B20	B21	B22	B3	B4	B5	B7	B8	B9	C1	C2	C3
group_2273		hypothetical protein	43	43	1	1	2394				671	671	671	A1	A10	A11	A12	A2	A3	A5	A53	A54	A6	A7	A8	B1	B10	B11	B12	B13	B14	B15	B16	B17	B18	B19	B2	B20	B21	B22	B3	B4	B5	B7	B8	B9	C1	C2	C3
group_2274		mannitol dehydrogenase protein	43	43	1	1	2061				1646	1646	1646	A1	A10	A11	A12	A2	A3	A5	A53	A54	A6	A7	A8	B1	B10	B11	B12	B13	B14	B15	B16	B17	B18	B19	B2	B20	B21	B22	B3	B4	B5	B7	B8	B9	C1	C2	C3
group_2275		PTS system, glucitol/sorbitol-specific IIC component	43	43	1	1	2143				554	554	554	A1	A10	A11	A12	A2	A3	A5	A53	A54	A6	A7	A8	B1	B10	B11	B12	B13	B14	B15	B16	B17	B18	B19	B2	B20	B21	B22	B3	B4	B5	B7	B8	B9	C1	C2	C3
cspA		major cold shock protein CspA	43	43	1	1	2114				200	200	200	A1	A10	A11	A12	A2	A3	A5	A53	A54	A6	A7	A8	B1	B10	B11	B12	B13	B14	B15	B16	B17	B18	B19	B2	B20	B21	B22	B3	B4	B5	B7	B8	B9	C1	C2	C3
fhuB		ferrichrome transport system permease FhuB	43	43	1	1	3051				989	989	989	A1	A10	A11	A12	A2	A3	A5	A53	A54	A6	A7	A8	B1	B10	B11	B12	B13	B14	B15	B16	B17	B18	B19	B2	B20	B21	B22	B3	B4	B5	B7	B8	B9	C1	C2	C3
group_2278		hypothetical protein	43	43	1	1	3060				167	167	167	A1	A10	A11	A12	A2	A3	A5	A53	A54	A6	A7	A8	B1	B10	B11	B12	B13	B14	B15	B16	B17	B18	B19	B2	B20	B21	B22	B3	B4	B5	B7	B8	B9	C1	C2	C3
group_2279		metallo-beta-lactamase domain-containing protein	43	43	1	1	2890				740	740	740	A1	A10	A11	A12	A2	A3	A5	A53	A54	A6	A7	A8	B1	B10	B11	B12	B13	B14	B15	B16	B17	B18	B19	B2	B20	B21	B22	B3	B4	B5	B7	B8	B9	C1	C2	C3
thiI		thiamine biosynthesis protein ThiI	43	43	1	1	1687				1211	1211	1211	A1	A10	A11	A12	A2	A3	A5	A53	A54	A6	A7	A8	B1	B10	B11	B12	B13	B14	B15	B16	B17	B18	B19	B2	B20	B21	B22	B3	B4	B5	B7	B8	B9	C1	C2	C3
yeiL		Regulatory protein YeiL	43	43	1	1	538				683	683	683	A1	A10	A11	A12	A2	A3	A5	A53	A54	A6	A7	A8	B1	B10	B11	B12	B13	B14	B15	B16	B17	B18	B19	B2	B20	B21	B22	B3	B4	B5	B7	B8	B9	C1	C2	C3
group_2282		polygalacturonase	43	43	1	1	2555				1310	1310	1310	A1	A10	A11	A12	A2	A3	A5	A53	A54	A6	A7	A8	B1	B10	B11	B12	B13	B14	B15	B16	B17	B18	B19	B2	B20	B21	B22	B3	B4	B5	B7	B8	B9	C1	C2	C3
group_2283		amino acid permease family protein	43	43	1	1	1622				1322	1322	1322	A1	A10	A11	A12	A2	A3	A5	A53	A54	A6	A7	A8	B1	B10	B11	B12	B13	B14	B15	B16	B17	B18	B19	B2	B20	B21	B22	B3	B4	B5	B7	B8	B9	C1	C2	C3
group_2284		HD domain-containing protein	43	43	1	1	1976				641	641	641	A1	A10	A11	A12	A2	A3	A5	A53	A54	A6	A7	A8	B1	B10	B11	B12	B13	B14	B15	B16	B17	B18	B19	B2	B20	B21	B22	B3	B4	B5	B7	B8	B9	C1	C2	C3
group_2285		hypothetical protein	43	43	1	1	2407				1037	1037	1037	A1	A10	A11	A12	A2	A3	A5	A53	A54	A6	A7	A8	B1	B10	B11	B12	B13	B14	B15	B16	B17	B18	B19	B2	B20	B21	B22	B3	B4	B5	B7	B8	B9	C1	C2	C3
group_2286		hypothetical protein	43	43	1	1	2109				305	305	305	A1	A10	A11	A12	A2	A3	A5	A53	A54	A6	A7	A8	B1	B10	B11	B12	B13	B14	B15	B16	B17	B18	B19	B2	B20	B21	B22	B3	B4	B5	B7	B8	B9	C1	C2	C3
trpS		Tryptophanyl-tRNA synthetase II	43	43	1	1	584				1010	1010	1010	A1	A10	A11	A12	A2	A3	A5	A53	A54	A6	A7	A8	B1	B10	B11	B12	B13	B14	B15	B16	B17	B18	B19	B2	B20	B21	B22	B3	B4	B5	B7	B8	B9	C1	C2	C3
uxuA_2		mannonate dehydratase	43	43	1	1	2060				1082	1082	1082	A1	A10	A11	A12	A2	A3	A5	A53	A54	A6	A7	A8	B1	B10	B11	B12	B13	B14	B15	B16	B17	B18	B19	B2	B20	B21	B22	B3	B4	B5	B7	B8	B9	C1	C2	C3
group_2289		malonate decarboxylase subunit beta	43	43	1	1	431				1676	1676	1676	A1	A10	A11	A12	A2	A3	A5	A53	A54	A6	A7	A8	B1	B10	B11	B12	B13	B14	B15	B16	B17	B18	B19	B2	B20	B21	B22	B3	B4	B5	B7	B8	B9	C1	C2	C3
group_2290		O-methyltransferase	43	43	1	1	2894				683	683	683	A1	A10	A11	A12	A2	A3	A5	A53	A54	A6	A7	A8	B1	B10	B11	B12	B13	B14	B15	B16	B17	B18	B19	B2	B20	B21	B22	B3	B4	B5	B7	B8	B9	C1	C2	C3
group_2291		metallophosphoesterase	43	43	1	1	2220				731	731	731	A1	A10	A11	A12	A2	A3	A5	A53	A54	A6	A7	A8	B1	B10	B11	B12	B13	B14	B15	B16	B17	B18	B19	B2	B20	B21	B22	B3	B4	B5	B7	B8	B9	C1	C2	C3
group_2292		AP endonuclease	43	43	1	1	2573				836	836	836	A1	A10	A11	A12	A2	A3	A5	A53	A54	A6	A7	A8	B1	B10	B11	B12	B13	B14	B15	B16	B17	B18	B19	B2	B20	B21	B22	B3	B4	B5	B7	B8	B9	C1	C2	C3
group_2293		hypothetical protein	43	43	1	1	1693				1421	1421	1421	A1	A10	A11	A12	A2	A3	A5	A53	A54	A6	A7	A8	B1	B10	B11	B12	B13	B14	B15	B16	B17	B18	B19	B2	B20	B21	B22	B3	B4	B5	B7	B8	B9	C1	C2	C3
group_2294		pheromone autoinducer 2 transporter	43	43	1	1	1508				1139	1139	1139	A1	A10	A11	A12	A2	A3	A5	A53	A54	A6	A7	A8	B1	B10	B11	B12	B13	B14	B15	B16	B17	B18	B19	B2	B20	B21	B22	B3	B4	B5	B7	B8	B9	C1	C2	C3
group_2295		hypothetical protein	43	43	1	1	3421				503	503	503	A1	A10	A11	A12	A2	A3	A5	A53	A54	A6	A7	A8	B1	B10	B11	B12	B13	B14	B15	B16	B17	B18	B19	B2	B20	B21	B22	B3	B4	B5	B7	B8	B9	C1	C2	C3
group_2296		PspC domain-containing protein	43	43	1	1	1747				320	320	320	A1	A10	A11	A12	A2	A3	A5	A53	A54	A6	A7	A8	B1	B10	B11	B12	B13	B14	B15	B16	B17	B18	B19	B2	B20	B21	B22	B3	B4	B5	B7	B8	B9	C1	C2	C3
yfhO		Bacterial membrane protein YfhO	43	43	1	1	213				2669	2669	2669	A1	A10	A11	A12	A2	A3	A5	A53	A54	A6	A7	A8	B1	B10	B11	B12	B13	B14	B15	B16	B17	B18	B19	B2	B20	B21	B22	B3	B4	B5	B7	B8	B9	C1	C2	C3
group_2298		GDSL-like lipase/acylhydrolase	43	43	1	1	807				896	896	896	A1	A10	A11	A12	A2	A3	A5	A53	A54	A6	A7	A8	B1	B10	B11	B12	B13	B14	B15	B16	B17	B18	B19	B2	B20	B21	B22	B3	B4	B5	B7	B8	B9	C1	C2	C3
group_2299		spermidine/putrescine-binding periplasmic protein PotD	43	43	1	1	2833				1073	1073	1073	A1	A10	A11	A12	A2	A3	A5	A53	A54	A6	A7	A8	B1	B10	B11	B12	B13	B14	B15	B16	B17	B18	B19	B2	B20	B21	B22	B3	B4	B5	B7	B8	B9	C1	C2	C3
ruvB		Holliday junction DNA helicase RuvB	43	43	1	1	270				1001	1001	1001	A1	A10	A11	A12	A2	A3	A5	A53	A54	A6	A7	A8	B1	B10	B11	B12	B13	B14	B15	B16	B17	B18	B19	B2	B20	B21	B22	B3	B4	B5	B7	B8	B9	C1	C2	C3
group_2301		Transglutaminase-like superfamily protein	43	43	1	1	3398				1298	1298	1298	A1	A10	A11	A12	A2	A3	A5	A53	A54	A6	A7	A8	B1	B10	B11	B12	B13	B14	B15	B16	B17	B18	B19	B2	B20	B21	B22	B3	B4	B5	B7	B8	B9	C1	C2	C3
cspB		major cold shock protein CspA	43	43	1	1	1057				200	200	200	A1	A10	A11	A12	A2	A3	A5	A53	A54	A6	A7	A8	B1	B10	B11	B12	B13	B14	B15	B16	B17	B18	B19	B2	B20	B21	B22	B3	B4	B5	B7	B8	B9	C1	C2	C3
group_2303		GNAT family acetyltransferase	43	43	1	1	1610				548	548	548	A1	A10	A11	A12	A2	A3	A5	A53	A54	A6	A7	A8	B1	B10	B11	B12	B13	B14	B15	B16	B17	B18	B19	B2	B20	B21	B22	B3	B4	B5	B7	B8	B9	C1	C2	C3
group_2304		Spx/MgsR family transcriptional regulator	43	43	1	1	3596				356	356	356	A1	A10	A11	A12	A2	A3	A5	A53	A54	A6	A7	A8	B1	B10	B11	B12	B13	B14	B15	B16	B17	B18	B19	B2	B20	B21	B22	B3	B4	B5	B7	B8	B9	C1	C2	C3
group_2305		ABC transporter ATP-binding protein/permease	43	43	1	1	2574				1754	1754	1754	A1	A10	A11	A12	A2	A3	A5	A53	A54	A6	A7	A8	B1	B10	B11	B12	B13	B14	B15	B16	B17	B18	B19	B2	B20	B21	B22	B3	B4	B5	B7	B8	B9	C1	C2	C3
group_2306		accessory regulator agrBfs protein	43	43	1	1	3602				602	602	602	A1	A10	A11	A12	A2	A3	A5	A53	A54	A6	A7	A8	B1	B10	B11	B12	B13	B14	B15	B16	B17	B18	B19	B2	B20	B21	B22	B3	B4	B5	B7	B8	B9	C1	C2	C3
group_2307		N-acetylglucosamine-6-phosphate deacetylase	43	43	1	1	687				1148	1148	1148	A1	A10	A11	A12	A2	A3	A5	A53	A54	A6	A7	A8	B1	B10	B11	B12	B13	B14	B15	B16	B17	B18	B19	B2	B20	B21	B22	B3	B4	B5	B7	B8	B9	C1	C2	C3
fra		Intracellular iron chaperone frataxin	43	43	1	1	3099				368	368	368	A1	A10	A11	A12	A2	A3	A5	A53	A54	A6	A7	A8	B1	B10	B11	B12	B13	B14	B15	B16	B17	B18	B19	B2	B20	B21	B22	B3	B4	B5	B7	B8	B9	C1	C2	C3
group_2309		hypothetical protein	43	43	1	1	2099				902	902	902	A1	A10	A11	A12	A2	A3	A5	A53	A54	A6	A7	A8	B1	B10	B11	B12	B13	B14	B15	B16	B17	B18	B19	B2	B20	B21	B22	B3	B4	B5	B7	B8	B9	C1	C2	C3
group_2310		extracellular solute-binding protein	43	43	1	1	2563				1508	1508	1508	A1	A10	A11	A12	A2	A3	A5	A53	A54	A6	A7	A8	B1	B10	B11	B12	B13	B14	B15	B16	B17	B18	B19	B2	B20	B21	B22	B3	B4	B5	B7	B8	B9	C1	C2	C3
group_2311		pyridine nucleotide-disulfide oxidoreductase	43	43	1	1	1894				1613	1613	1613	A1	A10	A11	A12	A2	A3	A5	A53	A54	A6	A7	A8	B1	B10	B11	B12	B13	B14	B15	B16	B17	B18	B19	B2	B20	B21	B22	B3	B4	B5	B7	B8	B9	C1	C2	C3
group_2312		EDD domain-containing protein, DegV family	43	43	1	1	1523				860	860	860	A1	A10	A11	A12	A2	A3	A5	A53	A54	A6	A7	A8	B1	B10	B11	B12	B13	B14	B15	B16	B17	B18	B19	B2	B20	B21	B22	B3	B4	B5	B7	B8	B9	C1	C2	C3
group_2313		transcriptional antiterminator bglG/CAT RNA-binding protein	43	43	1	1	1729				851	851	851	A1	A10	A11	A12	A2	A3	A5	A53	A54	A6	A7	A8	B1	B10	B11	B12	B13	B14	B15	B16	B17	B18	B19	B2	B20	B21	B22	B3	B4	B5	B7	B8	B9	C1	C2	C3
dhfr_2		dihydrofolate reductase	43	43	1	1	764				497	497	497	A1	A10	A11	A12	A2	A3	A5	A53	A54	A6	A7	A8	B1	B10	B11	B12	B13	B14	B15	B16	B17	B18	B19	B2	B20	B21	B22	B3	B4	B5	B7	B8	B9	C1	C2	C3
glyA		serine hydroxymethyltransferase	43	43	1	1	1594				1244	1244	1244	A1	A10	A11	A12	A2	A3	A5	A53	A54	A6	A7	A8	B1	B10	B11	B12	B13	B14	B15	B16	B17	B18	B19	B2	B20	B21	B22	B3	B4	B5	B7	B8	B9	C1	C2	C3
group_2316		hypothetical protein	43	43	1	1	2230				398	398	398	A1	A10	A11	A12	A2	A3	A5	A53	A54	A6	A7	A8	B1	B10	B11	B12	B13	B14	B15	B16	B17	B18	B19	B2	B20	B21	B22	B3	B4	B5	B7	B8	B9	C1	C2	C3
group_2317		DNA protection during starvation protein 1	43	43	1	1	65				467	467	467	A1	A10	A11	A12	A2	A3	A5	A53	A54	A6	A7	A8	B1	B10	B11	B12	B13	B14	B15	B16	B17	B18	B19	B2	B20	B21	B22	B3	B4	B5	B7	B8	B9	C1	C2	C3
group_2318		AraC family transcriptional regulator	43	43	1	1	1994				944	944	944	A1	A10	A11	A12	A2	A3	A5	A53	A54	A6	A7	A8	B1	B10	B11	B12	B13	B14	B15	B16	B17	B18	B19	B2	B20	B21	B22	B3	B4	B5	B7	B8	B9	C1	C2	C3
cutC		copper homeostasis protein CutC	43	43	1	1	1476				641	641	641	A1	A10	A11	A12	A2	A3	A5	A53	A54	A6	A7	A8	B1	B10	B11	B12	B13	B14	B15	B16	B17	B18	B19	B2	B20	B21	B22	B3	B4	B5	B7	B8	B9	C1	C2	C3
group_232		phosphoglycerate mutase family protein	43	43	1	1	2788				281	527	521	A1	A10	A11	A12	A2	A3	A5	A53	A54	A6	A7	A8	B1	B10	B11	B12	B13	B14	B15	B16	B17	B18	B19	B2	B20	B21	B22	B3	B4	B5	B7	B8	B9	C1	C2	C3
dltC		D-alanine--poly(phosphoribitol) ligase subunit 2	43	43	1	1	2886				233	233	233	A1	A10	A11	A12	A2	A3	A5	A53	A54	A6	A7	A8	B1	B10	B11	B12	B13	B14	B15	B16	B17	B18	B19	B2	B20	B21	B22	B3	B4	B5	B7	B8	B9	C1	C2	C3
yaaA		S4 domain protein, YaaA	43	43	1	1	120				308	308	308	A1	A10	A11	A12	A2	A3	A5	A53	A54	A6	A7	A8	B1	B10	B11	B12	B13	B14	B15	B16	B17	B18	B19	B2	B20	B21	B22	B3	B4	B5	B7	B8	B9	C1	C2	C3
group_2322		Methionine aminopeptidase, type I	43	43	1	1	996				764	764	764	A1	A10	A11	A12	A2	A3	A5	A53	A54	A6	A7	A8	B1	B10	B11	B12	B13	B14	B15	B16	B17	B18	B19	B2	B20	B21	B22	B3	B4	B5	B7	B8	B9	C1	C2	C3
yteP		ABC transporter permease	43	43	1	1	2565				974	974	974	A1	A10	A11	A12	A2	A3	A5	A53	A54	A6	A7	A8	B1	B10	B11	B12	B13	B14	B15	B16	B17	B18	B19	B2	B20	B21	B22	B3	B4	B5	B7	B8	B9	C1	C2	C3
copZ		copper chaperone CopZ	43	43	1	1	3394				209	209	209	A1	A10	A11	A12	A2	A3	A5	A53	A54	A6	A7	A8	B1	B10	B11	B12	B13	B14	B15	B16	B17	B18	B19	B2	B20	B21	B22	B3	B4	B5	B7	B8	B9	C1	C2	C3
group_2325		cyclic nucleotide-binding domain-containing protein	43	43	1	1	3068				701	701	701	A1	A10	A11	A12	A2	A3	A5	A53	A54	A6	A7	A8	B1	B10	B11	B12	B13	B14	B15	B16	B17	B18	B19	B2	B20	B21	B22	B3	B4	B5	B7	B8	B9	C1	C2	C3
group_2326		PRD domain-containing protein	43	43	1	1	910				332	332	332	A1	A10	A11	A12	A2	A3	A5	A53	A54	A6	A7	A8	B1	B10	B11	B12	B13	B14	B15	B16	B17	B18	B19	B2	B20	B21	B22	B3	B4	B5	B7	B8	B9	C1	C2	C3
group_2327		hypothetical protein	43	43	1	1	2419				374	374	374	A1	A10	A11	A12	A2	A3	A5	A53	A54	A6	A7	A8	B1	B10	B11	B12	B13	B14	B15	B16	B17	B18	B19	B2	B20	B21	B22	B3	B4	B5	B7	B8	B9	C1	C2	C3
group_2328		PTS system lactose/cellobiose-specific transporter subunit IIC	43	43	1	1	406				1301	1301	1301	A1	A10	A11	A12	A2	A3	A5	A53	A54	A6	A7	A8	B1	B10	B11	B12	B13	B14	B15	B16	B17	B18	B19	B2	B20	B21	B22	B3	B4	B5	B7	B8	B9	C1	C2	C3
group_2329		GntR family transcriptional regulator	43	43	1	1	2581				1046	1046	1046	A1	A10	A11	A12	A2	A3	A5	A53	A54	A6	A7	A8	B1	B10	B11	B12	B13	B14	B15	B16	B17	B18	B19	B2	B20	B21	B22	B3	B4	B5	B7	B8	B9	C1	C2	C3
group_2330		hypothetical protein	43	43	1	1	1867				239	239	239	A1	A10	A11	A12	A2	A3	A5	A53	A54	A6	A7	A8	B1	B10	B11	B12	B13	B14	B15	B16	B17	B18	B19	B2	B20	B21	B22	B3	B4	B5	B7	B8	B9	C1	C2	C3
hrcA		heat-inducible transcription repressor HrcA	43	43	1	1	3106				1043	1043	1043	A1	A10	A11	A12	A2	A3	A5	A53	A54	A6	A7	A8	B1	B10	B11	B12	B13	B14	B15	B16	B17	B18	B19	B2	B20	B21	B22	B3	B4	B5	B7	B8	B9	C1	C2	C3
group_2332		short chain dehydrogenase/reductase family oxidoreductase	43	43	1	1	1919				788	788	788	A1	A10	A11	A12	A2	A3	A5	A53	A54	A6	A7	A8	B1	B10	B11	B12	B13	B14	B15	B16	B17	B18	B19	B2	B20	B21	B22	B3	B4	B5	B7	B8	B9	C1	C2	C3
group_2333		GntR family transcriptional regulator	43	43	1	1	1515				644	644	644	A1	A10	A11	A12	A2	A3	A5	A53	A54	A6	A7	A8	B1	B10	B11	B12	B13	B14	B15	B16	B17	B18	B19	B2	B20	B21	B22	B3	B4	B5	B7	B8	B9	C1	C2	C3
carA		carbamoyl-phosphate synthase small subunit	43	43	1	1	1970				1076	1076	1076	A1	A10	A11	A12	A2	A3	A5	A53	A54	A6	A7	A8	B1	B10	B11	B12	B13	B14	B15	B16	B17	B18	B19	B2	B20	B21	B22	B3	B4	B5	B7	B8	B9	C1	C2	C3
group_2335		negative regulator of genetic competence ClpC/MecB	43	43	1	1	99				2492	2492	2492	A1	A10	A11	A12	A2	A3	A5	A53	A54	A6	A7	A8	B1	B10	B11	B12	B13	B14	B15	B16	B17	B18	B19	B2	B20	B21	B22	B3	B4	B5	B7	B8	B9	C1	C2	C3
group_2336		azoreductase	43	43	1	1	1563				620	620	620	A1	A10	A11	A12	A2	A3	A5	A53	A54	A6	A7	A8	B1	B10	B11	B12	B13	B14	B15	B16	B17	B18	B19	B2	B20	B21	B22	B3	B4	B5	B7	B8	B9	C1	C2	C3
group_2337		amino acid permease	43	43	1	1	2782				1340	1340	1340	A1	A10	A11	A12	A2	A3	A5	A53	A54	A6	A7	A8	B1	B10	B11	B12	B13	B14	B15	B16	B17	B18	B19	B2	B20	B21	B22	B3	B4	B5	B7	B8	B9	C1	C2	C3
group_2338		FtsK/SpoIIIE family protein	43	43	1	1	2417				1016	1016	1016	A1	A10	A11	A12	A2	A3	A5	A53	A54	A6	A7	A8	B1	B10	B11	B12	B13	B14	B15	B16	B17	B18	B19	B2	B20	B21	B22	B3	B4	B5	B7	B8	B9	C1	C2	C3
group_2339		ABC transporter ATP-binding protein	43	43	1	1	2795				905	905	905	A1	A10	A11	A12	A2	A3	A5	A53	A54	A6	A7	A8	B1	B10	B11	B12	B13	B14	B15	B16	B17	B18	B19	B2	B20	B21	B22	B3	B4	B5	B7	B8	B9	C1	C2	C3
rnjA		Ribonuclease J 1	43	43	1	1	1906				1562	1679	1673	A1	A10	A11	A12	A2	A3	A5	A53	A54	A6	A7	A8	B1	B10	B11	B12	B13	B14	B15	B16	B17	B18	B19	B2	B20	B21	B22	B3	B4	B5	B7	B8	B9	C1	C2	C3
group_2340		delta 1-pyrroline-5-carboxylate reductase	43	43	1	1	2498				806	806	806	A1	A10	A11	A12	A2	A3	A5	A53	A54	A6	A7	A8	B1	B10	B11	B12	B13	B14	B15	B16	B17	B18	B19	B2	B20	B21	B22	B3	B4	B5	B7	B8	B9	C1	C2	C3
group_2341		hypothetical protein	43	43	1	1	2397				215	215	215	A1	A10	A11	A12	A2	A3	A5	A53	A54	A6	A7	A8	B1	B10	B11	B12	B13	B14	B15	B16	B17	B18	B19	B2	B20	B21	B22	B3	B4	B5	B7	B8	B9	C1	C2	C3
pnuC		nicotinamide mononucleotide transporter PnuC	43	43	1	1	2802				749	749	749	A1	A10	A11	A12	A2	A3	A5	A53	A54	A6	A7	A8	B1	B10	B11	B12	B13	B14	B15	B16	B17	B18	B19	B2	B20	B21	B22	B3	B4	B5	B7	B8	B9	C1	C2	C3
group_2343		LysR family transcriptional regulator	43	43	1	1	427				857	857	857	A1	A10	A11	A12	A2	A3	A5	A53	A54	A6	A7	A8	B1	B10	B11	B12	B13	B14	B15	B16	B17	B18	B19	B2	B20	B21	B22	B3	B4	B5	B7	B8	B9	C1	C2	C3
group_2344		acetyl-CoA acetyltransferase/hydroxymethylglutaryl-CoA reductase, degradative	43	43	1	1	889				2441	2441	2441	A1	A10	A11	A12	A2	A3	A5	A53	A54	A6	A7	A8	B1	B10	B11	B12	B13	B14	B15	B16	B17	B18	B19	B2	B20	B21	B22	B3	B4	B5	B7	B8	B9	C1	C2	C3
group_2345		peptidase M16 inactive domain protein	43	43	1	1	2492				1286	1286	1286	A1	A10	A11	A12	A2	A3	A5	A53	A54	A6	A7	A8	B1	B10	B11	B12	B13	B14	B15	B16	B17	B18	B19	B2	B20	B21	B22	B3	B4	B5	B7	B8	B9	C1	C2	C3
thiF		thiamine biosynthesis protein ThiF	43	43	1	1	2405				1697	1697	1697	A1	A10	A11	A12	A2	A3	A5	A53	A54	A6	A7	A8	B1	B10	B11	B12	B13	B14	B15	B16	B17	B18	B19	B2	B20	B21	B22	B3	B4	B5	B7	B8	B9	C1	C2	C3
group_2347		oligopeptide ABC superfamily ATP binding cassette transporter, membrane protein	43	43	1	1	1613				941	941	941	A1	A10	A11	A12	A2	A3	A5	A53	A54	A6	A7	A8	B1	B10	B11	B12	B13	B14	B15	B16	B17	B18	B19	B2	B20	B21	B22	B3	B4	B5	B7	B8	B9	C1	C2	C3
group_2348		DNA-entry nuclease	43	43	1	1	1875				725	725	725	A1	A10	A11	A12	A2	A3	A5	A53	A54	A6	A7	A8	B1	B10	B11	B12	B13	B14	B15	B16	B17	B18	B19	B2	B20	B21	B22	B3	B4	B5	B7	B8	B9	C1	C2	C3
group_2349		hypothetical protein	43	43	1	1	1865				158	158	158	A1	A10	A11	A12	A2	A3	A5	A53	A54	A6	A7	A8	B1	B10	B11	B12	B13	B14	B15	B16	B17	B18	B19	B2	B20	B21	B22	B3	B4	B5	B7	B8	B9	C1	C2	C3
nusG		transcription termination/antitermination factor NusG	43	43	1	1	1493				545	545	545	A1	A10	A11	A12	A2	A3	A5	A53	A54	A6	A7	A8	B1	B10	B11	B12	B13	B14	B15	B16	B17	B18	B19	B2	B20	B21	B22	B3	B4	B5	B7	B8	B9	C1	C2	C3
group_2351		ABC transporter permease	43	43	1	1	3177				869	869	869	A1	A10	A11	A12	A2	A3	A5	A53	A54	A6	A7	A8	B1	B10	B11	B12	B13	B14	B15	B16	B17	B18	B19	B2	B20	B21	B22	B3	B4	B5	B7	B8	B9	C1	C2	C3
group_2352		hypothetical protein	43	43	1	1	531				3671	3671	3671	A1	A10	A11	A12	A2	A3	A5	A53	A54	A6	A7	A8	B1	B10	B11	B12	B13	B14	B15	B16	B17	B18	B19	B2	B20	B21	B22	B3	B4	B5	B7	B8	B9	C1	C2	C3
ilvE		branched-chain amino acid aminotransferase	43	43	1	1	574				1013	1013	1013	A1	A10	A11	A12	A2	A3	A5	A53	A54	A6	A7	A8	B1	B10	B11	B12	B13	B14	B15	B16	B17	B18	B19	B2	B20	B21	B22	B3	B4	B5	B7	B8	B9	C1	C2	C3
group_2354		toxin-antitoxin system, antitoxin component	43	43	1	1	1400				329	329	329	A1	A10	A11	A12	A2	A3	A5	A53	A54	A6	A7	A8	B1	B10	B11	B12	B13	B14	B15	B16	B17	B18	B19	B2	B20	B21	B22	B3	B4	B5	B7	B8	B9	C1	C2	C3
group_2355		deoxynucleoside kinase	43	43	1	1	351				653	653	653	A1	A10	A11	A12	A2	A3	A5	A53	A54	A6	A7	A8	B1	B10	B11	B12	B13	B14	B15	B16	B17	B18	B19	B2	B20	B21	B22	B3	B4	B5	B7	B8	B9	C1	C2	C3
group_2356		ABC transporter permease	43	43	1	1	163				956	956	956	A1	A10	A11	A12	A2	A3	A5	A53	A54	A6	A7	A8	B1	B10	B11	B12	B13	B14	B15	B16	B17	B18	B19	B2	B20	B21	B22	B3	B4	B5	B7	B8	B9	C1	C2	C3
group_2357		hypothetical protein	43	43	1	1	499				1661	1661	1661	A1	A10	A11	A12	A2	A3	A5	A53	A54	A6	A7	A8	B1	B10	B11	B12	B13	B14	B15	B16	B17	B18	B19	B2	B20	B21	B22	B3	B4	B5	B7	B8	B9	C1	C2	C3
group_2358		hypothetical protein	43	43	1	1	3524				284	284	284	A1	A10	A11	A12	A2	A3	A5	A53	A54	A6	A7	A8	B1	B10	B11	B12	B13	B14	B15	B16	B17	B18	B19	B2	B20	B21	B22	B3	B4	B5	B7	B8	B9	C1	C2	C3
group_2359		PRD domain-containing protein	43	43	1	1	2834				2618	2618	2618	A1	A10	A11	A12	A2	A3	A5	A53	A54	A6	A7	A8	B1	B10	B11	B12	B13	B14	B15	B16	B17	B18	B19	B2	B20	B21	B22	B3	B4	B5	B7	B8	B9	C1	C2	C3
group_2360		site-specific tyrosine recombinase XerC-family protein	43	43	1	1	62				1226	1226	1226	A1	A10	A11	A12	A2	A3	A5	A53	A54	A6	A7	A8	B1	B10	B11	B12	B13	B14	B15	B16	B17	B18	B19	B2	B20	B21	B22	B3	B4	B5	B7	B8	B9	C1	C2	C3
group_2361		competence protein ComFC	43	43	1	1	1765				719	719	719	A1	A10	A11	A12	A2	A3	A5	A53	A54	A6	A7	A8	B1	B10	B11	B12	B13	B14	B15	B16	B17	B18	B19	B2	B20	B21	B22	B3	B4	B5	B7	B8	B9	C1	C2	C3
group_2362		hypothetical protein	43	43	1	1	3104				227	227	227	A1	A10	A11	A12	A2	A3	A5	A53	A54	A6	A7	A8	B1	B10	B11	B12	B13	B14	B15	B16	B17	B18	B19	B2	B20	B21	B22	B3	B4	B5	B7	B8	B9	C1	C2	C3
group_2363		ATP-binding protein	43	43	1	1	3116				884	884	884	A1	A10	A11	A12	A2	A3	A5	A53	A54	A6	A7	A8	B1	B10	B11	B12	B13	B14	B15	B16	B17	B18	B19	B2	B20	B21	B22	B3	B4	B5	B7	B8	B9	C1	C2	C3
group_2364		phosphoglucomutase/phosphomannomutase family protein	43	43	1	1	1723				1727	1727	1727	A1	A10	A11	A12	A2	A3	A5	A53	A54	A6	A7	A8	B1	B10	B11	B12	B13	B14	B15	B16	B17	B18	B19	B2	B20	B21	B22	B3	B4	B5	B7	B8	B9	C1	C2	C3
group_2365		AraC family transcriptional regulator	43	43	1	1	336				869	869	869	A1	A10	A11	A12	A2	A3	A5	A53	A54	A6	A7	A8	B1	B10	B11	B12	B13	B14	B15	B16	B17	B18	B19	B2	B20	B21	B22	B3	B4	B5	B7	B8	B9	C1	C2	C3
group_2366		maltose O-acetyltransferase	43	43	1	1	284				842	842	842	A1	A10	A11	A12	A2	A3	A5	A53	A54	A6	A7	A8	B1	B10	B11	B12	B13	B14	B15	B16	B17	B18	B19	B2	B20	B21	B22	B3	B4	B5	B7	B8	B9	C1	C2	C3
ileS		isoleucyl-tRNA synthetase	43	43	1	1	2936				2798	2798	2798	A1	A10	A11	A12	A2	A3	A5	A53	A54	A6	A7	A8	B1	B10	B11	B12	B13	B14	B15	B16	B17	B18	B19	B2	B20	B21	B22	B3	B4	B5	B7	B8	B9	C1	C2	C3
group_2368		6-phospho-beta-galactosidase	43	43	1	1	149				1400	1400	1400	A1	A10	A11	A12	A2	A3	A5	A53	A54	A6	A7	A8	B1	B10	B11	B12	B13	B14	B15	B16	B17	B18	B19	B2	B20	B21	B22	B3	B4	B5	B7	B8	B9	C1	C2	C3
group_2369		methylmalonate-semialdehyde dehydrogenase	43	43	1	1	49				1454	1454	1454	A1	A10	A11	A12	A2	A3	A5	A53	A54	A6	A7	A8	B1	B10	B11	B12	B13	B14	B15	B16	B17	B18	B19	B2	B20	B21	B22	B3	B4	B5	B7	B8	B9	C1	C2	C3
group_237		AraC family transcriptional regulator	43	43	1	1	3174				554	929	920	A1	A10	A11	A12	A2	A3	A5	A53	A54	A6	A7	A8	B1	B10	B11	B12	B13	B14	B15	B16	B17	B18	B19	B2	B20	B21	B22	B3	B4	B5	B7	B8	B9	C1	C2	C3
group_2370		alpha-galactosidase	43	43	1	1	1726				1403	1403	1403	A1	A10	A11	A12	A2	A3	A5	A53	A54	A6	A7	A8	B1	B10	B11	B12	B13	B14	B15	B16	B17	B18	B19	B2	B20	B21	B22	B3	B4	B5	B7	B8	B9	C1	C2	C3
group_2371		Glycosyl Hydrolase Family 88	43	43	1	1	2562				1103	1103	1103	A1	A10	A11	A12	A2	A3	A5	A53	A54	A6	A7	A8	B1	B10	B11	B12	B13	B14	B15	B16	B17	B18	B19	B2	B20	B21	B22	B3	B4	B5	B7	B8	B9	C1	C2	C3
group_2372		integral membrane protein	43	43	1	1	2591				590	590	590	A1	A10	A11	A12	A2	A3	A5	A53	A54	A6	A7	A8	B1	B10	B11	B12	B13	B14	B15	B16	B17	B18	B19	B2	B20	B21	B22	B3	B4	B5	B7	B8	B9	C1	C2	C3
fhuC		ferrichrome transport ATP-binding protein FhuC	43	43	1	1	3050				806	806	806	A1	A10	A11	A12	A2	A3	A5	A53	A54	A6	A7	A8	B1	B10	B11	B12	B13	B14	B15	B16	B17	B18	B19	B2	B20	B21	B22	B3	B4	B5	B7	B8	B9	C1	C2	C3
group_2374		acyl carrier protein	43	43	1	1	222				242	242	242	A1	A10	A11	A12	A2	A3	A5	A53	A54	A6	A7	A8	B1	B10	B11	B12	B13	B14	B15	B16	B17	B18	B19	B2	B20	B21	B22	B3	B4	B5	B7	B8	B9	C1	C2	C3
group_2375		hypothetical protein	43	43	1	1	660				377	377	377	A1	A10	A11	A12	A2	A3	A5	A53	A54	A6	A7	A8	B1	B10	B11	B12	B13	B14	B15	B16	B17	B18	B19	B2	B20	B21	B22	B3	B4	B5	B7	B8	B9	C1	C2	C3
group_2376		hypothetical protein	43	43	1	1	137				197	197	197	A1	A10	A11	A12	A2	A3	A5	A53	A54	A6	A7	A8	B1	B10	B11	B12	B13	B14	B15	B16	B17	B18	B19	B2	B20	B21	B22	B3	B4	B5	B7	B8	B9	C1	C2	C3
group_2377		DNA topoisomerase III	43	43	1	1	3507				1970	1970	1970	A1	A10	A11	A12	A2	A3	A5	A53	A54	A6	A7	A8	B1	B10	B11	B12	B13	B14	B15	B16	B17	B18	B19	B2	B20	B21	B22	B3	B4	B5	B7	B8	B9	C1	C2	C3
group_2378		TetR family transcriptional regulator	43	43	1	1	2352				566	566	566	A1	A10	A11	A12	A2	A3	A5	A53	A54	A6	A7	A8	B1	B10	B11	B12	B13	B14	B15	B16	B17	B18	B19	B2	B20	B21	B22	B3	B4	B5	B7	B8	B9	C1	C2	C3
group_2379		hypothetical protein	43	43	1	1	3378				1118	1118	1118	A1	A10	A11	A12	A2	A3	A5	A53	A54	A6	A7	A8	B1	B10	B11	B12	B13	B14	B15	B16	B17	B18	B19	B2	B20	B21	B22	B3	B4	B5	B7	B8	B9	C1	C2	C3
group_2380		glutaredoxin	43	43	1	1	1511				224	224	224	A1	A10	A11	A12	A2	A3	A5	A53	A54	A6	A7	A8	B1	B10	B11	B12	B13	B14	B15	B16	B17	B18	B19	B2	B20	B21	B22	B3	B4	B5	B7	B8	B9	C1	C2	C3
group_2381		hypothetical protein	43	43	1	1	2721			Hypothetical protein with no hits to refseq/uniprot/clusters/cdd/tigrfams/pfam overlapping another protein with hits	503	503	503	A1	A10	A11	A12	A2	A3	A5	A53	A54	A6	A7	A8	B1	B10	B11	B12	B13	B14	B15	B16	B17	B18	B19	B2	B20	B21	B22	B3	B4	B5	B7	B8	B9	C1	C2	C3
group_2382		putative adhesin/ABC transporter aspartate/glutamate-binding protein	43	43	1	1	582				815	815	815	A1	A10	A11	A12	A2	A3	A5	A53	A54	A6	A7	A8	B1	B10	B11	B12	B13	B14	B15	B16	B17	B18	B19	B2	B20	B21	B22	B3	B4	B5	B7	B8	B9	C1	C2	C3
group_2383		hypothetical protein	43	43	1	1	2865				797	797	797	A1	A10	A11	A12	A2	A3	A5	A53	A54	A6	A7	A8	B1	B10	B11	B12	B13	B14	B15	B16	B17	B18	B19	B2	B20	B21	B22	B3	B4	B5	B7	B8	B9	C1	C2	C3
group_2384		DNA alkylation repair protein	43	43	1	1	259				635	635	635	A1	A10	A11	A12	A2	A3	A5	A53	A54	A6	A7	A8	B1	B10	B11	B12	B13	B14	B15	B16	B17	B18	B19	B2	B20	B21	B22	B3	B4	B5	B7	B8	B9	C1	C2	C3
group_2385		LPXTG-motif protein cell wall anchor domain protein	43	43	1	1	2249				1013	1013	1013	A1	A10	A11	A12	A2	A3	A5	A53	A54	A6	A7	A8	B1	B10	B11	B12	B13	B14	B15	B16	B17	B18	B19	B2	B20	B21	B22	B3	B4	B5	B7	B8	B9	C1	C2	C3
group_2386		putative OxaA-like protein	43	43	1	1	3369				950	950	950	A1	A10	A11	A12	A2	A3	A5	A53	A54	A6	A7	A8	B1	B10	B11	B12	B13	B14	B15	B16	B17	B18	B19	B2	B20	B21	B22	B3	B4	B5	B7	B8	B9	C1	C2	C3
group_2387		glycosyl transferase family protein	43	43	1	1	1007				800	800	800	A1	A10	A11	A12	A2	A3	A5	A53	A54	A6	A7	A8	B1	B10	B11	B12	B13	B14	B15	B16	B17	B18	B19	B2	B20	B21	B22	B3	B4	B5	B7	B8	B9	C1	C2	C3
group_2388		integral membrane protein	43	43	1	1	608				938	938	938	A1	A10	A11	A12	A2	A3	A5	A53	A54	A6	A7	A8	B1	B10	B11	B12	B13	B14	B15	B16	B17	B18	B19	B2	B20	B21	B22	B3	B4	B5	B7	B8	B9	C1	C2	C3
queA		S-adenosylmethionine--tRNA ribosyltransferase-isomerase	43	43	1	1	323				1031	1031	1031	A1	A10	A11	A12	A2	A3	A5	A53	A54	A6	A7	A8	B1	B10	B11	B12	B13	B14	B15	B16	B17	B18	B19	B2	B20	B21	B22	B3	B4	B5	B7	B8	B9	C1	C2	C3
group_2390		hypothetical protein	43	43	1	1	3557				617	617	617	A1	A10	A11	A12	A2	A3	A5	A53	A54	A6	A7	A8	B1	B10	B11	B12	B13	B14	B15	B16	B17	B18	B19	B2	B20	B21	B22	B3	B4	B5	B7	B8	B9	C1	C2	C3
group_2391		Helix-turn-helix domain protein	43	43	1	1	558				275	275	275	A1	A10	A11	A12	A2	A3	A5	A53	A54	A6	A7	A8	B1	B10	B11	B12	B13	B14	B15	B16	B17	B18	B19	B2	B20	B21	B22	B3	B4	B5	B7	B8	B9	C1	C2	C3
group_2392		hypothetical protein	43	43	1	1	3508				377	377	377	A1	A10	A11	A12	A2	A3	A5	A53	A54	A6	A7	A8	B1	B10	B11	B12	B13	B14	B15	B16	B17	B18	B19	B2	B20	B21	B22	B3	B4	B5	B7	B8	B9	C1	C2	C3
group_2393		CarD family transcriptional regulator	43	43	1	1	2864				695	695	695	A1	A10	A11	A12	A2	A3	A5	A53	A54	A6	A7	A8	B1	B10	B11	B12	B13	B14	B15	B16	B17	B18	B19	B2	B20	B21	B22	B3	B4	B5	B7	B8	B9	C1	C2	C3
group_2394		BioY family protein	43	43	1	1	256				539	539	539	A1	A10	A11	A12	A2	A3	A5	A53	A54	A6	A7	A8	B1	B10	B11	B12	B13	B14	B15	B16	B17	B18	B19	B2	B20	B21	B22	B3	B4	B5	B7	B8	B9	C1	C2	C3
clpX_2		ATP-dependent protease ATP-binding subunit ClpX	43	43	1	1	2020				2228	2228	2228	A1	A10	A11	A12	A2	A3	A5	A53	A54	A6	A7	A8	B1	B10	B11	B12	B13	B14	B15	B16	B17	B18	B19	B2	B20	B21	B22	B3	B4	B5	B7	B8	B9	C1	C2	C3
queH		Epoxyqueuosine reductase QueH	43	43	1	1	1582				737	737	737	A1	A10	A11	A12	A2	A3	A5	A53	A54	A6	A7	A8	B1	B10	B11	B12	B13	B14	B15	B16	B17	B18	B19	B2	B20	B21	B22	B3	B4	B5	B7	B8	B9	C1	C2	C3
tmk		thymidylate kinase	43	43	1	1	2871				644	644	644	A1	A10	A11	A12	A2	A3	A5	A53	A54	A6	A7	A8	B1	B10	B11	B12	B13	B14	B15	B16	B17	B18	B19	B2	B20	B21	B22	B3	B4	B5	B7	B8	B9	C1	C2	C3
group_2398		ABC transporter, ATP-binding protein	43	43	1	1	1838				668	668	668	A1	A10	A11	A12	A2	A3	A5	A53	A54	A6	A7	A8	B1	B10	B11	B12	B13	B14	B15	B16	B17	B18	B19	B2	B20	B21	B22	B3	B4	B5	B7	B8	B9	C1	C2	C3
group_2399		GNAT family acetyltransferase	43	43	1	1	2812				524	524	524	A1	A10	A11	A12	A2	A3	A5	A53	A54	A6	A7	A8	B1	B10	B11	B12	B13	B14	B15	B16	B17	B18	B19	B2	B20	B21	B22	B3	B4	B5	B7	B8	B9	C1	C2	C3
group_2400		PTS system, lactose/cellobiose IIC component	43	43	1	1	1530				1292	1292	1292	A1	A10	A11	A12	A2	A3	A5	A53	A54	A6	A7	A8	B1	B10	B11	B12	B13	B14	B15	B16	B17	B18	B19	B2	B20	B21	B22	B3	B4	B5	B7	B8	B9	C1	C2	C3
group_2401		response regulator receiver domain-containing protein	43	43	1	1	2275				716	716	716	A1	A10	A11	A12	A2	A3	A5	A53	A54	A6	A7	A8	B1	B10	B11	B12	B13	B14	B15	B16	B17	B18	B19	B2	B20	B21	B22	B3	B4	B5	B7	B8	B9	C1	C2	C3
group_2402		pyruvate oxidase	43	43	1	1	51				1916	1916	1916	A1	A10	A11	A12	A2	A3	A5	A53	A54	A6	A7	A8	B1	B10	B11	B12	B13	B14	B15	B16	B17	B18	B19	B2	B20	B21	B22	B3	B4	B5	B7	B8	B9	C1	C2	C3
group_2403		hypothetical protein	43	43	1	1	2113				98	98	98	A1	A10	A11	A12	A2	A3	A5	A53	A54	A6	A7	A8	B1	B10	B11	B12	B13	B14	B15	B16	B17	B18	B19	B2	B20	B21	B22	B3	B4	B5	B7	B8	B9	C1	C2	C3
group_2404		hypothetical protein	43	43	1	1	2948				182	182	182	A1	A10	A11	A12	A2	A3	A5	A53	A54	A6	A7	A8	B1	B10	B11	B12	B13	B14	B15	B16	B17	B18	B19	B2	B20	B21	B22	B3	B4	B5	B7	B8	B9	C1	C2	C3
def		peptide deformylase	43	43	1	1	286				563	563	563	A1	A10	A11	A12	A2	A3	A5	A53	A54	A6	A7	A8	B1	B10	B11	B12	B13	B14	B15	B16	B17	B18	B19	B2	B20	B21	B22	B3	B4	B5	B7	B8	B9	C1	C2	C3
group_2406		integral membrane protein	43	43	1	1	276				590	590	590	A1	A10	A11	A12	A2	A3	A5	A53	A54	A6	A7	A8	B1	B10	B11	B12	B13	B14	B15	B16	B17	B18	B19	B2	B20	B21	B22	B3	B4	B5	B7	B8	B9	C1	C2	C3
group_2407		MerR family transcriptional regulator	43	43	1	1	2849				392	392	392	A1	A10	A11	A12	A2	A3	A5	A53	A54	A6	A7	A8	B1	B10	B11	B12	B13	B14	B15	B16	B17	B18	B19	B2	B20	B21	B22	B3	B4	B5	B7	B8	B9	C1	C2	C3
group_2408		PTS system, mannose/fructose/sorbose-specific IIC component	43	43	1	1	1636				779	779	779	A1	A10	A11	A12	A2	A3	A5	A53	A54	A6	A7	A8	B1	B10	B11	B12	B13	B14	B15	B16	B17	B18	B19	B2	B20	B21	B22	B3	B4	B5	B7	B8	B9	C1	C2	C3
rpmF3		50S ribosomal protein L32	43	43	1	1	937				179	179	179	A1	A10	A11	A12	A2	A3	A5	A53	A54	A6	A7	A8	B1	B10	B11	B12	B13	B14	B15	B16	B17	B18	B19	B2	B20	B21	B22	B3	B4	B5	B7	B8	B9	C1	C2	C3
greA		transcription elongation factor GreA	43	43	1	1	1046				479	479	479	A1	A10	A11	A12	A2	A3	A5	A53	A54	A6	A7	A8	B1	B10	B11	B12	B13	B14	B15	B16	B17	B18	B19	B2	B20	B21	B22	B3	B4	B5	B7	B8	B9	C1	C2	C3
group_2411		phage terminase	43	43	1	1	1858				1694	1694	1694	A1	A10	A11	A12	A2	A3	A5	A53	A54	A6	A7	A8	B1	B10	B11	B12	B13	B14	B15	B16	B17	B18	B19	B2	B20	B21	B22	B3	B4	B5	B7	B8	B9	C1	C2	C3
group_2412		sensor histidine kinase	43	43	1	1	515				1043	1043	1043	A1	A10	A11	A12	A2	A3	A5	A53	A54	A6	A7	A8	B1	B10	B11	B12	B13	B14	B15	B16	B17	B18	B19	B2	B20	B21	B22	B3	B4	B5	B7	B8	B9	C1	C2	C3
group_2413		hypothetical protein	43	43	1	1	2459				98	98	98	A1	A10	A11	A12	A2	A3	A5	A53	A54	A6	A7	A8	B1	B10	B11	B12	B13	B14	B15	B16	B17	B18	B19	B2	B20	B21	B22	B3	B4	B5	B7	B8	B9	C1	C2	C3
group_2414		hypothetical protein	43	43	1	1	2301				350	350	350	A1	A10	A11	A12	A2	A3	A5	A53	A54	A6	A7	A8	B1	B10	B11	B12	B13	B14	B15	B16	B17	B18	B19	B2	B20	B21	B22	B3	B4	B5	B7	B8	B9	C1	C2	C3
atpH		ATP synthase F1, delta subunit	43	43	1	1	1783				542	542	542	A1	A10	A11	A12	A2	A3	A5	A53	A54	A6	A7	A8	B1	B10	B11	B12	B13	B14	B15	B16	B17	B18	B19	B2	B20	B21	B22	B3	B4	B5	B7	B8	B9	C1	C2	C3
group_2416		hypothetical protein	43	43	1	1	2511				890	890	890	A1	A10	A11	A12	A2	A3	A5	A53	A54	A6	A7	A8	B1	B10	B11	B12	B13	B14	B15	B16	B17	B18	B19	B2	B20	B21	B22	B3	B4	B5	B7	B8	B9	C1	C2	C3
group_2417		lipoyltransferase and lipoate-protein ligase A	43	43	1	1	2891				1004	1004	1004	A1	A10	A11	A12	A2	A3	A5	A53	A54	A6	A7	A8	B1	B10	B11	B12	B13	B14	B15	B16	B17	B18	B19	B2	B20	B21	B22	B3	B4	B5	B7	B8	B9	C1	C2	C3
phoU		phosphate transport system regulatory protein PhoU	43	43	1	1	1752				677	677	677	A1	A10	A11	A12	A2	A3	A5	A53	A54	A6	A7	A8	B1	B10	B11	B12	B13	B14	B15	B16	B17	B18	B19	B2	B20	B21	B22	B3	B4	B5	B7	B8	B9	C1	C2	C3
group_2419		hypothetical protein	43	43	1	1	3118				935	935	935	A1	A10	A11	A12	A2	A3	A5	A53	A54	A6	A7	A8	B1	B10	B11	B12	B13	B14	B15	B16	B17	B18	B19	B2	B20	B21	B22	B3	B4	B5	B7	B8	B9	C1	C2	C3
group_2420		HxlR-like helix-turn-helix	43	43	1	1	587				341	341	341	A1	A10	A11	A12	A2	A3	A5	A53	A54	A6	A7	A8	B1	B10	B11	B12	B13	B14	B15	B16	B17	B18	B19	B2	B20	B21	B22	B3	B4	B5	B7	B8	B9	C1	C2	C3
group_2421		5-formyltetrahydrofolate cyclo-ligase	43	43	1	1	3053				542	542	542	A1	A10	A11	A12	A2	A3	A5	A53	A54	A6	A7	A8	B1	B10	B11	B12	B13	B14	B15	B16	B17	B18	B19	B2	B20	B21	B22	B3	B4	B5	B7	B8	B9	C1	C2	C3
marR		DNA-binding transcriptional repressor MarR	43	43	1	1	2055				440	440	440	A1	A10	A11	A12	A2	A3	A5	A53	A54	A6	A7	A8	B1	B10	B11	B12	B13	B14	B15	B16	B17	B18	B19	B2	B20	B21	B22	B3	B4	B5	B7	B8	B9	C1	C2	C3
group_2423		galactose-1-phosphate uridylyltransferase	43	43	1	1	3062				1484	1484	1484	A1	A10	A11	A12	A2	A3	A5	A53	A54	A6	A7	A8	B1	B10	B11	B12	B13	B14	B15	B16	B17	B18	B19	B2	B20	B21	B22	B3	B4	B5	B7	B8	B9	C1	C2	C3
group_2424		Beta-lactamase	43	43	1	1	1020				983	983	983	A1	A10	A11	A12	A2	A3	A5	A53	A54	A6	A7	A8	B1	B10	B11	B12	B13	B14	B15	B16	B17	B18	B19	B2	B20	B21	B22	B3	B4	B5	B7	B8	B9	C1	C2	C3
group_2425		MarR family transcriptional regulator	43	43	1	1	1079				440	440	440	A1	A10	A11	A12	A2	A3	A5	A53	A54	A6	A7	A8	B1	B10	B11	B12	B13	B14	B15	B16	B17	B18	B19	B2	B20	B21	B22	B3	B4	B5	B7	B8	B9	C1	C2	C3
group_2426		polysaccharide biosynthesis family protein	43	43	1	1	2590				1646	1646	1646	A1	A10	A11	A12	A2	A3	A5	A53	A54	A6	A7	A8	B1	B10	B11	B12	B13	B14	B15	B16	B17	B18	B19	B2	B20	B21	B22	B3	B4	B5	B7	B8	B9	C1	C2	C3
group_2427		sensor histidine kinase	43	43	1	1	1048				1067	1067	1067	A1	A10	A11	A12	A2	A3	A5	A53	A54	A6	A7	A8	B1	B10	B11	B12	B13	B14	B15	B16	B17	B18	B19	B2	B20	B21	B22	B3	B4	B5	B7	B8	B9	C1	C2	C3
chvE		multiple sugar-binding periplasmic receptor ChvE family protein	43	43	1	1	646				1088	1088	1088	A1	A10	A11	A12	A2	A3	A5	A53	A54	A6	A7	A8	B1	B10	B11	B12	B13	B14	B15	B16	B17	B18	B19	B2	B20	B21	B22	B3	B4	B5	B7	B8	B9	C1	C2	C3
group_2429		signal recognition particle protein	43	43	1	1	3423				1418	1418	1418	A1	A10	A11	A12	A2	A3	A5	A53	A54	A6	A7	A8	B1	B10	B11	B12	B13	B14	B15	B16	B17	B18	B19	B2	B20	B21	B22	B3	B4	B5	B7	B8	B9	C1	C2	C3
group_2430		2-aminoethylphosphonate--pyruvate transaminase	43	43	1	1	3075				1091	1091	1091	A1	A10	A11	A12	A2	A3	A5	A53	A54	A6	A7	A8	B1	B10	B11	B12	B13	B14	B15	B16	B17	B18	B19	B2	B20	B21	B22	B3	B4	B5	B7	B8	B9	C1	C2	C3
group_2431		GNAT family acetyltransferase	43	43	1	1	1791				293	293	293	A1	A10	A11	A12	A2	A3	A5	A53	A54	A6	A7	A8	B1	B10	B11	B12	B13	B14	B15	B16	B17	B18	B19	B2	B20	B21	B22	B3	B4	B5	B7	B8	B9	C1	C2	C3
group_2432		Nicotinate phosphoribosyltransferase	43	43	1	1	1539				1472	1472	1472	A1	A10	A11	A12	A2	A3	A5	A53	A54	A6	A7	A8	B1	B10	B11	B12	B13	B14	B15	B16	B17	B18	B19	B2	B20	B21	B22	B3	B4	B5	B7	B8	B9	C1	C2	C3
rpsN		30S ribosomal protein S14	43	43	1	1	311				269	269	269	A1	A10	A11	A12	A2	A3	A5	A53	A54	A6	A7	A8	B1	B10	B11	B12	B13	B14	B15	B16	B17	B18	B19	B2	B20	B21	B22	B3	B4	B5	B7	B8	B9	C1	C2	C3
ykpA		ABC transporter ATP-binding protein	43	43	1	1	133				1622	1622	1622	A1	A10	A11	A12	A2	A3	A5	A53	A54	A6	A7	A8	B1	B10	B11	B12	B13	B14	B15	B16	B17	B18	B19	B2	B20	B21	B22	B3	B4	B5	B7	B8	B9	C1	C2	C3
group_2435		ABC transporter, ATP-binding protein	43	43	1	1	32				1742	1742	1742	A1	A10	A11	A12	A2	A3	A5	A53	A54	A6	A7	A8	B1	B10	B11	B12	B13	B14	B15	B16	B17	B18	B19	B2	B20	B21	B22	B3	B4	B5	B7	B8	B9	C1	C2	C3
group_2436		excisionase family DNA binding domain protein	43	43	1	1	3098				452	452	452	A1	A10	A11	A12	A2	A3	A5	A53	A54	A6	A7	A8	B1	B10	B11	B12	B13	B14	B15	B16	B17	B18	B19	B2	B20	B21	B22	B3	B4	B5	B7	B8	B9	C1	C2	C3
group_2437		hydantoinase/oxoprolinase	43	43	1	1	358				2129	2129	2129	A1	A10	A11	A12	A2	A3	A5	A53	A54	A6	A7	A8	B1	B10	B11	B12	B13	B14	B15	B16	B17	B18	B19	B2	B20	B21	B22	B3	B4	B5	B7	B8	B9	C1	C2	C3
group_2438		amidase	43	43	1	1	2043				1451	1451	1451	A1	A10	A11	A12	A2	A3	A5	A53	A54	A6	A7	A8	B1	B10	B11	B12	B13	B14	B15	B16	B17	B18	B19	B2	B20	B21	B22	B3	B4	B5	B7	B8	B9	C1	C2	C3
group_2439		2-dehydro-3-deoxygluconokinase	43	43	1	1	344				1007	1007	1007	A1	A10	A11	A12	A2	A3	A5	A53	A54	A6	A7	A8	B1	B10	B11	B12	B13	B14	B15	B16	B17	B18	B19	B2	B20	B21	B22	B3	B4	B5	B7	B8	B9	C1	C2	C3
group_244		polysaccharide deacetylase	43	59	1.38	1	487				128	1301	890	A1	A10	A11	A12	A2	A3	A5	A53	A54	A6	A7	A8	B1	B10	B11	B12	B13	B14	B15	B16	B17	B18	B19	B2	B20	B21	B22	B3	B4	B5	B7	B8	B9	C1	C2	C3
group_2440		phosphosugar-binding transcriptional regulator	43	43	1	1	1727				902	902	902	A1	A10	A11	A12	A2	A3	A5	A53	A54	A6	A7	A8	B1	B10	B11	B12	B13	B14	B15	B16	B17	B18	B19	B2	B20	B21	B22	B3	B4	B5	B7	B8	B9	C1	C2	C3
group_2441		RNA binding protein S1	43	43	1	1	2219				2180	2180	2180	A1	A10	A11	A12	A2	A3	A5	A53	A54	A6	A7	A8	B1	B10	B11	B12	B13	B14	B15	B16	B17	B18	B19	B2	B20	B21	B22	B3	B4	B5	B7	B8	B9	C1	C2	C3
group_2442		oligoendopeptidase F	43	43	1	1	1468				1808	1808	1808	A1	A10	A11	A12	A2	A3	A5	A53	A54	A6	A7	A8	B1	B10	B11	B12	B13	B14	B15	B16	B17	B18	B19	B2	B20	B21	B22	B3	B4	B5	B7	B8	B9	C1	C2	C3
group_2443		oxidoreductase, aldo/keto reductase family protein	43	43	1	1	403				989	989	989	A1	A10	A11	A12	A2	A3	A5	A53	A54	A6	A7	A8	B1	B10	B11	B12	B13	B14	B15	B16	B17	B18	B19	B2	B20	B21	B22	B3	B4	B5	B7	B8	B9	C1	C2	C3
group_2444		DNA-3-methyladenine glycosylase	43	43	1	1	1446				671	671	671	A1	A10	A11	A12	A2	A3	A5	A53	A54	A6	A7	A8	B1	B10	B11	B12	B13	B14	B15	B16	B17	B18	B19	B2	B20	B21	B22	B3	B4	B5	B7	B8	B9	C1	C2	C3
pdhB		transketolase	43	43	1	1	640				977	977	977	A1	A10	A11	A12	A2	A3	A5	A53	A54	A6	A7	A8	B1	B10	B11	B12	B13	B14	B15	B16	B17	B18	B19	B2	B20	B21	B22	B3	B4	B5	B7	B8	B9	C1	C2	C3
group_2446		hypothetical protein	43	43	1	1	1222				422	422	422	A1	A10	A11	A12	A2	A3	A5	A53	A54	A6	A7	A8	B1	B10	B11	B12	B13	B14	B15	B16	B17	B18	B19	B2	B20	B21	B22	B3	B4	B5	B7	B8	B9	C1	C2	C3
group_2447		hypothetical protein	43	43	1	1	1642				377	377	377	A1	A10	A11	A12	A2	A3	A5	A53	A54	A6	A7	A8	B1	B10	B11	B12	B13	B14	B15	B16	B17	B18	B19	B2	B20	B21	B22	B3	B4	B5	B7	B8	B9	C1	C2	C3
group_2448		diacylglycerol kinase	43	43	1	1	1713				395	395	395	A1	A10	A11	A12	A2	A3	A5	A53	A54	A6	A7	A8	B1	B10	B11	B12	B13	B14	B15	B16	B17	B18	B19	B2	B20	B21	B22	B3	B4	B5	B7	B8	B9	C1	C2	C3
group_2449		hypothetical protein	43	43	1	1	2949				413	413	413	A1	A10	A11	A12	A2	A3	A5	A53	A54	A6	A7	A8	B1	B10	B11	B12	B13	B14	B15	B16	B17	B18	B19	B2	B20	B21	B22	B3	B4	B5	B7	B8	B9	C1	C2	C3
group_2450		hemolysin III family channel protein	43	43	1	1	809				653	653	653	A1	A10	A11	A12	A2	A3	A5	A53	A54	A6	A7	A8	B1	B10	B11	B12	B13	B14	B15	B16	B17	B18	B19	B2	B20	B21	B22	B3	B4	B5	B7	B8	B9	C1	C2	C3
group_2451		phosphoenolpyruvate carboxykinase	43	43	1	1	3560				1637	1637	1637	A1	A10	A11	A12	A2	A3	A5	A53	A54	A6	A7	A8	B1	B10	B11	B12	B13	B14	B15	B16	B17	B18	B19	B2	B20	B21	B22	B3	B4	B5	B7	B8	B9	C1	C2	C3
prsA_1		foldase protein PrsA_1	43	43	1	1	2138				887	887	887	A1	A10	A11	A12	A2	A3	A5	A53	A54	A6	A7	A8	B1	B10	B11	B12	B13	B14	B15	B16	B17	B18	B19	B2	B20	B21	B22	B3	B4	B5	B7	B8	B9	C1	C2	C3
group_2453		MerR family transcriptional regulator	43	43	1	1	2258				377	377	377	A1	A10	A11	A12	A2	A3	A5	A53	A54	A6	A7	A8	B1	B10	B11	B12	B13	B14	B15	B16	B17	B18	B19	B2	B20	B21	B22	B3	B4	B5	B7	B8	B9	C1	C2	C3
group_2454		flavodoxin	43	43	1	1	995				440	440	440	A1	A10	A11	A12	A2	A3	A5	A53	A54	A6	A7	A8	B1	B10	B11	B12	B13	B14	B15	B16	B17	B18	B19	B2	B20	B21	B22	B3	B4	B5	B7	B8	B9	C1	C2	C3
group_2455		hypothetical protein	43	43	1	1	2428				197	197	197	A1	A10	A11	A12	A2	A3	A5	A53	A54	A6	A7	A8	B1	B10	B11	B12	B13	B14	B15	B16	B17	B18	B19	B2	B20	B21	B22	B3	B4	B5	B7	B8	B9	C1	C2	C3
nrdI		putative flavoprotein NrdI	43	43	1	1	2792				446	446	446	A1	A10	A11	A12	A2	A3	A5	A53	A54	A6	A7	A8	B1	B10	B11	B12	B13	B14	B15	B16	B17	B18	B19	B2	B20	B21	B22	B3	B4	B5	B7	B8	B9	C1	C2	C3
group_2457		IS200/IS605 family transposase	43	43	1	1	1617				1010	1010	1010	A1	A10	A11	A12	A2	A3	A5	A53	A54	A6	A7	A8	B1	B10	B11	B12	B13	B14	B15	B16	B17	B18	B19	B2	B20	B21	B22	B3	B4	B5	B7	B8	B9	C1	C2	C3
group_2458		hypothetical protein	43	43	1	1	1442				128	128	128	A1	A10	A11	A12	A2	A3	A5	A53	A54	A6	A7	A8	B1	B10	B11	B12	B13	B14	B15	B16	B17	B18	B19	B2	B20	B21	B22	B3	B4	B5	B7	B8	B9	C1	C2	C3
rpsT		30S ribosomal protein S20	43	43	1	1	618				254	254	254	A1	A10	A11	A12	A2	A3	A5	A53	A54	A6	A7	A8	B1	B10	B11	B12	B13	B14	B15	B16	B17	B18	B19	B2	B20	B21	B22	B3	B4	B5	B7	B8	B9	C1	C2	C3
pstB1		phosphate ABC transporter ATP-binding protein	43	43	1	1	1753				758	758	758	A1	A10	A11	A12	A2	A3	A5	A53	A54	A6	A7	A8	B1	B10	B11	B12	B13	B14	B15	B16	B17	B18	B19	B2	B20	B21	B22	B3	B4	B5	B7	B8	B9	C1	C2	C3
group_2461		amino acid permease	43	43	1	1	3528				1376	1376	1376	A1	A10	A11	A12	A2	A3	A5	A53	A54	A6	A7	A8	B1	B10	B11	B12	B13	B14	B15	B16	B17	B18	B19	B2	B20	B21	B22	B3	B4	B5	B7	B8	B9	C1	C2	C3
rpmB		50S ribosomal protein L28	43	43	1	1	217				188	188	188	A1	A10	A11	A12	A2	A3	A5	A53	A54	A6	A7	A8	B1	B10	B11	B12	B13	B14	B15	B16	B17	B18	B19	B2	B20	B21	B22	B3	B4	B5	B7	B8	B9	C1	C2	C3
topA		DNA topoisomerase I	43	43	1	1	797				2078	2078	2078	A1	A10	A11	A12	A2	A3	A5	A53	A54	A6	A7	A8	B1	B10	B11	B12	B13	B14	B15	B16	B17	B18	B19	B2	B20	B21	B22	B3	B4	B5	B7	B8	B9	C1	C2	C3
group_2467		phosphate-binding protein	43	43	1	1	3415				890	890	890	A1	A10	A11	A12	A2	A3	A5	A53	A54	A6	A7	A8	B1	B10	B11	B12	B13	B14	B15	B16	B17	B18	B19	B2	B20	B21	B22	B3	B4	B5	B7	B8	B9	C1	C2	C3
potA		Spermidine/putrescine import ATP-binding protein PotA	43	43	1	1	2830				1085	1085	1085	A1	A10	A11	A12	A2	A3	A5	A53	A54	A6	A7	A8	B1	B10	B11	B12	B13	B14	B15	B16	B17	B18	B19	B2	B20	B21	B22	B3	B4	B5	B7	B8	B9	C1	C2	C3
group_2469		amino acid ABC transporter, amino acid-binding/permease	43	43	1	1	2041				659	659	659	A1	A10	A11	A12	A2	A3	A5	A53	A54	A6	A7	A8	B1	B10	B11	B12	B13	B14	B15	B16	B17	B18	B19	B2	B20	B21	B22	B3	B4	B5	B7	B8	B9	C1	C2	C3
group_2470		LysR family transcriptional regulator	43	43	1	1	2462				872	872	872	A1	A10	A11	A12	A2	A3	A5	A53	A54	A6	A7	A8	B1	B10	B11	B12	B13	B14	B15	B16	B17	B18	B19	B2	B20	B21	B22	B3	B4	B5	B7	B8	B9	C1	C2	C3
group_2471		NlpC/P60 family lipoprotein	43	43	1	1	848				521	521	521	A1	A10	A11	A12	A2	A3	A5	A53	A54	A6	A7	A8	B1	B10	B11	B12	B13	B14	B15	B16	B17	B18	B19	B2	B20	B21	B22	B3	B4	B5	B7	B8	B9	C1	C2	C3
group_2472		ABC transporter permease	43	43	1	1	162				1133	1133	1133	A1	A10	A11	A12	A2	A3	A5	A53	A54	A6	A7	A8	B1	B10	B11	B12	B13	B14	B15	B16	B17	B18	B19	B2	B20	B21	B22	B3	B4	B5	B7	B8	B9	C1	C2	C3
group_2473		DEAD/DEAH box helicase	43	43	1	1	1953				1349	1349	1349	A1	A10	A11	A12	A2	A3	A5	A53	A54	A6	A7	A8	B1	B10	B11	B12	B13	B14	B15	B16	B17	B18	B19	B2	B20	B21	B22	B3	B4	B5	B7	B8	B9	C1	C2	C3
nrdR		transcriptional repressor NrdR	43	43	1	1	2209				491	491	491	A1	A10	A11	A12	A2	A3	A5	A53	A54	A6	A7	A8	B1	B10	B11	B12	B13	B14	B15	B16	B17	B18	B19	B2	B20	B21	B22	B3	B4	B5	B7	B8	B9	C1	C2	C3
group_2475		bacterial Peptidase A24 protein	43	43	1	1	67				686	686	686	A1	A10	A11	A12	A2	A3	A5	A53	A54	A6	A7	A8	B1	B10	B11	B12	B13	B14	B15	B16	B17	B18	B19	B2	B20	B21	B22	B3	B4	B5	B7	B8	B9	C1	C2	C3
group_2476		L-ribulose-5-phosphate 4-epimerase	43	43	1	1	1554				698	698	698	A1	A10	A11	A12	A2	A3	A5	A53	A54	A6	A7	A8	B1	B10	B11	B12	B13	B14	B15	B16	B17	B18	B19	B2	B20	B21	B22	B3	B4	B5	B7	B8	B9	C1	C2	C3
group_2477		maf protein	43	43	1	1	265				560	560	560	A1	A10	A11	A12	A2	A3	A5	A53	A54	A6	A7	A8	B1	B10	B11	B12	B13	B14	B15	B16	B17	B18	B19	B2	B20	B21	B22	B3	B4	B5	B7	B8	B9	C1	C2	C3
group_2478		rhamnulokinase	43	43	1	1	337				1460	1460	1460	A1	A10	A11	A12	A2	A3	A5	A53	A54	A6	A7	A8	B1	B10	B11	B12	B13	B14	B15	B16	B17	B18	B19	B2	B20	B21	B22	B3	B4	B5	B7	B8	B9	C1	C2	C3
group_2479		spermidine/putrescine ABC superfamily ATP binding cassette transporter, membrane protein	43	43	1	1	2831				806	806	806	A1	A10	A11	A12	A2	A3	A5	A53	A54	A6	A7	A8	B1	B10	B11	B12	B13	B14	B15	B16	B17	B18	B19	B2	B20	B21	B22	B3	B4	B5	B7	B8	B9	C1	C2	C3
group_2480		von Willebrand factor domain-containing protein	43	43	1	1	3536				458	458	458	A1	A10	A11	A12	A2	A3	A5	A53	A54	A6	A7	A8	B1	B10	B11	B12	B13	B14	B15	B16	B17	B18	B19	B2	B20	B21	B22	B3	B4	B5	B7	B8	B9	C1	C2	C3
group_2481		ABC transporter, ATP-binding protein	43	43	1	1	42				725	725	725	A1	A10	A11	A12	A2	A3	A5	A53	A54	A6	A7	A8	B1	B10	B11	B12	B13	B14	B15	B16	B17	B18	B19	B2	B20	B21	B22	B3	B4	B5	B7	B8	B9	C1	C2	C3
ntpC		V-type ATPase subunit C	43	43	1	1	1821				986	986	986	A1	A10	A11	A12	A2	A3	A5	A53	A54	A6	A7	A8	B1	B10	B11	B12	B13	B14	B15	B16	B17	B18	B19	B2	B20	B21	B22	B3	B4	B5	B7	B8	B9	C1	C2	C3
group_2483		isopentenyl-diphosphate delta-isomerase	43	43	1	1	347				1064	1064	1064	A1	A10	A11	A12	A2	A3	A5	A53	A54	A6	A7	A8	B1	B10	B11	B12	B13	B14	B15	B16	B17	B18	B19	B2	B20	B21	B22	B3	B4	B5	B7	B8	B9	C1	C2	C3
group_2484		veg family protein	43	43	1	1	2487				245	245	245	A1	A10	A11	A12	A2	A3	A5	A53	A54	A6	A7	A8	B1	B10	B11	B12	B13	B14	B15	B16	B17	B18	B19	B2	B20	B21	B22	B3	B4	B5	B7	B8	B9	C1	C2	C3
group_2485		IclR transcriptional regulator	43	43	1	1	342				758	758	758	A1	A10	A11	A12	A2	A3	A5	A53	A54	A6	A7	A8	B1	B10	B11	B12	B13	B14	B15	B16	B17	B18	B19	B2	B20	B21	B22	B3	B4	B5	B7	B8	B9	C1	C2	C3
group_2486		acetyl-CoA carboxylase, biotin carboxyl carrier protein	43	43	1	1	1085				476	476	476	A1	A10	A11	A12	A2	A3	A5	A53	A54	A6	A7	A8	B1	B10	B11	B12	B13	B14	B15	B16	B17	B18	B19	B2	B20	B21	B22	B3	B4	B5	B7	B8	B9	C1	C2	C3
group_2487		thioredoxin	43	43	1	1	1831				314	314	314	A1	A10	A11	A12	A2	A3	A5	A53	A54	A6	A7	A8	B1	B10	B11	B12	B13	B14	B15	B16	B17	B18	B19	B2	B20	B21	B22	B3	B4	B5	B7	B8	B9	C1	C2	C3
group_2488		dTDP-4-dehydrorhamnose reductase	43	43	1	1	1013				851	851	851	A1	A10	A11	A12	A2	A3	A5	A53	A54	A6	A7	A8	B1	B10	B11	B12	B13	B14	B15	B16	B17	B18	B19	B2	B20	B21	B22	B3	B4	B5	B7	B8	B9	C1	C2	C3
group_2489		hypothetical protein	43	43	1	1	2747				1253	1253	1253	A1	A10	A11	A12	A2	A3	A5	A53	A54	A6	A7	A8	B1	B10	B11	B12	B13	B14	B15	B16	B17	B18	B19	B2	B20	B21	B22	B3	B4	B5	B7	B8	B9	C1	C2	C3
group_2490		D-alanyl-D-alanine carboxypeptidase	43	43	1	1	3376				1307	1307	1307	A1	A10	A11	A12	A2	A3	A5	A53	A54	A6	A7	A8	B1	B10	B11	B12	B13	B14	B15	B16	B17	B18	B19	B2	B20	B21	B22	B3	B4	B5	B7	B8	B9	C1	C2	C3
group_2491		toxin-antitoxin system, toxin component, Fic family	43	43	1	1	1991				398	398	398	A1	A10	A11	A12	A2	A3	A5	A53	A54	A6	A7	A8	B1	B10	B11	B12	B13	B14	B15	B16	B17	B18	B19	B2	B20	B21	B22	B3	B4	B5	B7	B8	B9	C1	C2	C3
group_2492		hypothetical protein	43	43	1	1	2379			Hypothetical protein with no hits to refseq/uniprot/clusters/cdd/tigrfams/pfam overlapping another protein with hits	371	371	371	A1	A10	A11	A12	A2	A3	A5	A53	A54	A6	A7	A8	B1	B10	B11	B12	B13	B14	B15	B16	B17	B18	B19	B2	B20	B21	B22	B3	B4	B5	B7	B8	B9	C1	C2	C3
group_2493		GNAT family acetyltransferase	43	43	1	1	412				464	464	464	A1	A10	A11	A12	A2	A3	A5	A53	A54	A6	A7	A8	B1	B10	B11	B12	B13	B14	B15	B16	B17	B18	B19	B2	B20	B21	B22	B3	B4	B5	B7	B8	B9	C1	C2	C3
group_2494		polyprenyl synthetase	43	43	1	1	89				986	986	986	A1	A10	A11	A12	A2	A3	A5	A53	A54	A6	A7	A8	B1	B10	B11	B12	B13	B14	B15	B16	B17	B18	B19	B2	B20	B21	B22	B3	B4	B5	B7	B8	B9	C1	C2	C3
group_2495		hypothetical protein	43	43	1	1	2294				212	212	212	A1	A10	A11	A12	A2	A3	A5	A53	A54	A6	A7	A8	B1	B10	B11	B12	B13	B14	B15	B16	B17	B18	B19	B2	B20	B21	B22	B3	B4	B5	B7	B8	B9	C1	C2	C3
group_2496		C4-dicarboxylate anaerobic carrier	43	43	1	1	833				1523	1523	1523	A1	A10	A11	A12	A2	A3	A5	A53	A54	A6	A7	A8	B1	B10	B11	B12	B13	B14	B15	B16	B17	B18	B19	B2	B20	B21	B22	B3	B4	B5	B7	B8	B9	C1	C2	C3
group_2497		pyridine nucleotide-disulfide oxidoreductase	43	43	1	1	1840				1364	1364	1364	A1	A10	A11	A12	A2	A3	A5	A53	A54	A6	A7	A8	B1	B10	B11	B12	B13	B14	B15	B16	B17	B18	B19	B2	B20	B21	B22	B3	B4	B5	B7	B8	B9	C1	C2	C3
typA		GTP-binding protein TypA/BipA	43	43	1	1	635				1829	1829	1829	A1	A10	A11	A12	A2	A3	A5	A53	A54	A6	A7	A8	B1	B10	B11	B12	B13	B14	B15	B16	B17	B18	B19	B2	B20	B21	B22	B3	B4	B5	B7	B8	B9	C1	C2	C3
group_2499		hypothetical protein	43	43	1	1	633				302	302	302	A1	A10	A11	A12	A2	A3	A5	A53	A54	A6	A7	A8	B1	B10	B11	B12	B13	B14	B15	B16	B17	B18	B19	B2	B20	B21	B22	B3	B4	B5	B7	B8	B9	C1	C2	C3
group_2500		LacI family transcriptional regulator	43	43	1	1	2568				992	992	992	A1	A10	A11	A12	A2	A3	A5	A53	A54	A6	A7	A8	B1	B10	B11	B12	B13	B14	B15	B16	B17	B18	B19	B2	B20	B21	B22	B3	B4	B5	B7	B8	B9	C1	C2	C3
group_2501		ATP-dependent Zn protease	43	43	1	1	2035				1508	1508	1508	A1	A10	A11	A12	A2	A3	A5	A53	A54	A6	A7	A8	B1	B10	B11	B12	B13	B14	B15	B16	B17	B18	B19	B2	B20	B21	B22	B3	B4	B5	B7	B8	B9	C1	C2	C3
group_2502		hypothetical protein	43	43	1	1	2839				2099	2099	2099	A1	A10	A11	A12	A2	A3	A5	A53	A54	A6	A7	A8	B1	B10	B11	B12	B13	B14	B15	B16	B17	B18	B19	B2	B20	B21	B22	B3	B4	B5	B7	B8	B9	C1	C2	C3
gidA		tRNA uridine 5-carboxymethylaminomethyl modification protein GidA	43	43	1	1	111				1901	1901	1901	A1	A10	A11	A12	A2	A3	A5	A53	A54	A6	A7	A8	B1	B10	B11	B12	B13	B14	B15	B16	B17	B18	B19	B2	B20	B21	B22	B3	B4	B5	B7	B8	B9	C1	C2	C3
group_2504		esterase	43	43	1	1	2550				788	788	788	A1	A10	A11	A12	A2	A3	A5	A53	A54	A6	A7	A8	B1	B10	B11	B12	B13	B14	B15	B16	B17	B18	B19	B2	B20	B21	B22	B3	B4	B5	B7	B8	B9	C1	C2	C3
group_2505		competence protein CoiA-like family protein	43	43	1	1	1467				998	998	998	A1	A10	A11	A12	A2	A3	A5	A53	A54	A6	A7	A8	B1	B10	B11	B12	B13	B14	B15	B16	B17	B18	B19	B2	B20	B21	B22	B3	B4	B5	B7	B8	B9	C1	C2	C3
group_2506		toxin-antitoxin system, toxin component, Bro domain protein	43	43	1	1	1866				404	404	404	A1	A10	A11	A12	A2	A3	A5	A53	A54	A6	A7	A8	B1	B10	B11	B12	B13	B14	B15	B16	B17	B18	B19	B2	B20	B21	B22	B3	B4	B5	B7	B8	B9	C1	C2	C3
group_2507		efflux ABC transporter permease	43	43	1	1	2010				1073	1073	1073	A1	A10	A11	A12	A2	A3	A5	A53	A54	A6	A7	A8	B1	B10	B11	B12	B13	B14	B15	B16	B17	B18	B19	B2	B20	B21	B22	B3	B4	B5	B7	B8	B9	C1	C2	C3
group_2508		hypothetical protein	43	43	1	1	1923				218	218	218	A1	A10	A11	A12	A2	A3	A5	A53	A54	A6	A7	A8	B1	B10	B11	B12	B13	B14	B15	B16	B17	B18	B19	B2	B20	B21	B22	B3	B4	B5	B7	B8	B9	C1	C2	C3
group_2509		HAD superfamily hydrolase	43	43	1	1	2808				869	869	869	A1	A10	A11	A12	A2	A3	A5	A53	A54	A6	A7	A8	B1	B10	B11	B12	B13	B14	B15	B16	B17	B18	B19	B2	B20	B21	B22	B3	B4	B5	B7	B8	B9	C1	C2	C3
group_2510		Helix-turn-helix domain protein	43	43	1	1	2724				203	203	203	A1	A10	A11	A12	A2	A3	A5	A53	A54	A6	A7	A8	B1	B10	B11	B12	B13	B14	B15	B16	B17	B18	B19	B2	B20	B21	B22	B3	B4	B5	B7	B8	B9	C1	C2	C3
group_2511		EDD domain-containing protein, DegV family	43	43	1	1	2024				848	848	848	A1	A10	A11	A12	A2	A3	A5	A53	A54	A6	A7	A8	B1	B10	B11	B12	B13	B14	B15	B16	B17	B18	B19	B2	B20	B21	B22	B3	B4	B5	B7	B8	B9	C1	C2	C3
group_2512		hypothetical protein	43	43	1	1	530				3632	3632	3632	A1	A10	A11	A12	A2	A3	A5	A53	A54	A6	A7	A8	B1	B10	B11	B12	B13	B14	B15	B16	B17	B18	B19	B2	B20	B21	B22	B3	B4	B5	B7	B8	B9	C1	C2	C3
group_2513		amino acid ABC transporter permease	43	43	1	1	280				1592	1592	1592	A1	A10	A11	A12	A2	A3	A5	A53	A54	A6	A7	A8	B1	B10	B11	B12	B13	B14	B15	B16	B17	B18	B19	B2	B20	B21	B22	B3	B4	B5	B7	B8	B9	C1	C2	C3
group_2514		SorC family transcriptional regulator	43	43	1	1	1801				1037	1037	1037	A1	A10	A11	A12	A2	A3	A5	A53	A54	A6	A7	A8	B1	B10	B11	B12	B13	B14	B15	B16	B17	B18	B19	B2	B20	B21	B22	B3	B4	B5	B7	B8	B9	C1	C2	C3
mhpE		4-hydroxy-2-oxovalerate aldolase	43	43	1	1	1691				1583	1583	1583	A1	A10	A11	A12	A2	A3	A5	A53	A54	A6	A7	A8	B1	B10	B11	B12	B13	B14	B15	B16	B17	B18	B19	B2	B20	B21	B22	B3	B4	B5	B7	B8	B9	C1	C2	C3
group_2516		hypothetical protein	43	43	1	1	806				713	713	713	A1	A10	A11	A12	A2	A3	A5	A53	A54	A6	A7	A8	B1	B10	B11	B12	B13	B14	B15	B16	B17	B18	B19	B2	B20	B21	B22	B3	B4	B5	B7	B8	B9	C1	C2	C3
secY		preprotein translocase subunit SecY	43	43	1	1	195				1295	1295	1295	A1	A10	A11	A12	A2	A3	A5	A53	A54	A6	A7	A8	B1	B10	B11	B12	B13	B14	B15	B16	B17	B18	B19	B2	B20	B21	B22	B3	B4	B5	B7	B8	B9	C1	C2	C3
group_2518		peptidase C60	43	43	1	1	3532				893	893	893	A1	A10	A11	A12	A2	A3	A5	A53	A54	A6	A7	A8	B1	B10	B11	B12	B13	B14	B15	B16	B17	B18	B19	B2	B20	B21	B22	B3	B4	B5	B7	B8	B9	C1	C2	C3
group_2519		hypothetical protein	43	43	1	1	2918				116	116	116	A1	A10	A11	A12	A2	A3	A5	A53	A54	A6	A7	A8	B1	B10	B11	B12	B13	B14	B15	B16	B17	B18	B19	B2	B20	B21	B22	B3	B4	B5	B7	B8	B9	C1	C2	C3
group_252		tyrosine decarboxylase	43	43	1	1	421				1121	1835	1818	A1	A10	A11	A12	A2	A3	A5	A53	A54	A6	A7	A8	B1	B10	B11	B12	B13	B14	B15	B16	B17	B18	B19	B2	B20	B21	B22	B3	B4	B5	B7	B8	B9	C1	C2	C3
perR		Fur family transcriptional regulator	43	43	1	1	1930				446	446	446	A1	A10	A11	A12	A2	A3	A5	A53	A54	A6	A7	A8	B1	B10	B11	B12	B13	B14	B15	B16	B17	B18	B19	B2	B20	B21	B22	B3	B4	B5	B7	B8	B9	C1	C2	C3
group_2521		CDP-diacylglycerol--glycerol-3-phosphate 3-phosphatidyltransferase	43	43	1	1	465				554	554	554	A1	A10	A11	A12	A2	A3	A5	A53	A54	A6	A7	A8	B1	B10	B11	B12	B13	B14	B15	B16	B17	B18	B19	B2	B20	B21	B22	B3	B4	B5	B7	B8	B9	C1	C2	C3
group_2522		hypothetical protein	43	43	1	1	1876				752	752	752	A1	A10	A11	A12	A2	A3	A5	A53	A54	A6	A7	A8	B1	B10	B11	B12	B13	B14	B15	B16	B17	B18	B19	B2	B20	B21	B22	B3	B4	B5	B7	B8	B9	C1	C2	C3
pepS		aminopeptidase PepS	43	43	1	1	993				1232	1232	1232	A1	A10	A11	A12	A2	A3	A5	A53	A54	A6	A7	A8	B1	B10	B11	B12	B13	B14	B15	B16	B17	B18	B19	B2	B20	B21	B22	B3	B4	B5	B7	B8	B9	C1	C2	C3
group_2524		LPXTG-motif protein cell wall anchor domain protein	43	43	1	1	2057				1289	1289	1289	A1	A10	A11	A12	A2	A3	A5	A53	A54	A6	A7	A8	B1	B10	B11	B12	B13	B14	B15	B16	B17	B18	B19	B2	B20	B21	B22	B3	B4	B5	B7	B8	B9	C1	C2	C3
pyrG		CTP synthase	43	43	1	1	2852				1610	1610	1610	A1	A10	A11	A12	A2	A3	A5	A53	A54	A6	A7	A8	B1	B10	B11	B12	B13	B14	B15	B16	B17	B18	B19	B2	B20	B21	B22	B3	B4	B5	B7	B8	B9	C1	C2	C3
group_2526		6-phospho-beta-glucosidase	43	43	1	1	451				1496	1496	1496	A1	A10	A11	A12	A2	A3	A5	A53	A54	A6	A7	A8	B1	B10	B11	B12	B13	B14	B15	B16	B17	B18	B19	B2	B20	B21	B22	B3	B4	B5	B7	B8	B9	C1	C2	C3
group_2527		L-asparaginase	43	43	1	1	1681				968	968	968	A1	A10	A11	A12	A2	A3	A5	A53	A54	A6	A7	A8	B1	B10	B11	B12	B13	B14	B15	B16	B17	B18	B19	B2	B20	B21	B22	B3	B4	B5	B7	B8	B9	C1	C2	C3
group_2528		hypothetical protein	43	43	1	1	1705				779	779	779	A1	A10	A11	A12	A2	A3	A5	A53	A54	A6	A7	A8	B1	B10	B11	B12	B13	B14	B15	B16	B17	B18	B19	B2	B20	B21	B22	B3	B4	B5	B7	B8	B9	C1	C2	C3
levD		PTS system fructose-specific EIIA component	43	43	1	1	3191				416	416	416	A1	A10	A11	A12	A2	A3	A5	A53	A54	A6	A7	A8	B1	B10	B11	B12	B13	B14	B15	B16	B17	B18	B19	B2	B20	B21	B22	B3	B4	B5	B7	B8	B9	C1	C2	C3
group_2530		hypothetical protein	43	43	1	1	1014				2033	2033	2033	A1	A10	A11	A12	A2	A3	A5	A53	A54	A6	A7	A8	B1	B10	B11	B12	B13	B14	B15	B16	B17	B18	B19	B2	B20	B21	B22	B3	B4	B5	B7	B8	B9	C1	C2	C3
rplX		50S ribosomal protein L24	43	43	1	1	186				308	308	308	A1	A10	A11	A12	A2	A3	A5	A53	A54	A6	A7	A8	B1	B10	B11	B12	B13	B14	B15	B16	B17	B18	B19	B2	B20	B21	B22	B3	B4	B5	B7	B8	B9	C1	C2	C3
group_2532		alpha-L-rhamnosidase	43	43	1	1	1996				2015	2015	2015	A1	A10	A11	A12	A2	A3	A5	A53	A54	A6	A7	A8	B1	B10	B11	B12	B13	B14	B15	B16	B17	B18	B19	B2	B20	B21	B22	B3	B4	B5	B7	B8	B9	C1	C2	C3
cbiQ		cobalt transport family protein	43	43	1	1	205				797	797	797	A1	A10	A11	A12	A2	A3	A5	A53	A54	A6	A7	A8	B1	B10	B11	B12	B13	B14	B15	B16	B17	B18	B19	B2	B20	B21	B22	B3	B4	B5	B7	B8	B9	C1	C2	C3
group_2534		PTS system fructose-specific transporter subunit IIA	43	43	1	1	2857				449	449	449	A1	A10	A11	A12	A2	A3	A5	A53	A54	A6	A7	A8	B1	B10	B11	B12	B13	B14	B15	B16	B17	B18	B19	B2	B20	B21	B22	B3	B4	B5	B7	B8	B9	C1	C2	C3
group_2535		tetrapyrrole methylase family protein	43	43	1	1	2876				872	872	872	A1	A10	A11	A12	A2	A3	A5	A53	A54	A6	A7	A8	B1	B10	B11	B12	B13	B14	B15	B16	B17	B18	B19	B2	B20	B21	B22	B3	B4	B5	B7	B8	B9	C1	C2	C3
group_2536		magnesium-translocating P-type ATPase	43	43	1	1	2771				2648	2648	2648	A1	A10	A11	A12	A2	A3	A5	A53	A54	A6	A7	A8	B1	B10	B11	B12	B13	B14	B15	B16	B17	B18	B19	B2	B20	B21	B22	B3	B4	B5	B7	B8	B9	C1	C2	C3
group_2537		hypothetical protein	43	43	1	1	1599				632	632	632	A1	A10	A11	A12	A2	A3	A5	A53	A54	A6	A7	A8	B1	B10	B11	B12	B13	B14	B15	B16	B17	B18	B19	B2	B20	B21	B22	B3	B4	B5	B7	B8	B9	C1	C2	C3
fabZ1		(3R)-hydroxymyristoyl-[acyl carrier protein] dehydratase	43	43	1	1	572				440	440	440	A1	A10	A11	A12	A2	A3	A5	A53	A54	A6	A7	A8	B1	B10	B11	B12	B13	B14	B15	B16	B17	B18	B19	B2	B20	B21	B22	B3	B4	B5	B7	B8	B9	C1	C2	C3
rplM		50S ribosomal protein L13	43	43	1	1	64				443	443	443	A1	A10	A11	A12	A2	A3	A5	A53	A54	A6	A7	A8	B1	B10	B11	B12	B13	B14	B15	B16	B17	B18	B19	B2	B20	B21	B22	B3	B4	B5	B7	B8	B9	C1	C2	C3
group_254		PTS system lactose/cellobiose-specific transporter subunit IIC	43	43	1	1	411				1139	1253	1221	A1	A10	A11	A12	A2	A3	A5	A53	A54	A6	A7	A8	B1	B10	B11	B12	B13	B14	B15	B16	B17	B18	B19	B2	B20	B21	B22	B3	B4	B5	B7	B8	B9	C1	C2	C3
group_2540		M protein trans-acting positive regulator	43	43	1	1	1656				1481	1481	1481	A1	A10	A11	A12	A2	A3	A5	A53	A54	A6	A7	A8	B1	B10	B11	B12	B13	B14	B15	B16	B17	B18	B19	B2	B20	B21	B22	B3	B4	B5	B7	B8	B9	C1	C2	C3
group_2541		hypothetical protein	43	43	1	1	302				1373	1373	1373	A1	A10	A11	A12	A2	A3	A5	A53	A54	A6	A7	A8	B1	B10	B11	B12	B13	B14	B15	B16	B17	B18	B19	B2	B20	B21	B22	B3	B4	B5	B7	B8	B9	C1	C2	C3
gatC		aspartyl/glutamyl-tRNA amidotransferase subunit C	43	43	1	1	3155				305	305	305	A1	A10	A11	A12	A2	A3	A5	A53	A54	A6	A7	A8	B1	B10	B11	B12	B13	B14	B15	B16	B17	B18	B19	B2	B20	B21	B22	B3	B4	B5	B7	B8	B9	C1	C2	C3
group_2543		peptidase, U32 family	43	43	1	1	98				923	923	923	A1	A10	A11	A12	A2	A3	A5	A53	A54	A6	A7	A8	B1	B10	B11	B12	B13	B14	B15	B16	B17	B18	B19	B2	B20	B21	B22	B3	B4	B5	B7	B8	B9	C1	C2	C3
group_2544		transcriptional regulator, ArsR family	43	43	1	1	1722				293	293	293	A1	A10	A11	A12	A2	A3	A5	A53	A54	A6	A7	A8	B1	B10	B11	B12	B13	B14	B15	B16	B17	B18	B19	B2	B20	B21	B22	B3	B4	B5	B7	B8	B9	C1	C2	C3
metG		methionyl-tRNA synthetase	43	43	1	1	1620				2009	2009	2009	A1	A10	A11	A12	A2	A3	A5	A53	A54	A6	A7	A8	B1	B10	B11	B12	B13	B14	B15	B16	B17	B18	B19	B2	B20	B21	B22	B3	B4	B5	B7	B8	B9	C1	C2	C3
group_2546		HAD superfamily hydrolase	43	43	1	1	1464				707	707	707	A1	A10	A11	A12	A2	A3	A5	A53	A54	A6	A7	A8	B1	B10	B11	B12	B13	B14	B15	B16	B17	B18	B19	B2	B20	B21	B22	B3	B4	B5	B7	B8	B9	C1	C2	C3
group_2547		hypothetical protein	43	43	1	1	532				575	575	575	A1	A10	A11	A12	A2	A3	A5	A53	A54	A6	A7	A8	B1	B10	B11	B12	B13	B14	B15	B16	B17	B18	B19	B2	B20	B21	B22	B3	B4	B5	B7	B8	B9	C1	C2	C3
group_2548		PTS system, mannose/fructose/sorbose-specific IIA component	43	43	1	1	2118				443	443	443	A1	A10	A11	A12	A2	A3	A5	A53	A54	A6	A7	A8	B1	B10	B11	B12	B13	B14	B15	B16	B17	B18	B19	B2	B20	B21	B22	B3	B4	B5	B7	B8	B9	C1	C2	C3
group_2549		Mur ligase middle domain-containing protein	43	43	1	1	1580				1352	1352	1352	A1	A10	A11	A12	A2	A3	A5	A53	A54	A6	A7	A8	B1	B10	B11	B12	B13	B14	B15	B16	B17	B18	B19	B2	B20	B21	B22	B3	B4	B5	B7	B8	B9	C1	C2	C3
group_2550		CBS domain pair protein	43	43	1	1	1963				698	698	698	A1	A10	A11	A12	A2	A3	A5	A53	A54	A6	A7	A8	B1	B10	B11	B12	B13	B14	B15	B16	B17	B18	B19	B2	B20	B21	B22	B3	B4	B5	B7	B8	B9	C1	C2	C3
group_2551		response regulator receiver domain-containing protein	43	43	1	1	3175				578	578	578	A1	A10	A11	A12	A2	A3	A5	A53	A54	A6	A7	A8	B1	B10	B11	B12	B13	B14	B15	B16	B17	B18	B19	B2	B20	B21	B22	B3	B4	B5	B7	B8	B9	C1	C2	C3
group_2552		2,3,4,5-tetrahydropyridine-2,6-carboxylate N-succinyltransferase	43	43	1	1	3586				695	695	695	A1	A10	A11	A12	A2	A3	A5	A53	A54	A6	A7	A8	B1	B10	B11	B12	B13	B14	B15	B16	B17	B18	B19	B2	B20	B21	B22	B3	B4	B5	B7	B8	B9	C1	C2	C3
purL		Phosphoribosylformylglycinamidine synthase II	43	43	1	1	656				2222	2222	2222	A1	A10	A11	A12	A2	A3	A5	A53	A54	A6	A7	A8	B1	B10	B11	B12	B13	B14	B15	B16	B17	B18	B19	B2	B20	B21	B22	B3	B4	B5	B7	B8	B9	C1	C2	C3
group_2554		carbonic anhydrase	43	43	1	1	1977				704	704	704	A1	A10	A11	A12	A2	A3	A5	A53	A54	A6	A7	A8	B1	B10	B11	B12	B13	B14	B15	B16	B17	B18	B19	B2	B20	B21	B22	B3	B4	B5	B7	B8	B9	C1	C2	C3
group_2555		serine-type D-Ala-D-Ala carboxypeptidase	43	43	1	1	674				824	824	824	A1	A10	A11	A12	A2	A3	A5	A53	A54	A6	A7	A8	B1	B10	B11	B12	B13	B14	B15	B16	B17	B18	B19	B2	B20	B21	B22	B3	B4	B5	B7	B8	B9	C1	C2	C3
group_2556		bifunctional glutamate--cysteine ligase/glutathione synthetase	43	43	1	1	232				2267	2267	2267	A1	A10	A11	A12	A2	A3	A5	A53	A54	A6	A7	A8	B1	B10	B11	B12	B13	B14	B15	B16	B17	B18	B19	B2	B20	B21	B22	B3	B4	B5	B7	B8	B9	C1	C2	C3
group_2557		hypothetical protein	43	43	1	1	2433				314	314	314	A1	A10	A11	A12	A2	A3	A5	A53	A54	A6	A7	A8	B1	B10	B11	B12	B13	B14	B15	B16	B17	B18	B19	B2	B20	B21	B22	B3	B4	B5	B7	B8	B9	C1	C2	C3
group_2558		tRNA pseudouridine synthase A	43	43	1	1	396				740	740	740	A1	A10	A11	A12	A2	A3	A5	A53	A54	A6	A7	A8	B1	B10	B11	B12	B13	B14	B15	B16	B17	B18	B19	B2	B20	B21	B22	B3	B4	B5	B7	B8	B9	C1	C2	C3
group_2559		6-phospho-beta-glucosidase	43	43	1	1	1725				1433	1433	1433	A1	A10	A11	A12	A2	A3	A5	A53	A54	A6	A7	A8	B1	B10	B11	B12	B13	B14	B15	B16	B17	B18	B19	B2	B20	B21	B22	B3	B4	B5	B7	B8	B9	C1	C2	C3
dnaB		DNA polymerase III subunit beta, DnaB	43	43	1	1	119				1130	1130	1130	A1	A10	A11	A12	A2	A3	A5	A53	A54	A6	A7	A8	B1	B10	B11	B12	B13	B14	B15	B16	B17	B18	B19	B2	B20	B21	B22	B3	B4	B5	B7	B8	B9	C1	C2	C3
group_2561		diacylglycerol kinase catalytic subunit	43	43	1	1	1488				965	965	965	A1	A10	A11	A12	A2	A3	A5	A53	A54	A6	A7	A8	B1	B10	B11	B12	B13	B14	B15	B16	B17	B18	B19	B2	B20	B21	B22	B3	B4	B5	B7	B8	B9	C1	C2	C3
group_2562		membrane protein	43	43	1	1	1629				536	536	536	A1	A10	A11	A12	A2	A3	A5	A53	A54	A6	A7	A8	B1	B10	B11	B12	B13	B14	B15	B16	B17	B18	B19	B2	B20	B21	B22	B3	B4	B5	B7	B8	B9	C1	C2	C3
group_2563		hemolysin	43	43	1	1	291				1301	1301	1301	A1	A10	A11	A12	A2	A3	A5	A53	A54	A6	A7	A8	B1	B10	B11	B12	B13	B14	B15	B16	B17	B18	B19	B2	B20	B21	B22	B3	B4	B5	B7	B8	B9	C1	C2	C3
group_2564		glyoxalase family protein	43	43	1	1	2223				368	368	368	A1	A10	A11	A12	A2	A3	A5	A53	A54	A6	A7	A8	B1	B10	B11	B12	B13	B14	B15	B16	B17	B18	B19	B2	B20	B21	B22	B3	B4	B5	B7	B8	B9	C1	C2	C3
group_2565		DNA polymerase III PolC-type	43	43	1	1	3085				4358	4358	4358	A1	A10	A11	A12	A2	A3	A5	A53	A54	A6	A7	A8	B1	B10	B11	B12	B13	B14	B15	B16	B17	B18	B19	B2	B20	B21	B22	B3	B4	B5	B7	B8	B9	C1	C2	C3
group_2566		major facilitator superfamily transporter	43	43	1	1	2549				1472	1472	1472	A1	A10	A11	A12	A2	A3	A5	A53	A54	A6	A7	A8	B1	B10	B11	B12	B13	B14	B15	B16	B17	B18	B19	B2	B20	B21	B22	B3	B4	B5	B7	B8	B9	C1	C2	C3
group_2567		cyclophilin type peptidyl-prolyl cis-trans isomerase	43	43	1	1	1669				584	584	584	A1	A10	A11	A12	A2	A3	A5	A53	A54	A6	A7	A8	B1	B10	B11	B12	B13	B14	B15	B16	B17	B18	B19	B2	B20	B21	B22	B3	B4	B5	B7	B8	B9	C1	C2	C3
rho		transcription termination factor Rho	43	43	1	1	2855				1295	1295	1295	A1	A10	A11	A12	A2	A3	A5	A53	A54	A6	A7	A8	B1	B10	B11	B12	B13	B14	B15	B16	B17	B18	B19	B2	B20	B21	B22	B3	B4	B5	B7	B8	B9	C1	C2	C3
group_2569		oxidoreductase family, NAD-binding Rossmann fold protein	43	43	1	1	2941				1013	1013	1013	A1	A10	A11	A12	A2	A3	A5	A53	A54	A6	A7	A8	B1	B10	B11	B12	B13	B14	B15	B16	B17	B18	B19	B2	B20	B21	B22	B3	B4	B5	B7	B8	B9	C1	C2	C3
group_257		dihydrolipoamide S-succinyltransferase	43	43	1	1	639				1121	1643	1610	A1	A10	A11	A12	A2	A3	A5	A53	A54	A6	A7	A8	B1	B10	B11	B12	B13	B14	B15	B16	B17	B18	B19	B2	B20	B21	B22	B3	B4	B5	B7	B8	B9	C1	C2	C3
group_2570		cell division protein DivIVA	43	43	1	1	2935				707	707	707	A1	A10	A11	A12	A2	A3	A5	A53	A54	A6	A7	A8	B1	B10	B11	B12	B13	B14	B15	B16	B17	B18	B19	B2	B20	B21	B22	B3	B4	B5	B7	B8	B9	C1	C2	C3
rplJ		50S ribosomal protein L10	43	43	1	1	1500				503	503	503	A1	A10	A11	A12	A2	A3	A5	A53	A54	A6	A7	A8	B1	B10	B11	B12	B13	B14	B15	B16	B17	B18	B19	B2	B20	B21	B22	B3	B4	B5	B7	B8	B9	C1	C2	C3
group_2572		phosphoribosylformylglycinamidine synthase subunit PurS	43	43	1	1	658				254	254	254	A1	A10	A11	A12	A2	A3	A5	A53	A54	A6	A7	A8	B1	B10	B11	B12	B13	B14	B15	B16	B17	B18	B19	B2	B20	B21	B22	B3	B4	B5	B7	B8	B9	C1	C2	C3
prgN		replication control protein PrgN	43	43	1	1	3300				296	296	296	A1	A10	A11	A12	A2	A3	A5	A53	A54	A6	A7	A8	B1	B10	B11	B12	B13	B14	B15	B16	B17	B18	B19	B2	B20	B21	B22	B3	B4	B5	B7	B8	B9	C1	C2	C3
group_2574		hypothetical protein	43	43	1	1	1899				527	527	527	A1	A10	A11	A12	A2	A3	A5	A53	A54	A6	A7	A8	B1	B10	B11	B12	B13	B14	B15	B16	B17	B18	B19	B2	B20	B21	B22	B3	B4	B5	B7	B8	B9	C1	C2	C3
group_2575		putative permease	43	43	1	1	1883				929	929	929	A1	A10	A11	A12	A2	A3	A5	A53	A54	A6	A7	A8	B1	B10	B11	B12	B13	B14	B15	B16	B17	B18	B19	B2	B20	B21	B22	B3	B4	B5	B7	B8	B9	C1	C2	C3
opuBA		glycine betaine/carnitine/choline transporter ATP-binding protein	43	43	1	1	322				1175	1175	1175	A1	A10	A11	A12	A2	A3	A5	A53	A54	A6	A7	A8	B1	B10	B11	B12	B13	B14	B15	B16	B17	B18	B19	B2	B20	B21	B22	B3	B4	B5	B7	B8	B9	C1	C2	C3
rpsG		30S ribosomal protein S7	43	43	1	1	171				470	470	470	A1	A10	A11	A12	A2	A3	A5	A53	A54	A6	A7	A8	B1	B10	B11	B12	B13	B14	B15	B16	B17	B18	B19	B2	B20	B21	B22	B3	B4	B5	B7	B8	B9	C1	C2	C3
group_2578		Ser/Thr protein phosphatase family protein	43	43	1	1	1420				1220	1220	1220	A1	A10	A11	A12	A2	A3	A5	A53	A54	A6	A7	A8	B1	B10	B11	B12	B13	B14	B15	B16	B17	B18	B19	B2	B20	B21	B22	B3	B4	B5	B7	B8	B9	C1	C2	C3
group_2579		NADH-flavin reductase	43	43	1	1	1529				629	629	629	A1	A10	A11	A12	A2	A3	A5	A53	A54	A6	A7	A8	B1	B10	B11	B12	B13	B14	B15	B16	B17	B18	B19	B2	B20	B21	B22	B3	B4	B5	B7	B8	B9	C1	C2	C3
yybA		MarR family transcriptional regulator	43	43	1	1	444				452	452	452	A1	A10	A11	A12	A2	A3	A5	A53	A54	A6	A7	A8	B1	B10	B11	B12	B13	B14	B15	B16	B17	B18	B19	B2	B20	B21	B22	B3	B4	B5	B7	B8	B9	C1	C2	C3
group_2581		hypothetical protein	43	43	1	1	661			Hypothetical protein with no hits to refseq/uniprot/clusters/cdd/tigrfams/pfam overlapping another protein with hits	1388	1388	1388	A1	A10	A11	A12	A2	A3	A5	A53	A54	A6	A7	A8	B1	B10	B11	B12	B13	B14	B15	B16	B17	B18	B19	B2	B20	B21	B22	B3	B4	B5	B7	B8	B9	C1	C2	C3
group_2582		hypothetical protein	43	43	1	1	598				185	185	185	A1	A10	A11	A12	A2	A3	A5	A53	A54	A6	A7	A8	B1	B10	B11	B12	B13	B14	B15	B16	B17	B18	B19	B2	B20	B21	B22	B3	B4	B5	B7	B8	B9	C1	C2	C3
group_2583		SprT-like family protein	43	43	1	1	2218				482	482	482	A1	A10	A11	A12	A2	A3	A5	A53	A54	A6	A7	A8	B1	B10	B11	B12	B13	B14	B15	B16	B17	B18	B19	B2	B20	B21	B22	B3	B4	B5	B7	B8	B9	C1	C2	C3
prfC		peptide chain release factor 3	43	43	1	1	1068				1580	1580	1580	A1	A10	A11	A12	A2	A3	A5	A53	A54	A6	A7	A8	B1	B10	B11	B12	B13	B14	B15	B16	B17	B18	B19	B2	B20	B21	B22	B3	B4	B5	B7	B8	B9	C1	C2	C3
group_2585		guanylate kinase	43	43	1	1	2037				548	548	548	A1	A10	A11	A12	A2	A3	A5	A53	A54	A6	A7	A8	B1	B10	B11	B12	B13	B14	B15	B16	B17	B18	B19	B2	B20	B21	B22	B3	B4	B5	B7	B8	B9	C1	C2	C3
group_2586		phage protein	43	43	1	1	2718				671	671	671	A1	A10	A11	A12	A2	A3	A5	A53	A54	A6	A7	A8	B1	B10	B11	B12	B13	B14	B15	B16	B17	B18	B19	B2	B20	B21	B22	B3	B4	B5	B7	B8	B9	C1	C2	C3
nagB		glucosamine-6-phosphate deaminase	43	43	1	1	1506				701	701	701	A1	A10	A11	A12	A2	A3	A5	A53	A54	A6	A7	A8	B1	B10	B11	B12	B13	B14	B15	B16	B17	B18	B19	B2	B20	B21	B22	B3	B4	B5	B7	B8	B9	C1	C2	C3
group_2588		N-acetylneuraminate synthase	43	43	1	1	1031				1004	1004	1004	A1	A10	A11	A12	A2	A3	A5	A53	A54	A6	A7	A8	B1	B10	B11	B12	B13	B14	B15	B16	B17	B18	B19	B2	B20	B21	B22	B3	B4	B5	B7	B8	B9	C1	C2	C3
group_2589		cell wall surface anchor family protein	43	43	1	1	2250				446	446	446	A1	A10	A11	A12	A2	A3	A5	A53	A54	A6	A7	A8	B1	B10	B11	B12	B13	B14	B15	B16	B17	B18	B19	B2	B20	B21	B22	B3	B4	B5	B7	B8	B9	C1	C2	C3
group_2590		aldose 1-epimerase	43	43	1	1	791				875	875	875	A1	A10	A11	A12	A2	A3	A5	A53	A54	A6	A7	A8	B1	B10	B11	B12	B13	B14	B15	B16	B17	B18	B19	B2	B20	B21	B22	B3	B4	B5	B7	B8	B9	C1	C2	C3
group_2591		periplasmic solute binding protein	43	43	1	1	3564				950	950	950	A1	A10	A11	A12	A2	A3	A5	A53	A54	A6	A7	A8	B1	B10	B11	B12	B13	B14	B15	B16	B17	B18	B19	B2	B20	B21	B22	B3	B4	B5	B7	B8	B9	C1	C2	C3
group_2592		hypothetical protein	43	43	1	1	2951				164	164	164	A1	A10	A11	A12	A2	A3	A5	A53	A54	A6	A7	A8	B1	B10	B11	B12	B13	B14	B15	B16	B17	B18	B19	B2	B20	B21	B22	B3	B4	B5	B7	B8	B9	C1	C2	C3
group_2593		fructose-1,6-bisphosphate aldolase	43	43	1	1	2859				860	860	860	A1	A10	A11	A12	A2	A3	A5	A53	A54	A6	A7	A8	B1	B10	B11	B12	B13	B14	B15	B16	B17	B18	B19	B2	B20	B21	B22	B3	B4	B5	B7	B8	B9	C1	C2	C3
group_2594		GDSL-like Lipase/Acylhydrolase	43	43	1	1	2572				683	683	683	A1	A10	A11	A12	A2	A3	A5	A53	A54	A6	A7	A8	B1	B10	B11	B12	B13	B14	B15	B16	B17	B18	B19	B2	B20	B21	B22	B3	B4	B5	B7	B8	B9	C1	C2	C3
ppaC		manganese-dependent inorganic pyrophosphatase	43	43	1	1	784				926	926	926	A1	A10	A11	A12	A2	A3	A5	A53	A54	A6	A7	A8	B1	B10	B11	B12	B13	B14	B15	B16	B17	B18	B19	B2	B20	B21	B22	B3	B4	B5	B7	B8	B9	C1	C2	C3
group_2596		Transposase	43	43	1	1	60				326	326	326	A1	A10	A11	A12	A2	A3	A5	A53	A54	A6	A7	A8	B1	B10	B11	B12	B13	B14	B15	B16	B17	B18	B19	B2	B20	B21	B22	B3	B4	B5	B7	B8	B9	C1	C2	C3
group_2597		x-Pro dipeptidyl-peptidase	43	43	1	1	1914				935	935	935	A1	A10	A11	A12	A2	A3	A5	A53	A54	A6	A7	A8	B1	B10	B11	B12	B13	B14	B15	B16	B17	B18	B19	B2	B20	B21	B22	B3	B4	B5	B7	B8	B9	C1	C2	C3
group_2598		response regulator receiver domain-containing protein	43	43	1	1	3420				704	704	704	A1	A10	A11	A12	A2	A3	A5	A53	A54	A6	A7	A8	B1	B10	B11	B12	B13	B14	B15	B16	B17	B18	B19	B2	B20	B21	B22	B3	B4	B5	B7	B8	B9	C1	C2	C3
group_2599		nitroreductase family protein	43	43	1	1	592				596	596	596	A1	A10	A11	A12	A2	A3	A5	A53	A54	A6	A7	A8	B1	B10	B11	B12	B13	B14	B15	B16	B17	B18	B19	B2	B20	B21	B22	B3	B4	B5	B7	B8	B9	C1	C2	C3
tyrS1		tyrosyl-tRNA synthetase	43	43	1	1	488				1256	1256	1256	A1	A10	A11	A12	A2	A3	A5	A53	A54	A6	A7	A8	B1	B10	B11	B12	B13	B14	B15	B16	B17	B18	B19	B2	B20	B21	B22	B3	B4	B5	B7	B8	B9	C1	C2	C3
rplY		50S ribosomal protein L25	43	43	1	1	294				605	605	605	A1	A10	A11	A12	A2	A3	A5	A53	A54	A6	A7	A8	B1	B10	B11	B12	B13	B14	B15	B16	B17	B18	B19	B2	B20	B21	B22	B3	B4	B5	B7	B8	B9	C1	C2	C3
group_2602		Serine O-acetyltransferase	43	43	1	1	2481				536	536	536	A1	A10	A11	A12	A2	A3	A5	A53	A54	A6	A7	A8	B1	B10	B11	B12	B13	B14	B15	B16	B17	B18	B19	B2	B20	B21	B22	B3	B4	B5	B7	B8	B9	C1	C2	C3
group_2603		hypothetical protein	43	43	1	1	2558				410	410	410	A1	A10	A11	A12	A2	A3	A5	A53	A54	A6	A7	A8	B1	B10	B11	B12	B13	B14	B15	B16	B17	B18	B19	B2	B20	B21	B22	B3	B4	B5	B7	B8	B9	C1	C2	C3
group_2604		hypothetical protein	43	43	1	1	1597				242	242	242	A1	A10	A11	A12	A2	A3	A5	A53	A54	A6	A7	A8	B1	B10	B11	B12	B13	B14	B15	B16	B17	B18	B19	B2	B20	B21	B22	B3	B4	B5	B7	B8	B9	C1	C2	C3
group_2605		biotin-[acetyl-CoA-carboxylase] ligase	43	43	1	1	86				968	968	968	A1	A10	A11	A12	A2	A3	A5	A53	A54	A6	A7	A8	B1	B10	B11	B12	B13	B14	B15	B16	B17	B18	B19	B2	B20	B21	B22	B3	B4	B5	B7	B8	B9	C1	C2	C3
group_2606		pentapeptide repeat-containing protein	43	43	1	1	353				632	632	632	A1	A10	A11	A12	A2	A3	A5	A53	A54	A6	A7	A8	B1	B10	B11	B12	B13	B14	B15	B16	B17	B18	B19	B2	B20	B21	B22	B3	B4	B5	B7	B8	B9	C1	C2	C3
group_2607		PTS system, mannose/fructose/sorbose-specific IIC component	43	43	1	1	2837				809	809	809	A1	A10	A11	A12	A2	A3	A5	A53	A54	A6	A7	A8	B1	B10	B11	B12	B13	B14	B15	B16	B17	B18	B19	B2	B20	B21	B22	B3	B4	B5	B7	B8	B9	C1	C2	C3
recJ		single-stranded-DNA-specific exonuclease RecJ	43	43	1	1	1921				2297	2297	2297	A1	A10	A11	A12	A2	A3	A5	A53	A54	A6	A7	A8	B1	B10	B11	B12	B13	B14	B15	B16	B17	B18	B19	B2	B20	B21	B22	B3	B4	B5	B7	B8	B9	C1	C2	C3
group_2609		ABC transporter ATP-binding protein	43	43	1	1	3495				773	773	773	A1	A10	A11	A12	A2	A3	A5	A53	A54	A6	A7	A8	B1	B10	B11	B12	B13	B14	B15	B16	B17	B18	B19	B2	B20	B21	B22	B3	B4	B5	B7	B8	B9	C1	C2	C3
group_261		cadmium-translocating P-type ATPase	43	44	1.03	1	1102				767	1823	1687	A1	A10	A11	A12	A2	A3	A5	A53	A54	A6	A7	A8	B1	B10	B11	B12	B13	B14	B15	B16	B17	B18	B19	B2	B20	B21	B22	B3	B4	B5	B7	B8	B9	C1	C2	C3
group_2610		exodeoxyribonuclease III	43	43	1	1	2814				752	752	752	A1	A10	A11	A12	A2	A3	A5	A53	A54	A6	A7	A8	B1	B10	B11	B12	B13	B14	B15	B16	B17	B18	B19	B2	B20	B21	B22	B3	B4	B5	B7	B8	B9	C1	C2	C3
group_2611		PTS system, mannose/fructose/sorbose-specific IIA component	43	43	1	1	3368				401	401	401	A1	A10	A11	A12	A2	A3	A5	A53	A54	A6	A7	A8	B1	B10	B11	B12	B13	B14	B15	B16	B17	B18	B19	B2	B20	B21	B22	B3	B4	B5	B7	B8	B9	C1	C2	C3
mreC		rod shape-determining protein MreC	43	43	1	1	2527				854	854	854	A1	A10	A11	A12	A2	A3	A5	A53	A54	A6	A7	A8	B1	B10	B11	B12	B13	B14	B15	B16	B17	B18	B19	B2	B20	B21	B22	B3	B4	B5	B7	B8	B9	C1	C2	C3
group_2613		Penicillin binding protein transpeptidase domain protein	43	43	1	1	1106				2153	2153	2153	A1	A10	A11	A12	A2	A3	A5	A53	A54	A6	A7	A8	B1	B10	B11	B12	B13	B14	B15	B16	B17	B18	B19	B2	B20	B21	B22	B3	B4	B5	B7	B8	B9	C1	C2	C3
rpsB		30S ribosomal protein S2	43	43	1	1	3077				782	782	782	A1	A10	A11	A12	A2	A3	A5	A53	A54	A6	A7	A8	B1	B10	B11	B12	B13	B14	B15	B16	B17	B18	B19	B2	B20	B21	B22	B3	B4	B5	B7	B8	B9	C1	C2	C3
group_2615		ABC transporter ATP-binding protein	43	43	1	1	1647				662	662	662	A1	A10	A11	A12	A2	A3	A5	A53	A54	A6	A7	A8	B1	B10	B11	B12	B13	B14	B15	B16	B17	B18	B19	B2	B20	B21	B22	B3	B4	B5	B7	B8	B9	C1	C2	C3
group_2616		ribonuclease HIII	43	43	1	1	1835				917	917	917	A1	A10	A11	A12	A2	A3	A5	A53	A54	A6	A7	A8	B1	B10	B11	B12	B13	B14	B15	B16	B17	B18	B19	B2	B20	B21	B22	B3	B4	B5	B7	B8	B9	C1	C2	C3
group_2617		D-isomer specific 2-hydroxyacid dehydrogenase	43	43	1	1	684				1019	1019	1019	A1	A10	A11	A12	A2	A3	A5	A53	A54	A6	A7	A8	B1	B10	B11	B12	B13	B14	B15	B16	B17	B18	B19	B2	B20	B21	B22	B3	B4	B5	B7	B8	B9	C1	C2	C3
group_2618		hexapeptide repeat transferase	43	43	1	1	1033				677	677	677	A1	A10	A11	A12	A2	A3	A5	A53	A54	A6	A7	A8	B1	B10	B11	B12	B13	B14	B15	B16	B17	B18	B19	B2	B20	B21	B22	B3	B4	B5	B7	B8	B9	C1	C2	C3
group_2619		DNA-binding response regulator	43	43	1	1	514				668	668	668	A1	A10	A11	A12	A2	A3	A5	A53	A54	A6	A7	A8	B1	B10	B11	B12	B13	B14	B15	B16	B17	B18	B19	B2	B20	B21	B22	B3	B4	B5	B7	B8	B9	C1	C2	C3
group_2620		tRNA-dihydrouridine synthase	43	43	1	1	2545				1004	1004	1004	A1	A10	A11	A12	A2	A3	A5	A53	A54	A6	A7	A8	B1	B10	B11	B12	B13	B14	B15	B16	B17	B18	B19	B2	B20	B21	B22	B3	B4	B5	B7	B8	B9	C1	C2	C3
group_2621		D-alanine--poly(phosphoribitol) ligase subunit 1	43	43	1	1	2883				1514	1514	1514	A1	A10	A11	A12	A2	A3	A5	A53	A54	A6	A7	A8	B1	B10	B11	B12	B13	B14	B15	B16	B17	B18	B19	B2	B20	B21	B22	B3	B4	B5	B7	B8	B9	C1	C2	C3
group_2622		hypothetical protein	43	43	1	1	1070				320	320	320	A1	A10	A11	A12	A2	A3	A5	A53	A54	A6	A7	A8	B1	B10	B11	B12	B13	B14	B15	B16	B17	B18	B19	B2	B20	B21	B22	B3	B4	B5	B7	B8	B9	C1	C2	C3
group_2623		Alpha/beta hydrolase family protein	43	43	1	1	1792				968	968	968	A1	A10	A11	A12	A2	A3	A5	A53	A54	A6	A7	A8	B1	B10	B11	B12	B13	B14	B15	B16	B17	B18	B19	B2	B20	B21	B22	B3	B4	B5	B7	B8	B9	C1	C2	C3
rpmD		50S ribosomal protein L30	43	43	1	1	193				179	179	179	A1	A10	A11	A12	A2	A3	A5	A53	A54	A6	A7	A8	B1	B10	B11	B12	B13	B14	B15	B16	B17	B18	B19	B2	B20	B21	B22	B3	B4	B5	B7	B8	B9	C1	C2	C3
group_2625		alanine racemase	43	43	1	1	2932				677	677	677	A1	A10	A11	A12	A2	A3	A5	A53	A54	A6	A7	A8	B1	B10	B11	B12	B13	B14	B15	B16	B17	B18	B19	B2	B20	B21	B22	B3	B4	B5	B7	B8	B9	C1	C2	C3
ymcA		putative protein YmcA	43	43	1	1	262				374	374	374	A1	A10	A11	A12	A2	A3	A5	A53	A54	A6	A7	A8	B1	B10	B11	B12	B13	B14	B15	B16	B17	B18	B19	B2	B20	B21	B22	B3	B4	B5	B7	B8	B9	C1	C2	C3
group_2627		hypothetical protein	43	43	1	1	3403				323	323	323	A1	A10	A11	A12	A2	A3	A5	A53	A54	A6	A7	A8	B1	B10	B11	B12	B13	B14	B15	B16	B17	B18	B19	B2	B20	B21	B22	B3	B4	B5	B7	B8	B9	C1	C2	C3
pepT		peptidase T	43	43	1	1	2203				1232	1232	1232	A1	A10	A11	A12	A2	A3	A5	A53	A54	A6	A7	A8	B1	B10	B11	B12	B13	B14	B15	B16	B17	B18	B19	B2	B20	B21	B22	B3	B4	B5	B7	B8	B9	C1	C2	C3
rpsH		30S ribosomal protein S8	43	43	1	1	189				398	398	398	A1	A10	A11	A12	A2	A3	A5	A53	A54	A6	A7	A8	B1	B10	B11	B12	B13	B14	B15	B16	B17	B18	B19	B2	B20	B21	B22	B3	B4	B5	B7	B8	B9	C1	C2	C3
group_2630		hypothetical protein	43	43	1	1	142				863	863	863	A1	A10	A11	A12	A2	A3	A5	A53	A54	A6	A7	A8	B1	B10	B11	B12	B13	B14	B15	B16	B17	B18	B19	B2	B20	B21	B22	B3	B4	B5	B7	B8	B9	C1	C2	C3
group_2631		hypothetical protein	43	43	1	1	539				929	929	929	A1	A10	A11	A12	A2	A3	A5	A53	A54	A6	A7	A8	B1	B10	B11	B12	B13	B14	B15	B16	B17	B18	B19	B2	B20	B21	B22	B3	B4	B5	B7	B8	B9	C1	C2	C3
group_2632		Putative membrane protein insertion efficiency factor	43	43	1	1	1775				296	296	296	A1	A10	A11	A12	A2	A3	A5	A53	A54	A6	A7	A8	B1	B10	B11	B12	B13	B14	B15	B16	B17	B18	B19	B2	B20	B21	B22	B3	B4	B5	B7	B8	B9	C1	C2	C3
group_2633		SPFH domain / Band 7 family protein	43	43	1	1	3621				872	872	872	A1	A10	A11	A12	A2	A3	A5	A53	A54	A6	A7	A8	B1	B10	B11	B12	B13	B14	B15	B16	B17	B18	B19	B2	B20	B21	B22	B3	B4	B5	B7	B8	B9	C1	C2	C3
group_2634		MerR family transcriptional regulator	43	43	1	1	1537				752	752	752	A1	A10	A11	A12	A2	A3	A5	A53	A54	A6	A7	A8	B1	B10	B11	B12	B13	B14	B15	B16	B17	B18	B19	B2	B20	B21	B22	B3	B4	B5	B7	B8	B9	C1	C2	C3
group_2635		hypothetical protein	43	43	1	1	1675				374	374	374	A1	A10	A11	A12	A2	A3	A5	A53	A54	A6	A7	A8	B1	B10	B11	B12	B13	B14	B15	B16	B17	B18	B19	B2	B20	B21	B22	B3	B4	B5	B7	B8	B9	C1	C2	C3
pemK		Endoribonuclease PemK	43	43	1	1	1220				350	350	350	A1	A10	A11	A12	A2	A3	A5	A53	A54	A6	A7	A8	B1	B10	B11	B12	B13	B14	B15	B16	B17	B18	B19	B2	B20	B21	B22	B3	B4	B5	B7	B8	B9	C1	C2	C3
group_2637		integral membrane protein	43	43	1	1	1956				596	596	596	A1	A10	A11	A12	A2	A3	A5	A53	A54	A6	A7	A8	B1	B10	B11	B12	B13	B14	B15	B16	B17	B18	B19	B2	B20	B21	B22	B3	B4	B5	B7	B8	B9	C1	C2	C3
group_2638		phosphopantothenate--cysteine ligase	43	43	1	1	2827				737	737	737	A1	A10	A11	A12	A2	A3	A5	A53	A54	A6	A7	A8	B1	B10	B11	B12	B13	B14	B15	B16	B17	B18	B19	B2	B20	B21	B22	B3	B4	B5	B7	B8	B9	C1	C2	C3
group_2639		hypothetical protein	43	43	1	1	2767				623	623	623	A1	A10	A11	A12	A2	A3	A5	A53	A54	A6	A7	A8	B1	B10	B11	B12	B13	B14	B15	B16	B17	B18	B19	B2	B20	B21	B22	B3	B4	B5	B7	B8	B9	C1	C2	C3
group_2640		oligopeptide ABC superfamily ATP binding cassette transporter, binding protein	43	43	1	1	1611				1661	1661	1661	A1	A10	A11	A12	A2	A3	A5	A53	A54	A6	A7	A8	B1	B10	B11	B12	B13	B14	B15	B16	B17	B18	B19	B2	B20	B21	B22	B3	B4	B5	B7	B8	B9	C1	C2	C3
group_2641		AraC family transcriptional regulator	43	43	1	1	2583				1445	1445	1445	A1	A10	A11	A12	A2	A3	A5	A53	A54	A6	A7	A8	B1	B10	B11	B12	B13	B14	B15	B16	B17	B18	B19	B2	B20	B21	B22	B3	B4	B5	B7	B8	B9	C1	C2	C3
group_2642		hypothetical protein	43	43	1	1	3440				254	254	254	A1	A10	A11	A12	A2	A3	A5	A53	A54	A6	A7	A8	B1	B10	B11	B12	B13	B14	B15	B16	B17	B18	B19	B2	B20	B21	B22	B3	B4	B5	B7	B8	B9	C1	C2	C3
group_2643		hypothetical protein	43	43	1	1	668				623	623	623	A1	A10	A11	A12	A2	A3	A5	A53	A54	A6	A7	A8	B1	B10	B11	B12	B13	B14	B15	B16	B17	B18	B19	B2	B20	B21	B22	B3	B4	B5	B7	B8	B9	C1	C2	C3
group_2644		calcium-translocating P-type ATPase	43	43	1	1	325				2639	2639	2639	A1	A10	A11	A12	A2	A3	A5	A53	A54	A6	A7	A8	B1	B10	B11	B12	B13	B14	B15	B16	B17	B18	B19	B2	B20	B21	B22	B3	B4	B5	B7	B8	B9	C1	C2	C3
group_2645		Bacterial transcription activator	43	43	1	1	2456				482	482	482	A1	A10	A11	A12	A2	A3	A5	A53	A54	A6	A7	A8	B1	B10	B11	B12	B13	B14	B15	B16	B17	B18	B19	B2	B20	B21	B22	B3	B4	B5	B7	B8	B9	C1	C2	C3
group_2646		periplasmic solute binding family protein	43	43	1	1	26				1523	1523	1523	A1	A10	A11	A12	A2	A3	A5	A53	A54	A6	A7	A8	B1	B10	B11	B12	B13	B14	B15	B16	B17	B18	B19	B2	B20	B21	B22	B3	B4	B5	B7	B8	B9	C1	C2	C3
pstA		phosphate ABC transporter permease PstA	43	43	1	1	1755				884	884	884	A1	A10	A11	A12	A2	A3	A5	A53	A54	A6	A7	A8	B1	B10	B11	B12	B13	B14	B15	B16	B17	B18	B19	B2	B20	B21	B22	B3	B4	B5	B7	B8	B9	C1	C2	C3
infC		translation initiation factor IF-3	43	43	1	1	354				524	524	524	A1	A10	A11	A12	A2	A3	A5	A53	A54	A6	A7	A8	B1	B10	B11	B12	B13	B14	B15	B16	B17	B18	B19	B2	B20	B21	B22	B3	B4	B5	B7	B8	B9	C1	C2	C3
group_2649		transcriptional regulator	43	43	1	1	1490				644	644	644	A1	A10	A11	A12	A2	A3	A5	A53	A54	A6	A7	A8	B1	B10	B11	B12	B13	B14	B15	B16	B17	B18	B19	B2	B20	B21	B22	B3	B4	B5	B7	B8	B9	C1	C2	C3
tadA		cytidine/deoxycytidylate deaminase family protein	43	43	1	1	1661				515	515	515	A1	A10	A11	A12	A2	A3	A5	A53	A54	A6	A7	A8	B1	B10	B11	B12	B13	B14	B15	B16	B17	B18	B19	B2	B20	B21	B22	B3	B4	B5	B7	B8	B9	C1	C2	C3
group_2651		LPXTG-motif protein cell wall anchor domain protein	43	43	1	1	3533				1697	1697	1697	A1	A10	A11	A12	A2	A3	A5	A53	A54	A6	A7	A8	B1	B10	B11	B12	B13	B14	B15	B16	B17	B18	B19	B2	B20	B21	B22	B3	B4	B5	B7	B8	B9	C1	C2	C3
group_2652		hypothetical protein	43	43	1	1	512				311	311	311	A1	A10	A11	A12	A2	A3	A5	A53	A54	A6	A7	A8	B1	B10	B11	B12	B13	B14	B15	B16	B17	B18	B19	B2	B20	B21	B22	B3	B4	B5	B7	B8	B9	C1	C2	C3
group_2653		Glycosyl Hydrolase Family 88	43	43	1	1	330				1106	1106	1106	A1	A10	A11	A12	A2	A3	A5	A53	A54	A6	A7	A8	B1	B10	B11	B12	B13	B14	B15	B16	B17	B18	B19	B2	B20	B21	B22	B3	B4	B5	B7	B8	B9	C1	C2	C3
group_2654		helix-turn-helix domain-containing protein	43	43	1	1	425				1439	1439	1439	A1	A10	A11	A12	A2	A3	A5	A53	A54	A6	A7	A8	B1	B10	B11	B12	B13	B14	B15	B16	B17	B18	B19	B2	B20	B21	B22	B3	B4	B5	B7	B8	B9	C1	C2	C3
group_2655		hypothetical protein	43	43	1	1	1421				2720	2720	2720	A1	A10	A11	A12	A2	A3	A5	A53	A54	A6	A7	A8	B1	B10	B11	B12	B13	B14	B15	B16	B17	B18	B19	B2	B20	B21	B22	B3	B4	B5	B7	B8	B9	C1	C2	C3
group_2656		PTS system, mannose/fructose/sorbose-specific IID component	43	43	1	1	2905				914	914	914	A1	A10	A11	A12	A2	A3	A5	A53	A54	A6	A7	A8	B1	B10	B11	B12	B13	B14	B15	B16	B17	B18	B19	B2	B20	B21	B22	B3	B4	B5	B7	B8	B9	C1	C2	C3
group_2657		Aspartate racemase	43	43	1	1	3115				731	731	731	A1	A10	A11	A12	A2	A3	A5	A53	A54	A6	A7	A8	B1	B10	B11	B12	B13	B14	B15	B16	B17	B18	B19	B2	B20	B21	B22	B3	B4	B5	B7	B8	B9	C1	C2	C3
group_2658		integral membrane protein	43	43	1	1	2564				692	692	692	A1	A10	A11	A12	A2	A3	A5	A53	A54	A6	A7	A8	B1	B10	B11	B12	B13	B14	B15	B16	B17	B18	B19	B2	B20	B21	B22	B3	B4	B5	B7	B8	B9	C1	C2	C3
group_2659		Malonyl CoA-acyl carrier protein transacylase	43	43	1	1	1082				917	917	917	A1	A10	A11	A12	A2	A3	A5	A53	A54	A6	A7	A8	B1	B10	B11	B12	B13	B14	B15	B16	B17	B18	B19	B2	B20	B21	B22	B3	B4	B5	B7	B8	B9	C1	C2	C3
group_2660		fructose-1,6-bisphosphatase	43	43	1	1	1827				1898	1898	1898	A1	A10	A11	A12	A2	A3	A5	A53	A54	A6	A7	A8	B1	B10	B11	B12	B13	B14	B15	B16	B17	B18	B19	B2	B20	B21	B22	B3	B4	B5	B7	B8	B9	C1	C2	C3
group_2661		oxidoreductase family, NAD-binding Rossmann fold protein	43	43	1	1	47				1007	1007	1007	A1	A10	A11	A12	A2	A3	A5	A53	A54	A6	A7	A8	B1	B10	B11	B12	B13	B14	B15	B16	B17	B18	B19	B2	B20	B21	B22	B3	B4	B5	B7	B8	B9	C1	C2	C3
group_2662		hypothetical protein	43	43	1	1	2882				149	149	149	A1	A10	A11	A12	A2	A3	A5	A53	A54	A6	A7	A8	B1	B10	B11	B12	B13	B14	B15	B16	B17	B18	B19	B2	B20	B21	B22	B3	B4	B5	B7	B8	B9	C1	C2	C3
group_2663		hypothetical protein	43	43	1	1	2039				956	956	956	A1	A10	A11	A12	A2	A3	A5	A53	A54	A6	A7	A8	B1	B10	B11	B12	B13	B14	B15	B16	B17	B18	B19	B2	B20	B21	B22	B3	B4	B5	B7	B8	B9	C1	C2	C3
group_2664		hypothetical protein	43	43	1	1	2000				305	305	305	A1	A10	A11	A12	A2	A3	A5	A53	A54	A6	A7	A8	B1	B10	B11	B12	B13	B14	B15	B16	B17	B18	B19	B2	B20	B21	B22	B3	B4	B5	B7	B8	B9	C1	C2	C3
infA		translation initiation factor IF-1	43	43	1	1	197				218	218	218	A1	A10	A11	A12	A2	A3	A5	A53	A54	A6	A7	A8	B1	B10	B11	B12	B13	B14	B15	B16	B17	B18	B19	B2	B20	B21	B22	B3	B4	B5	B7	B8	B9	C1	C2	C3
group_2666		membrane protein	43	43	1	1	1778				230	230	230	A1	A10	A11	A12	A2	A3	A5	A53	A54	A6	A7	A8	B1	B10	B11	B12	B13	B14	B15	B16	B17	B18	B19	B2	B20	B21	B22	B3	B4	B5	B7	B8	B9	C1	C2	C3
group_2667		hypothetical protein	43	43	1	1	3308				257	257	257	A1	A10	A11	A12	A2	A3	A5	A53	A54	A6	A7	A8	B1	B10	B11	B12	B13	B14	B15	B16	B17	B18	B19	B2	B20	B21	B22	B3	B4	B5	B7	B8	B9	C1	C2	C3
group_2668		nitroreductase family protein	43	43	1	1	2467				629	629	629	A1	A10	A11	A12	A2	A3	A5	A53	A54	A6	A7	A8	B1	B10	B11	B12	B13	B14	B15	B16	B17	B18	B19	B2	B20	B21	B22	B3	B4	B5	B7	B8	B9	C1	C2	C3
rep		replication protein	43	43	1	1	3301				1493	1493	1493	A1	A10	A11	A12	A2	A3	A5	A53	A54	A6	A7	A8	B1	B10	B11	B12	B13	B14	B15	B16	B17	B18	B19	B2	B20	B21	B22	B3	B4	B5	B7	B8	B9	C1	C2	C3
yloV		DAK2 domain fusion protein YloV	43	43	1	1	219				1682	1682	1682	A1	A10	A11	A12	A2	A3	A5	A53	A54	A6	A7	A8	B1	B10	B11	B12	B13	B14	B15	B16	B17	B18	B19	B2	B20	B21	B22	B3	B4	B5	B7	B8	B9	C1	C2	C3
fabZ2		(3R)-hydroxymyristoyl-[acyl carrier protein] dehydratase	43	43	1	1	1086				419	419	419	A1	A10	A11	A12	A2	A3	A5	A53	A54	A6	A7	A8	B1	B10	B11	B12	B13	B14	B15	B16	B17	B18	B19	B2	B20	B21	B22	B3	B4	B5	B7	B8	B9	C1	C2	C3
gdh		glucose 1-dehydrogenase, Gdh	43	43	1	1	3096				785	785	785	A1	A10	A11	A12	A2	A3	A5	A53	A54	A6	A7	A8	B1	B10	B11	B12	B13	B14	B15	B16	B17	B18	B19	B2	B20	B21	B22	B3	B4	B5	B7	B8	B9	C1	C2	C3
mtlD		Mannitol-1-phosphate 5-dehydrogenase	43	43	1	1	1578				1151	1151	1151	A1	A10	A11	A12	A2	A3	A5	A53	A54	A6	A7	A8	B1	B10	B11	B12	B13	B14	B15	B16	B17	B18	B19	B2	B20	B21	B22	B3	B4	B5	B7	B8	B9	C1	C2	C3
group_2674		PTS system, mannose/fructose/sorbose-specific IIB component	43	43	1	1	3364				389	389	389	A1	A10	A11	A12	A2	A3	A5	A53	A54	A6	A7	A8	B1	B10	B11	B12	B13	B14	B15	B16	B17	B18	B19	B2	B20	B21	B22	B3	B4	B5	B7	B8	B9	C1	C2	C3
group_2675		3-demethylubiquinone-9 3-methyltransferase	43	43	1	1	1987				410	410	410	A1	A10	A11	A12	A2	A3	A5	A53	A54	A6	A7	A8	B1	B10	B11	B12	B13	B14	B15	B16	B17	B18	B19	B2	B20	B21	B22	B3	B4	B5	B7	B8	B9	C1	C2	C3
group_2676		hypothetical protein	43	43	1	1	3400				323	323	323	A1	A10	A11	A12	A2	A3	A5	A53	A54	A6	A7	A8	B1	B10	B11	B12	B13	B14	B15	B16	B17	B18	B19	B2	B20	B21	B22	B3	B4	B5	B7	B8	B9	C1	C2	C3
group_2677		shikimate 5-dehydrogenase	43	43	1	1	1985				854	854	854	A1	A10	A11	A12	A2	A3	A5	A53	A54	A6	A7	A8	B1	B10	B11	B12	B13	B14	B15	B16	B17	B18	B19	B2	B20	B21	B22	B3	B4	B5	B7	B8	B9	C1	C2	C3
oxaA		putative stage III sporulation protein J	43	43	1	1	115				818	818	818	A1	A10	A11	A12	A2	A3	A5	A53	A54	A6	A7	A8	B1	B10	B11	B12	B13	B14	B15	B16	B17	B18	B19	B2	B20	B21	B22	B3	B4	B5	B7	B8	B9	C1	C2	C3
tuf_1		elongation factor Tu	43	43	1	1	173				1187	1187	1187	A1	A10	A11	A12	A2	A3	A5	A53	A54	A6	A7	A8	B1	B10	B11	B12	B13	B14	B15	B16	B17	B18	B19	B2	B20	B21	B22	B3	B4	B5	B7	B8	B9	C1	C2	C3
group_2680		hypothetical protein	43	43	1	1	377				635	635	635	A1	A10	A11	A12	A2	A3	A5	A53	A54	A6	A7	A8	B1	B10	B11	B12	B13	B14	B15	B16	B17	B18	B19	B2	B20	B21	B22	B3	B4	B5	B7	B8	B9	C1	C2	C3
group_2681		LytTR family transcriptional regulator	43	43	1	1	2746				740	740	740	A1	A10	A11	A12	A2	A3	A5	A53	A54	A6	A7	A8	B1	B10	B11	B12	B13	B14	B15	B16	B17	B18	B19	B2	B20	B21	B22	B3	B4	B5	B7	B8	B9	C1	C2	C3
group_2682		3'-5' exoribonuclease yhaM	43	43	1	1	1422				944	944	944	A1	A10	A11	A12	A2	A3	A5	A53	A54	A6	A7	A8	B1	B10	B11	B12	B13	B14	B15	B16	B17	B18	B19	B2	B20	B21	B22	B3	B4	B5	B7	B8	B9	C1	C2	C3
group_2683		diphosphomevalonate decarboxylase	43	43	1	1	349				977	977	977	A1	A10	A11	A12	A2	A3	A5	A53	A54	A6	A7	A8	B1	B10	B11	B12	B13	B14	B15	B16	B17	B18	B19	B2	B20	B21	B22	B3	B4	B5	B7	B8	B9	C1	C2	C3
group_2684		ornithine cyclodeaminase/mu-crystallin family protein	43	43	1	1	1814				971	971	971	A1	A10	A11	A12	A2	A3	A5	A53	A54	A6	A7	A8	B1	B10	B11	B12	B13	B14	B15	B16	B17	B18	B19	B2	B20	B21	B22	B3	B4	B5	B7	B8	B9	C1	C2	C3
group_2685		efflux ABC transporter permease	43	43	1	1	1760				893	893	893	A1	A10	A11	A12	A2	A3	A5	A53	A54	A6	A7	A8	B1	B10	B11	B12	B13	B14	B15	B16	B17	B18	B19	B2	B20	B21	B22	B3	B4	B5	B7	B8	B9	C1	C2	C3
group_2686		hypothetical protein	43	43	1	1	617				269	269	269	A1	A10	A11	A12	A2	A3	A5	A53	A54	A6	A7	A8	B1	B10	B11	B12	B13	B14	B15	B16	B17	B18	B19	B2	B20	B21	B22	B3	B4	B5	B7	B8	B9	C1	C2	C3
group_2687		YtxH-like protein	43	43	1	1	1425				344	344	344	A1	A10	A11	A12	A2	A3	A5	A53	A54	A6	A7	A8	B1	B10	B11	B12	B13	B14	B15	B16	B17	B18	B19	B2	B20	B21	B22	B3	B4	B5	B7	B8	B9	C1	C2	C3
group_2688		hypothetical protein	43	43	1	1	2723				338	338	338	A1	A10	A11	A12	A2	A3	A5	A53	A54	A6	A7	A8	B1	B10	B11	B12	B13	B14	B15	B16	B17	B18	B19	B2	B20	B21	B22	B3	B4	B5	B7	B8	B9	C1	C2	C3
group_2689		ISEf1, transposase	43	43	1	1	2437				887	887	887	A1	A10	A11	A12	A2	A3	A5	A53	A54	A6	A7	A8	B1	B10	B11	B12	B13	B14	B15	B16	B17	B18	B19	B2	B20	B21	B22	B3	B4	B5	B7	B8	B9	C1	C2	C3
group_2690		Peptide deformylase	43	43	1	1	2519				491	491	491	A1	A10	A11	A12	A2	A3	A5	A53	A54	A6	A7	A8	B1	B10	B11	B12	B13	B14	B15	B16	B17	B18	B19	B2	B20	B21	B22	B3	B4	B5	B7	B8	B9	C1	C2	C3
group_2691		alkaline-shock protein	43	43	1	1	218				362	362	362	A1	A10	A11	A12	A2	A3	A5	A53	A54	A6	A7	A8	B1	B10	B11	B12	B13	B14	B15	B16	B17	B18	B19	B2	B20	B21	B22	B3	B4	B5	B7	B8	B9	C1	C2	C3
pgi		glucose-6-phosphate isomerase	43	43	1	1	2288				1346	1346	1346	A1	A10	A11	A12	A2	A3	A5	A53	A54	A6	A7	A8	B1	B10	B11	B12	B13	B14	B15	B16	B17	B18	B19	B2	B20	B21	B22	B3	B4	B5	B7	B8	B9	C1	C2	C3
group_2693		PTS system lactose/cellobiose-specific transporter subunit IIC	43	43	1	1	901				1271	1271	1271	A1	A10	A11	A12	A2	A3	A5	A53	A54	A6	A7	A8	B1	B10	B11	B12	B13	B14	B15	B16	B17	B18	B19	B2	B20	B21	B22	B3	B4	B5	B7	B8	B9	C1	C2	C3
group_2694		ABC transporter ATP-binding protein	43	43	1	1	772				965	965	965	A1	A10	A11	A12	A2	A3	A5	A53	A54	A6	A7	A8	B1	B10	B11	B12	B13	B14	B15	B16	B17	B18	B19	B2	B20	B21	B22	B3	B4	B5	B7	B8	B9	C1	C2	C3
group_2695		hypothetical protein	43	43	1	1	113				338	338	338	A1	A10	A11	A12	A2	A3	A5	A53	A54	A6	A7	A8	B1	B10	B11	B12	B13	B14	B15	B16	B17	B18	B19	B2	B20	B21	B22	B3	B4	B5	B7	B8	B9	C1	C2	C3
group_2696		hypothetical protein	43	43	1	1	3380				164	164	164	A1	A10	A11	A12	A2	A3	A5	A53	A54	A6	A7	A8	B1	B10	B11	B12	B13	B14	B15	B16	B17	B18	B19	B2	B20	B21	B22	B3	B4	B5	B7	B8	B9	C1	C2	C3
group_2697		M protein trans-acting positive regulator	43	43	1	1	2076				1460	1460	1460	A1	A10	A11	A12	A2	A3	A5	A53	A54	A6	A7	A8	B1	B10	B11	B12	B13	B14	B15	B16	B17	B18	B19	B2	B20	B21	B22	B3	B4	B5	B7	B8	B9	C1	C2	C3
group_2698		helix-turn-helix domain-containing protein	43	43	1	1	459				1460	1460	1460	A1	A10	A11	A12	A2	A3	A5	A53	A54	A6	A7	A8	B1	B10	B11	B12	B13	B14	B15	B16	B17	B18	B19	B2	B20	B21	B22	B3	B4	B5	B7	B8	B9	C1	C2	C3
aroK		Shikimate kinase	43	43	1	1	3392				539	539	539	A1	A10	A11	A12	A2	A3	A5	A53	A54	A6	A7	A8	B1	B10	B11	B12	B13	B14	B15	B16	B17	B18	B19	B2	B20	B21	B22	B3	B4	B5	B7	B8	B9	C1	C2	C3
group_270		RecQ familyATP-dependent DNA helicase	43	43	1	1	828				1112	1403	1396	A1	A10	A11	A12	A2	A3	A5	A53	A54	A6	A7	A8	B1	B10	B11	B12	B13	B14	B15	B16	B17	B18	B19	B2	B20	B21	B22	B3	B4	B5	B7	B8	B9	C1	C2	C3
group_2700		CobB/CobQ-like glutamine amidotransferase domain protein	43	43	1	1	1579				698	698	698	A1	A10	A11	A12	A2	A3	A5	A53	A54	A6	A7	A8	B1	B10	B11	B12	B13	B14	B15	B16	B17	B18	B19	B2	B20	B21	B22	B3	B4	B5	B7	B8	B9	C1	C2	C3
group_2701		amino acid permease	43	43	1	1	422				1478	1478	1478	A1	A10	A11	A12	A2	A3	A5	A53	A54	A6	A7	A8	B1	B10	B11	B12	B13	B14	B15	B16	B17	B18	B19	B2	B20	B21	B22	B3	B4	B5	B7	B8	B9	C1	C2	C3
group_2702		glyoxalase family protein	43	43	1	1	447				371	371	371	A1	A10	A11	A12	A2	A3	A5	A53	A54	A6	A7	A8	B1	B10	B11	B12	B13	B14	B15	B16	B17	B18	B19	B2	B20	B21	B22	B3	B4	B5	B7	B8	B9	C1	C2	C3
group_2703		LPXTG-motif protein cell wall anchor domain protein	43	43	1	1	2247				2321	2321	2321	A1	A10	A11	A12	A2	A3	A5	A53	A54	A6	A7	A8	B1	B10	B11	B12	B13	B14	B15	B16	B17	B18	B19	B2	B20	B21	B22	B3	B4	B5	B7	B8	B9	C1	C2	C3
group_2704		alpha/beta hydrolase family protein	43	43	1	1	1676				629	629	629	A1	A10	A11	A12	A2	A3	A5	A53	A54	A6	A7	A8	B1	B10	B11	B12	B13	B14	B15	B16	B17	B18	B19	B2	B20	B21	B22	B3	B4	B5	B7	B8	B9	C1	C2	C3
group_2705		TetR family transcriptional regulator	43	43	1	1	483				599	599	599	A1	A10	A11	A12	A2	A3	A5	A53	A54	A6	A7	A8	B1	B10	B11	B12	B13	B14	B15	B16	B17	B18	B19	B2	B20	B21	B22	B3	B4	B5	B7	B8	B9	C1	C2	C3
group_2706		hypothetical protein	43	43	1	1	2033				917	917	917	A1	A10	A11	A12	A2	A3	A5	A53	A54	A6	A7	A8	B1	B10	B11	B12	B13	B14	B15	B16	B17	B18	B19	B2	B20	B21	B22	B3	B4	B5	B7	B8	B9	C1	C2	C3
group_2707		hypothetical protein	43	43	1	1	2510			Hypothetical protein with no hits to refseq/uniprot/clusters/cdd/tigrfams/pfam overlapping another protein with hits	218	218	218	A1	A10	A11	A12	A2	A3	A5	A53	A54	A6	A7	A8	B1	B10	B11	B12	B13	B14	B15	B16	B17	B18	B19	B2	B20	B21	B22	B3	B4	B5	B7	B8	B9	C1	C2	C3
group_2708		hypothetical protein	43	43	1	1	3037				293	293	293	A1	A10	A11	A12	A2	A3	A5	A53	A54	A6	A7	A8	B1	B10	B11	B12	B13	B14	B15	B16	B17	B18	B19	B2	B20	B21	B22	B3	B4	B5	B7	B8	B9	C1	C2	C3
group_2709		Beta-lactamase	43	43	1	1	1044				1169	1169	1169	A1	A10	A11	A12	A2	A3	A5	A53	A54	A6	A7	A8	B1	B10	B11	B12	B13	B14	B15	B16	B17	B18	B19	B2	B20	B21	B22	B3	B4	B5	B7	B8	B9	C1	C2	C3
group_2710		hypothetical protein	43	43	1	1	2222			Hypothetical protein with no hits to refseq/uniprot/clusters/cdd/tigrfams/pfam overlapping another protein with hits	131	131	131	A1	A10	A11	A12	A2	A3	A5	A53	A54	A6	A7	A8	B1	B10	B11	B12	B13	B14	B15	B16	B17	B18	B19	B2	B20	B21	B22	B3	B4	B5	B7	B8	B9	C1	C2	C3
group_2711		SMR family multidrug resistance protein	43	43	1	1	2796				320	320	320	A1	A10	A11	A12	A2	A3	A5	A53	A54	A6	A7	A8	B1	B10	B11	B12	B13	B14	B15	B16	B17	B18	B19	B2	B20	B21	B22	B3	B4	B5	B7	B8	B9	C1	C2	C3
group_2712		helix-turn-helix domain-containing protein	43	43	1	1	2843				107	107	107	A1	A10	A11	A12	A2	A3	A5	A53	A54	A6	A7	A8	B1	B10	B11	B12	B13	B14	B15	B16	B17	B18	B19	B2	B20	B21	B22	B3	B4	B5	B7	B8	B9	C1	C2	C3
group_2713		hypothetical protein	43	43	1	1	3126				557	557	557	A1	A10	A11	A12	A2	A3	A5	A53	A54	A6	A7	A8	B1	B10	B11	B12	B13	B14	B15	B16	B17	B18	B19	B2	B20	B21	B22	B3	B4	B5	B7	B8	B9	C1	C2	C3
copA		copper-translocating P-type ATPase	43	43	1	1	3395				2186	2186	2186	A1	A10	A11	A12	A2	A3	A5	A53	A54	A6	A7	A8	B1	B10	B11	B12	B13	B14	B15	B16	B17	B18	B19	B2	B20	B21	B22	B3	B4	B5	B7	B8	B9	C1	C2	C3
group_2715		PTS system ascorbate-specific transporter subunit IIB	43	43	1	1	919				299	299	299	A1	A10	A11	A12	A2	A3	A5	A53	A54	A6	A7	A8	B1	B10	B11	B12	B13	B14	B15	B16	B17	B18	B19	B2	B20	B21	B22	B3	B4	B5	B7	B8	B9	C1	C2	C3
group_2716		PTS system, mannose/fructose/sorbose-specific IIC component	43	43	1	1	2904				803	803	803	A1	A10	A11	A12	A2	A3	A5	A53	A54	A6	A7	A8	B1	B10	B11	B12	B13	B14	B15	B16	B17	B18	B19	B2	B20	B21	B22	B3	B4	B5	B7	B8	B9	C1	C2	C3
group_2717		hypothetical protein	43	43	1	1	819				581	581	581	A1	A10	A11	A12	A2	A3	A5	A53	A54	A6	A7	A8	B1	B10	B11	B12	B13	B14	B15	B16	B17	B18	B19	B2	B20	B21	B22	B3	B4	B5	B7	B8	B9	C1	C2	C3
group_2718		hypothetical protein	43	43	1	1	2147				215	215	215	A1	A10	A11	A12	A2	A3	A5	A53	A54	A6	A7	A8	B1	B10	B11	B12	B13	B14	B15	B16	B17	B18	B19	B2	B20	B21	B22	B3	B4	B5	B7	B8	B9	C1	C2	C3
recN		DNA repair protein RecN	43	43	1	1	2917				1682	1682	1682	A1	A10	A11	A12	A2	A3	A5	A53	A54	A6	A7	A8	B1	B10	B11	B12	B13	B14	B15	B16	B17	B18	B19	B2	B20	B21	B22	B3	B4	B5	B7	B8	B9	C1	C2	C3
group_272		glyoxalase family protein	43	43	1	1	903				476	974	696	A1	A10	A11	A12	A2	A3	A5	A53	A54	A6	A7	A8	B1	B10	B11	B12	B13	B14	B15	B16	B17	B18	B19	B2	B20	B21	B22	B3	B4	B5	B7	B8	B9	C1	C2	C3
group_2720		hypothetical protein	43	43	1	1	597				371	371	371	A1	A10	A11	A12	A2	A3	A5	A53	A54	A6	A7	A8	B1	B10	B11	B12	B13	B14	B15	B16	B17	B18	B19	B2	B20	B21	B22	B3	B4	B5	B7	B8	B9	C1	C2	C3
glpK		glycerol kinase	43	43	1	1	460				1496	1496	1496	A1	A10	A11	A12	A2	A3	A5	A53	A54	A6	A7	A8	B1	B10	B11	B12	B13	B14	B15	B16	B17	B18	B19	B2	B20	B21	B22	B3	B4	B5	B7	B8	B9	C1	C2	C3
group_2722		iron-containing alcohol dehydrogenase	43	43	1	1	2125				272	272	272	A1	A10	A11	A12	A2	A3	A5	A53	A54	A6	A7	A8	B1	B10	B11	B12	B13	B14	B15	B16	B17	B18	B19	B2	B20	B21	B22	B3	B4	B5	B7	B8	B9	C1	C2	C3
group_2723		cyclophilin type peptidyl-prolyl cis-trans isomerase	43	43	1	1	571				761	761	761	A1	A10	A11	A12	A2	A3	A5	A53	A54	A6	A7	A8	B1	B10	B11	B12	B13	B14	B15	B16	B17	B18	B19	B2	B20	B21	B22	B3	B4	B5	B7	B8	B9	C1	C2	C3
dfrD_3		dihydrofolate reductase, DfrD_2	43	43	1	1	2087				473	473	473	A1	A10	A11	A12	A2	A3	A5	A53	A54	A6	A7	A8	B1	B10	B11	B12	B13	B14	B15	B16	B17	B18	B19	B2	B20	B21	B22	B3	B4	B5	B7	B8	B9	C1	C2	C3
group_2725		hypothetical protein	43	43	1	1	1938				497	497	497	A1	A10	A11	A12	A2	A3	A5	A53	A54	A6	A7	A8	B1	B10	B11	B12	B13	B14	B15	B16	B17	B18	B19	B2	B20	B21	B22	B3	B4	B5	B7	B8	B9	C1	C2	C3
group_2726		transcriptional regulator Spx	43	43	1	1	896				455	455	455	A1	A10	A11	A12	A2	A3	A5	A53	A54	A6	A7	A8	B1	B10	B11	B12	B13	B14	B15	B16	B17	B18	B19	B2	B20	B21	B22	B3	B4	B5	B7	B8	B9	C1	C2	C3
rpsO		30S ribosomal protein S15	43	43	1	1	287				269	269	269	A1	A10	A11	A12	A2	A3	A5	A53	A54	A6	A7	A8	B1	B10	B11	B12	B13	B14	B15	B16	B17	B18	B19	B2	B20	B21	B22	B3	B4	B5	B7	B8	B9	C1	C2	C3
group_2728		amino acid permease	43	43	1	1	1950				1349	1349	1349	A1	A10	A11	A12	A2	A3	A5	A53	A54	A6	A7	A8	B1	B10	B11	B12	B13	B14	B15	B16	B17	B18	B19	B2	B20	B21	B22	B3	B4	B5	B7	B8	B9	C1	C2	C3
group_2729		PTS system glucose-specific transporter subunit IIABC	43	43	1	1	497				2165	2165	2165	A1	A10	A11	A12	A2	A3	A5	A53	A54	A6	A7	A8	B1	B10	B11	B12	B13	B14	B15	B16	B17	B18	B19	B2	B20	B21	B22	B3	B4	B5	B7	B8	B9	C1	C2	C3
group_2730		rhodanese family protein	43	43	1	1	3057				395	395	395	A1	A10	A11	A12	A2	A3	A5	A53	A54	A6	A7	A8	B1	B10	B11	B12	B13	B14	B15	B16	B17	B18	B19	B2	B20	B21	B22	B3	B4	B5	B7	B8	B9	C1	C2	C3
group_2731		ABC transporter permease	43	43	1	1	2049				1301	1301	1301	A1	A10	A11	A12	A2	A3	A5	A53	A54	A6	A7	A8	B1	B10	B11	B12	B13	B14	B15	B16	B17	B18	B19	B2	B20	B21	B22	B3	B4	B5	B7	B8	B9	C1	C2	C3
group_2732		hypothetical protein	43	43	1	1	926				260	260	260	A1	A10	A11	A12	A2	A3	A5	A53	A54	A6	A7	A8	B1	B10	B11	B12	B13	B14	B15	B16	B17	B18	B19	B2	B20	B21	B22	B3	B4	B5	B7	B8	B9	C1	C2	C3
lacG		6-phospho-beta-galactosidase	43	43	1	1	1606				1436	1436	1436	A1	A10	A11	A12	A2	A3	A5	A53	A54	A6	A7	A8	B1	B10	B11	B12	B13	B14	B15	B16	B17	B18	B19	B2	B20	B21	B22	B3	B4	B5	B7	B8	B9	C1	C2	C3
group_2734		DNA directed DNA polymerase	43	43	1	1	3575				1382	1382	1382	A1	A10	A11	A12	A2	A3	A5	A53	A54	A6	A7	A8	B1	B10	B11	B12	B13	B14	B15	B16	B17	B18	B19	B2	B20	B21	B22	B3	B4	B5	B7	B8	B9	C1	C2	C3
group_2735		integral membrane protein	43	43	1	1	398				341	341	341	A1	A10	A11	A12	A2	A3	A5	A53	A54	A6	A7	A8	B1	B10	B11	B12	B13	B14	B15	B16	B17	B18	B19	B2	B20	B21	B22	B3	B4	B5	B7	B8	B9	C1	C2	C3
group_2736		glycoside hydrolase family protein	43	43	1	1	1006				1139	1139	1139	A1	A10	A11	A12	A2	A3	A5	A53	A54	A6	A7	A8	B1	B10	B11	B12	B13	B14	B15	B16	B17	B18	B19	B2	B20	B21	B22	B3	B4	B5	B7	B8	B9	C1	C2	C3
hflX		GTP-binding protein HflX	43	43	1	1	1896				1229	1229	1229	A1	A10	A11	A12	A2	A3	A5	A53	A54	A6	A7	A8	B1	B10	B11	B12	B13	B14	B15	B16	B17	B18	B19	B2	B20	B21	B22	B3	B4	B5	B7	B8	B9	C1	C2	C3
group_2738		hypothetical protein	43	43	1	1	433				1076	1076	1076	A1	A10	A11	A12	A2	A3	A5	A53	A54	A6	A7	A8	B1	B10	B11	B12	B13	B14	B15	B16	B17	B18	B19	B2	B20	B21	B22	B3	B4	B5	B7	B8	B9	C1	C2	C3
xerD		site-specific tyrosine recombinase XerD-family protein	43	43	1	1	839				887	887	887	A1	A10	A11	A12	A2	A3	A5	A53	A54	A6	A7	A8	B1	B10	B11	B12	B13	B14	B15	B16	B17	B18	B19	B2	B20	B21	B22	B3	B4	B5	B7	B8	B9	C1	C2	C3
group_2740		sensor histidine kinase	43	43	1	1	3530				1025	1025	1025	A1	A10	A11	A12	A2	A3	A5	A53	A54	A6	A7	A8	B1	B10	B11	B12	B13	B14	B15	B16	B17	B18	B19	B2	B20	B21	B22	B3	B4	B5	B7	B8	B9	C1	C2	C3
group_2741		KH domain-containing protein	43	43	1	1	1716				971	971	971	A1	A10	A11	A12	A2	A3	A5	A53	A54	A6	A7	A8	B1	B10	B11	B12	B13	B14	B15	B16	B17	B18	B19	B2	B20	B21	B22	B3	B4	B5	B7	B8	B9	C1	C2	C3
group_2742		hypothetical protein	43	43	1	1	594				197	197	197	A1	A10	A11	A12	A2	A3	A5	A53	A54	A6	A7	A8	B1	B10	B11	B12	B13	B14	B15	B16	B17	B18	B19	B2	B20	B21	B22	B3	B4	B5	B7	B8	B9	C1	C2	C3
group_2743		glyoxylase	43	43	1	1	2803				380	380	380	A1	A10	A11	A12	A2	A3	A5	A53	A54	A6	A7	A8	B1	B10	B11	B12	B13	B14	B15	B16	B17	B18	B19	B2	B20	B21	B22	B3	B4	B5	B7	B8	B9	C1	C2	C3
group_2744		beta-ketoacyl-acyl-carrier-protein synthase II	43	43	1	1	1084				1235	1235	1235	A1	A10	A11	A12	A2	A3	A5	A53	A54	A6	A7	A8	B1	B10	B11	B12	B13	B14	B15	B16	B17	B18	B19	B2	B20	B21	B22	B3	B4	B5	B7	B8	B9	C1	C2	C3
group_2745		single-strand binding protein	43	43	1	1	125				512	512	512	A1	A10	A11	A12	A2	A3	A5	A53	A54	A6	A7	A8	B1	B10	B11	B12	B13	B14	B15	B16	B17	B18	B19	B2	B20	B21	B22	B3	B4	B5	B7	B8	B9	C1	C2	C3
group_2746		tRNA pseudouridine synthase A	43	43	1	1	206				746	746	746	A1	A10	A11	A12	A2	A3	A5	A53	A54	A6	A7	A8	B1	B10	B11	B12	B13	B14	B15	B16	B17	B18	B19	B2	B20	B21	B22	B3	B4	B5	B7	B8	B9	C1	C2	C3
group_2747		keto-hydroxyglutarate-aldolase/keto-deoxy- phosphogluconate aldolase	43	43	1	1	343				644	644	644	A1	A10	A11	A12	A2	A3	A5	A53	A54	A6	A7	A8	B1	B10	B11	B12	B13	B14	B15	B16	B17	B18	B19	B2	B20	B21	B22	B3	B4	B5	B7	B8	B9	C1	C2	C3
group_2748		sortase family protein	43	43	1	1	2252				1172	1172	1172	A1	A10	A11	A12	A2	A3	A5	A53	A54	A6	A7	A8	B1	B10	B11	B12	B13	B14	B15	B16	B17	B18	B19	B2	B20	B21	B22	B3	B4	B5	B7	B8	B9	C1	C2	C3
yeaZ		universal bacterial protein YeaZ	43	43	1	1	3064				824	824	824	A1	A10	A11	A12	A2	A3	A5	A53	A54	A6	A7	A8	B1	B10	B11	B12	B13	B14	B15	B16	B17	B18	B19	B2	B20	B21	B22	B3	B4	B5	B7	B8	B9	C1	C2	C3
group_2750		zinc-binding alcohol dehydrogenase family protein	43	43	1	1	2449				1037	1037	1037	A1	A10	A11	A12	A2	A3	A5	A53	A54	A6	A7	A8	B1	B10	B11	B12	B13	B14	B15	B16	B17	B18	B19	B2	B20	B21	B22	B3	B4	B5	B7	B8	B9	C1	C2	C3
group_2751		hypothetical protein	43	43	1	1	3519				875	875	875	A1	A10	A11	A12	A2	A3	A5	A53	A54	A6	A7	A8	B1	B10	B11	B12	B13	B14	B15	B16	B17	B18	B19	B2	B20	B21	B22	B3	B4	B5	B7	B8	B9	C1	C2	C3
group_2752		M42 glutamyl aminopeptidase	43	43	1	1	2888				1082	1082	1082	A1	A10	A11	A12	A2	A3	A5	A53	A54	A6	A7	A8	B1	B10	B11	B12	B13	B14	B15	B16	B17	B18	B19	B2	B20	B21	B22	B3	B4	B5	B7	B8	B9	C1	C2	C3
group_2753		beta-glucosidase	43	43	1	1	407				1415	1415	1415	A1	A10	A11	A12	A2	A3	A5	A53	A54	A6	A7	A8	B1	B10	B11	B12	B13	B14	B15	B16	B17	B18	B19	B2	B20	B21	B22	B3	B4	B5	B7	B8	B9	C1	C2	C3
group_2754		RDD family protein	43	43	1	1	3136				659	659	659	A1	A10	A11	A12	A2	A3	A5	A53	A54	A6	A7	A8	B1	B10	B11	B12	B13	B14	B15	B16	B17	B18	B19	B2	B20	B21	B22	B3	B4	B5	B7	B8	B9	C1	C2	C3
group_2755		hypothetical protein	43	43	1	1	2906				374	374	374	A1	A10	A11	A12	A2	A3	A5	A53	A54	A6	A7	A8	B1	B10	B11	B12	B13	B14	B15	B16	B17	B18	B19	B2	B20	B21	B22	B3	B4	B5	B7	B8	B9	C1	C2	C3
group_2756		ABC transporter substrate-binding protein	43	43	1	1	83				968	968	968	A1	A10	A11	A12	A2	A3	A5	A53	A54	A6	A7	A8	B1	B10	B11	B12	B13	B14	B15	B16	B17	B18	B19	B2	B20	B21	B22	B3	B4	B5	B7	B8	B9	C1	C2	C3
group_2757		hypothetical protein	43	43	1	1	3437				344	344	344	A1	A10	A11	A12	A2	A3	A5	A53	A54	A6	A7	A8	B1	B10	B11	B12	B13	B14	B15	B16	B17	B18	B19	B2	B20	B21	B22	B3	B4	B5	B7	B8	B9	C1	C2	C3
rpsF		30S ribosomal protein S6	43	43	1	1	124				299	299	299	A1	A10	A11	A12	A2	A3	A5	A53	A54	A6	A7	A8	B1	B10	B11	B12	B13	B14	B15	B16	B17	B18	B19	B2	B20	B21	B22	B3	B4	B5	B7	B8	B9	C1	C2	C3
ung		uracil-DNA glycosylase	43	43	1	1	2809				680	680	680	A1	A10	A11	A12	A2	A3	A5	A53	A54	A6	A7	A8	B1	B10	B11	B12	B13	B14	B15	B16	B17	B18	B19	B2	B20	B21	B22	B3	B4	B5	B7	B8	B9	C1	C2	C3
group_276		Resolvase protein	43	43	1	1	3309				419	572	564	A1	A10	A11	A12	A2	A3	A5	A53	A54	A6	A7	A8	B1	B10	B11	B12	B13	B14	B15	B16	B17	B18	B19	B2	B20	B21	B22	B3	B4	B5	B7	B8	B9	C1	C2	C3
lon		Lon protease	43	43	1	1	528				2033	2033	2033	A1	A10	A11	A12	A2	A3	A5	A53	A54	A6	A7	A8	B1	B10	B11	B12	B13	B14	B15	B16	B17	B18	B19	B2	B20	B21	B22	B3	B4	B5	B7	B8	B9	C1	C2	C3
group_2761		LPXTG-motif protein cell wall anchor domain protein	43	43	1	1	2131				1904	1904	1904	A1	A10	A11	A12	A2	A3	A5	A53	A54	A6	A7	A8	B1	B10	B11	B12	B13	B14	B15	B16	B17	B18	B19	B2	B20	B21	B22	B3	B4	B5	B7	B8	B9	C1	C2	C3
group_2762		S1 RNA binding domain-containing protein	43	43	1	1	2540				470	470	470	A1	A10	A11	A12	A2	A3	A5	A53	A54	A6	A7	A8	B1	B10	B11	B12	B13	B14	B15	B16	B17	B18	B19	B2	B20	B21	B22	B3	B4	B5	B7	B8	B9	C1	C2	C3
radA		DNA repair protein RadA	43	43	1	1	2478				1370	1370	1370	A1	A10	A11	A12	A2	A3	A5	A53	A54	A6	A7	A8	B1	B10	B11	B12	B13	B14	B15	B16	B17	B18	B19	B2	B20	B21	B22	B3	B4	B5	B7	B8	B9	C1	C2	C3
yqgQ		putative protein YqgQ	43	43	1	1	3055				212	212	212	A1	A10	A11	A12	A2	A3	A5	A53	A54	A6	A7	A8	B1	B10	B11	B12	B13	B14	B15	B16	B17	B18	B19	B2	B20	B21	B22	B3	B4	B5	B7	B8	B9	C1	C2	C3
group_2765		ApbE family protein	43	43	1	1	94				1103	1103	1103	A1	A10	A11	A12	A2	A3	A5	A53	A54	A6	A7	A8	B1	B10	B11	B12	B13	B14	B15	B16	B17	B18	B19	B2	B20	B21	B22	B3	B4	B5	B7	B8	B9	C1	C2	C3
group_2766		NlpC/P60 family lipoprotein	43	43	1	1	2399				1004	1004	1004	A1	A10	A11	A12	A2	A3	A5	A53	A54	A6	A7	A8	B1	B10	B11	B12	B13	B14	B15	B16	B17	B18	B19	B2	B20	B21	B22	B3	B4	B5	B7	B8	B9	C1	C2	C3
group_2767		PTS system cellobiose-specific transporter subunit IIB	43	43	1	1	2597				314	314	314	A1	A10	A11	A12	A2	A3	A5	A53	A54	A6	A7	A8	B1	B10	B11	B12	B13	B14	B15	B16	B17	B18	B19	B2	B20	B21	B22	B3	B4	B5	B7	B8	B9	C1	C2	C3
group_2768		Putative virion core protein	43	43	1	1	2867				1247	1247	1247	A1	A10	A11	A12	A2	A3	A5	A53	A54	A6	A7	A8	B1	B10	B11	B12	B13	B14	B15	B16	B17	B18	B19	B2	B20	B21	B22	B3	B4	B5	B7	B8	B9	C1	C2	C3
group_2769		hypothetical protein	43	43	1	1	426				362	362	362	A1	A10	A11	A12	A2	A3	A5	A53	A54	A6	A7	A8	B1	B10	B11	B12	B13	B14	B15	B16	B17	B18	B19	B2	B20	B21	B22	B3	B4	B5	B7	B8	B9	C1	C2	C3
xerC_10		site-specific tyrosine recombinase XerC-family protein	43	43	1	1	2014				1031	1031	1031	A1	A10	A11	A12	A2	A3	A5	A53	A54	A6	A7	A8	B1	B10	B11	B12	B13	B14	B15	B16	B17	B18	B19	B2	B20	B21	B22	B3	B4	B5	B7	B8	B9	C1	C2	C3
group_2771		ArsR family transcriptional regulator	43	43	1	1	1541				890	890	890	A1	A10	A11	A12	A2	A3	A5	A53	A54	A6	A7	A8	B1	B10	B11	B12	B13	B14	B15	B16	B17	B18	B19	B2	B20	B21	B22	B3	B4	B5	B7	B8	B9	C1	C2	C3
group_2772		oxidoreductase family, NAD-binding Rossmann fold protein	43	43	1	1	2815				920	920	920	A1	A10	A11	A12	A2	A3	A5	A53	A54	A6	A7	A8	B1	B10	B11	B12	B13	B14	B15	B16	B17	B18	B19	B2	B20	B21	B22	B3	B4	B5	B7	B8	B9	C1	C2	C3
group_2773		glycosyl hydrolase family protein	43	43	1	1	929				1325	1325	1325	A1	A10	A11	A12	A2	A3	A5	A53	A54	A6	A7	A8	B1	B10	B11	B12	B13	B14	B15	B16	B17	B18	B19	B2	B20	B21	B22	B3	B4	B5	B7	B8	B9	C1	C2	C3
group_2774		hypothetical protein	43	43	1	1	2206				440	440	440	A1	A10	A11	A12	A2	A3	A5	A53	A54	A6	A7	A8	B1	B10	B11	B12	B13	B14	B15	B16	B17	B18	B19	B2	B20	B21	B22	B3	B4	B5	B7	B8	B9	C1	C2	C3
group_2775		Nucleoid-associated protein	43	43	1	1	2869				314	314	314	A1	A10	A11	A12	A2	A3	A5	A53	A54	A6	A7	A8	B1	B10	B11	B12	B13	B14	B15	B16	B17	B18	B19	B2	B20	B21	B22	B3	B4	B5	B7	B8	B9	C1	C2	C3
group_2776		hypothetical protein	43	43	1	1	273				374	374	374	A1	A10	A11	A12	A2	A3	A5	A53	A54	A6	A7	A8	B1	B10	B11	B12	B13	B14	B15	B16	B17	B18	B19	B2	B20	B21	B22	B3	B4	B5	B7	B8	B9	C1	C2	C3
group_2777		deoxyuridine 5'-triphosphate nucleotidohydrolase	43	43	1	1	2477				527	527	527	A1	A10	A11	A12	A2	A3	A5	A53	A54	A6	A7	A8	B1	B10	B11	B12	B13	B14	B15	B16	B17	B18	B19	B2	B20	B21	B22	B3	B4	B5	B7	B8	B9	C1	C2	C3
rmlB		dTDP-glucose 4,6-dehydratase	43	43	1	1	1012				1028	1028	1028	A1	A10	A11	A12	A2	A3	A5	A53	A54	A6	A7	A8	B1	B10	B11	B12	B13	B14	B15	B16	B17	B18	B19	B2	B20	B21	B22	B3	B4	B5	B7	B8	B9	C1	C2	C3
frmR		regulator protein FrmR	43	43	1	1	467				260	260	260	A1	A10	A11	A12	A2	A3	A5	A53	A54	A6	A7	A8	B1	B10	B11	B12	B13	B14	B15	B16	B17	B18	B19	B2	B20	B21	B22	B3	B4	B5	B7	B8	B9	C1	C2	C3
group_2780		hypothetical protein	43	43	1	1	374				650	650	650	A1	A10	A11	A12	A2	A3	A5	A53	A54	A6	A7	A8	B1	B10	B11	B12	B13	B14	B15	B16	B17	B18	B19	B2	B20	B21	B22	B3	B4	B5	B7	B8	B9	C1	C2	C3
fucO		Lactaldehyde reductase	43	43	1	1	341				1151	1151	1151	A1	A10	A11	A12	A2	A3	A5	A53	A54	A6	A7	A8	B1	B10	B11	B12	B13	B14	B15	B16	B17	B18	B19	B2	B20	B21	B22	B3	B4	B5	B7	B8	B9	C1	C2	C3
group_2782		hypothetical protein	43	43	1	1	1612				347	347	347	A1	A10	A11	A12	A2	A3	A5	A53	A54	A6	A7	A8	B1	B10	B11	B12	B13	B14	B15	B16	B17	B18	B19	B2	B20	B21	B22	B3	B4	B5	B7	B8	B9	C1	C2	C3
group_2783		TRAP dicarboxylate transporter subunit DctQ	43	43	1	1	332				479	479	479	A1	A10	A11	A12	A2	A3	A5	A53	A54	A6	A7	A8	B1	B10	B11	B12	B13	B14	B15	B16	B17	B18	B19	B2	B20	B21	B22	B3	B4	B5	B7	B8	B9	C1	C2	C3
group_2784		MazG nucleotide pyrophosphohydrolase domain-containing protein	43	43	1	1	817				332	332	332	A1	A10	A11	A12	A2	A3	A5	A53	A54	A6	A7	A8	B1	B10	B11	B12	B13	B14	B15	B16	B17	B18	B19	B2	B20	B21	B22	B3	B4	B5	B7	B8	B9	C1	C2	C3
group_2785		integral membrane protein	43	43	1	1	3375				1199	1199	1199	A1	A10	A11	A12	A2	A3	A5	A53	A54	A6	A7	A8	B1	B10	B11	B12	B13	B14	B15	B16	B17	B18	B19	B2	B20	B21	B22	B3	B4	B5	B7	B8	B9	C1	C2	C3
rplI		50S ribosomal protein L9	43	43	1	1	129				452	452	452	A1	A10	A11	A12	A2	A3	A5	A53	A54	A6	A7	A8	B1	B10	B11	B12	B13	B14	B15	B16	B17	B18	B19	B2	B20	B21	B22	B3	B4	B5	B7	B8	B9	C1	C2	C3
group_2787		PTS system ascorbate-specific transporter subunit IIB	43	43	1	1	438				302	302	302	A1	A10	A11	A12	A2	A3	A5	A53	A54	A6	A7	A8	B1	B10	B11	B12	B13	B14	B15	B16	B17	B18	B19	B2	B20	B21	B22	B3	B4	B5	B7	B8	B9	C1	C2	C3
group_2788		permease	43	43	1	1	1648				1502	1502	1502	A1	A10	A11	A12	A2	A3	A5	A53	A54	A6	A7	A8	B1	B10	B11	B12	B13	B14	B15	B16	B17	B18	B19	B2	B20	B21	B22	B3	B4	B5	B7	B8	B9	C1	C2	C3
group_2789		phosphoglycerate mutase family protein	43	43	1	1	612				704	704	704	A1	A10	A11	A12	A2	A3	A5	A53	A54	A6	A7	A8	B1	B10	B11	B12	B13	B14	B15	B16	B17	B18	B19	B2	B20	B21	B22	B3	B4	B5	B7	B8	B9	C1	C2	C3
group_2790		UDP-N-acetylmuramoylalanyl-D-glutamate--L- lysine ligase	43	43	1	1	2592				1505	1505	1505	A1	A10	A11	A12	A2	A3	A5	A53	A54	A6	A7	A8	B1	B10	B11	B12	B13	B14	B15	B16	B17	B18	B19	B2	B20	B21	B22	B3	B4	B5	B7	B8	B9	C1	C2	C3
group_2791		drug resistance MFS transporter, drug:H+ antiporter-2 (DHA2) family protein	43	43	1	1	2395				320	320	320	A1	A10	A11	A12	A2	A3	A5	A53	A54	A6	A7	A8	B1	B10	B11	B12	B13	B14	B15	B16	B17	B18	B19	B2	B20	B21	B22	B3	B4	B5	B7	B8	B9	C1	C2	C3
group_2792		Phosphoribosylglycinamide formyltransferase	43	43	1	1	653				578	578	578	A1	A10	A11	A12	A2	A3	A5	A53	A54	A6	A7	A8	B1	B10	B11	B12	B13	B14	B15	B16	B17	B18	B19	B2	B20	B21	B22	B3	B4	B5	B7	B8	B9	C1	C2	C3
group_2793		hypothetical protein	43	43	1	1	3141				155	155	155	A1	A10	A11	A12	A2	A3	A5	A53	A54	A6	A7	A8	B1	B10	B11	B12	B13	B14	B15	B16	B17	B18	B19	B2	B20	B21	B22	B3	B4	B5	B7	B8	B9	C1	C2	C3
group_2794		sensor histidine kinase	43	43	1	1	2584				1724	1724	1724	A1	A10	A11	A12	A2	A3	A5	A53	A54	A6	A7	A8	B1	B10	B11	B12	B13	B14	B15	B16	B17	B18	B19	B2	B20	B21	B22	B3	B4	B5	B7	B8	B9	C1	C2	C3
group_2795		Glycosyl hydrolase family 53	43	43	1	1	152				1631	1631	1631	A1	A10	A11	A12	A2	A3	A5	A53	A54	A6	A7	A8	B1	B10	B11	B12	B13	B14	B15	B16	B17	B18	B19	B2	B20	B21	B22	B3	B4	B5	B7	B8	B9	C1	C2	C3
group_2796		toxin-antitoxin system, antitoxin component, Xre domain protein	43	43	1	1	2111				245	245	245	A1	A10	A11	A12	A2	A3	A5	A53	A54	A6	A7	A8	B1	B10	B11	B12	B13	B14	B15	B16	B17	B18	B19	B2	B20	B21	B22	B3	B4	B5	B7	B8	B9	C1	C2	C3
group_2797		CvpA family protein	43	43	1	1	1833				548	548	548	A1	A10	A11	A12	A2	A3	A5	A53	A54	A6	A7	A8	B1	B10	B11	B12	B13	B14	B15	B16	B17	B18	B19	B2	B20	B21	B22	B3	B4	B5	B7	B8	B9	C1	C2	C3
ywiB		putative beta-barrel protein YwiB	43	43	1	1	1807				437	437	437	A1	A10	A11	A12	A2	A3	A5	A53	A54	A6	A7	A8	B1	B10	B11	B12	B13	B14	B15	B16	B17	B18	B19	B2	B20	B21	B22	B3	B4	B5	B7	B8	B9	C1	C2	C3
cvfB		Conserved virulence factor B	43	43	1	1	842				863	863	863	A1	A10	A11	A12	A2	A3	A5	A53	A54	A6	A7	A8	B1	B10	B11	B12	B13	B14	B15	B16	B17	B18	B19	B2	B20	B21	B22	B3	B4	B5	B7	B8	B9	C1	C2	C3
group_2800		integral membrane protein	43	43	1	1	2047				815	815	815	A1	A10	A11	A12	A2	A3	A5	A53	A54	A6	A7	A8	B1	B10	B11	B12	B13	B14	B15	B16	B17	B18	B19	B2	B20	B21	B22	B3	B4	B5	B7	B8	B9	C1	C2	C3
group_2801		23S rRNA (uracil-5-)-methyltransferase	43	43	1	1	1061				1382	1382	1382	A1	A10	A11	A12	A2	A3	A5	A53	A54	A6	A7	A8	B1	B10	B11	B12	B13	B14	B15	B16	B17	B18	B19	B2	B20	B21	B22	B3	B4	B5	B7	B8	B9	C1	C2	C3
group_2802		hypothetical protein	43	43	1	1	1932				287	287	287	A1	A10	A11	A12	A2	A3	A5	A53	A54	A6	A7	A8	B1	B10	B11	B12	B13	B14	B15	B16	B17	B18	B19	B2	B20	B21	B22	B3	B4	B5	B7	B8	B9	C1	C2	C3
mgsA		methylglyoxal synthase	43	43	1	1	1628				422	422	422	A1	A10	A11	A12	A2	A3	A5	A53	A54	A6	A7	A8	B1	B10	B11	B12	B13	B14	B15	B16	B17	B18	B19	B2	B20	B21	B22	B3	B4	B5	B7	B8	B9	C1	C2	C3
pdhD		Dihydrolipoyl dehydrogenase	43	43	1	1	638				1406	1406	1406	A1	A10	A11	A12	A2	A3	A5	A53	A54	A6	A7	A8	B1	B10	B11	B12	B13	B14	B15	B16	B17	B18	B19	B2	B20	B21	B22	B3	B4	B5	B7	B8	B9	C1	C2	C3
group_2805		ABC-2 family transporter protein	43	43	1	1	1487				1172	1172	1172	A1	A10	A11	A12	A2	A3	A5	A53	A54	A6	A7	A8	B1	B10	B11	B12	B13	B14	B15	B16	B17	B18	B19	B2	B20	B21	B22	B3	B4	B5	B7	B8	B9	C1	C2	C3
group_2806		membrane protein	43	43	1	1	834				611	611	611	A1	A10	A11	A12	A2	A3	A5	A53	A54	A6	A7	A8	B1	B10	B11	B12	B13	B14	B15	B16	B17	B18	B19	B2	B20	B21	B22	B3	B4	B5	B7	B8	B9	C1	C2	C3
group_2807		GTP diphosphokinase	43	43	1	1	1472				704	704	704	A1	A10	A11	A12	A2	A3	A5	A53	A54	A6	A7	A8	B1	B10	B11	B12	B13	B14	B15	B16	B17	B18	B19	B2	B20	B21	B22	B3	B4	B5	B7	B8	B9	C1	C2	C3
plsY		acyl-phosphate glycerol 3-phosphate acyltransferase	43	43	1	1	790				638	638	638	A1	A10	A11	A12	A2	A3	A5	A53	A54	A6	A7	A8	B1	B10	B11	B12	B13	B14	B15	B16	B17	B18	B19	B2	B20	B21	B22	B3	B4	B5	B7	B8	B9	C1	C2	C3
group_2809		tRNA pseudouridine synthase B	43	43	1	1	3094				923	923	923	A1	A10	A11	A12	A2	A3	A5	A53	A54	A6	A7	A8	B1	B10	B11	B12	B13	B14	B15	B16	B17	B18	B19	B2	B20	B21	B22	B3	B4	B5	B7	B8	B9	C1	C2	C3
mleA		malic enzyme, NAD binding domain protein	43	43	1	1	1848				1640	1640	1640	A1	A10	A11	A12	A2	A3	A5	A53	A54	A6	A7	A8	B1	B10	B11	B12	B13	B14	B15	B16	B17	B18	B19	B2	B20	B21	B22	B3	B4	B5	B7	B8	B9	C1	C2	C3
group_2811		hypothetical protein	43	43	1	1	603				320	320	320	A1	A10	A11	A12	A2	A3	A5	A53	A54	A6	A7	A8	B1	B10	B11	B12	B13	B14	B15	B16	B17	B18	B19	B2	B20	B21	B22	B3	B4	B5	B7	B8	B9	C1	C2	C3
group_2812		GntR family transcriptional regulator	43	43	1	1	267				713	713	713	A1	A10	A11	A12	A2	A3	A5	A53	A54	A6	A7	A8	B1	B10	B11	B12	B13	B14	B15	B16	B17	B18	B19	B2	B20	B21	B22	B3	B4	B5	B7	B8	B9	C1	C2	C3
group_2813		SIS domain-containing protein	43	43	1	1	1638				1049	1049	1049	A1	A10	A11	A12	A2	A3	A5	A53	A54	A6	A7	A8	B1	B10	B11	B12	B13	B14	B15	B16	B17	B18	B19	B2	B20	B21	B22	B3	B4	B5	B7	B8	B9	C1	C2	C3
hmpT		Thiamine precursor transporter HmpT	43	43	1	1	2017				485	485	485	A1	A10	A11	A12	A2	A3	A5	A53	A54	A6	A7	A8	B1	B10	B11	B12	B13	B14	B15	B16	B17	B18	B19	B2	B20	B21	B22	B3	B4	B5	B7	B8	B9	C1	C2	C3
group_2815		hypothetical protein	43	43	1	1	382				266	266	266	A1	A10	A11	A12	A2	A3	A5	A53	A54	A6	A7	A8	B1	B10	B11	B12	B13	B14	B15	B16	B17	B18	B19	B2	B20	B21	B22	B3	B4	B5	B7	B8	B9	C1	C2	C3
group_2816		hypothetical protein	43	43	1	1	2115				149	149	149	A1	A10	A11	A12	A2	A3	A5	A53	A54	A6	A7	A8	B1	B10	B11	B12	B13	B14	B15	B16	B17	B18	B19	B2	B20	B21	B22	B3	B4	B5	B7	B8	B9	C1	C2	C3
group_2817		short chain dehydrogenase/reductase family oxidoreductase	43	43	1	1	2102				893	893	893	A1	A10	A11	A12	A2	A3	A5	A53	A54	A6	A7	A8	B1	B10	B11	B12	B13	B14	B15	B16	B17	B18	B19	B2	B20	B21	B22	B3	B4	B5	B7	B8	B9	C1	C2	C3
group_2818		MerR family transcriptional regulator	43	43	1	1	2603				761	761	761	A1	A10	A11	A12	A2	A3	A5	A53	A54	A6	A7	A8	B1	B10	B11	B12	B13	B14	B15	B16	B17	B18	B19	B2	B20	B21	B22	B3	B4	B5	B7	B8	B9	C1	C2	C3
sagG		putative ABC transporter, ATP-binding protein SagG	43	43	1	1	1485				932	932	932	A1	A10	A11	A12	A2	A3	A5	A53	A54	A6	A7	A8	B1	B10	B11	B12	B13	B14	B15	B16	B17	B18	B19	B2	B20	B21	B22	B3	B4	B5	B7	B8	B9	C1	C2	C3
group_2820		hypothetical protein	43	43	1	1	840			Hypothetical protein with no hits to refseq/uniprot/clusters/cdd/tigrfams/pfam overlapping another protein with hits	170	170	170	A1	A10	A11	A12	A2	A3	A5	A53	A54	A6	A7	A8	B1	B10	B11	B12	B13	B14	B15	B16	B17	B18	B19	B2	B20	B21	B22	B3	B4	B5	B7	B8	B9	C1	C2	C3
group_2821		sortase family protein	43	43	1	1	2750				713	713	713	A1	A10	A11	A12	A2	A3	A5	A53	A54	A6	A7	A8	B1	B10	B11	B12	B13	B14	B15	B16	B17	B18	B19	B2	B20	B21	B22	B3	B4	B5	B7	B8	B9	C1	C2	C3
group_2822		diacylglycerol kinase catalytic subunit	43	43	1	1	2202				908	908	908	A1	A10	A11	A12	A2	A3	A5	A53	A54	A6	A7	A8	B1	B10	B11	B12	B13	B14	B15	B16	B17	B18	B19	B2	B20	B21	B22	B3	B4	B5	B7	B8	B9	C1	C2	C3
group_2823		hypothetical protein	43	43	1	1	3569				170	170	170	A1	A10	A11	A12	A2	A3	A5	A53	A54	A6	A7	A8	B1	B10	B11	B12	B13	B14	B15	B16	B17	B18	B19	B2	B20	B21	B22	B3	B4	B5	B7	B8	B9	C1	C2	C3
prs1		Ribose-phosphate pyrophosphokinase 1	43	43	1	1	2506				971	971	971	A1	A10	A11	A12	A2	A3	A5	A53	A54	A6	A7	A8	B1	B10	B11	B12	B13	B14	B15	B16	B17	B18	B19	B2	B20	B21	B22	B3	B4	B5	B7	B8	B9	C1	C2	C3
group_2825		amino acid or sugar ABC transport system, permease protein	43	43	1	1	644				1205	1205	1205	A1	A10	A11	A12	A2	A3	A5	A53	A54	A6	A7	A8	B1	B10	B11	B12	B13	B14	B15	B16	B17	B18	B19	B2	B20	B21	B22	B3	B4	B5	B7	B8	B9	C1	C2	C3
group_2826		hypothetical protein	43	43	1	1	1621				587	587	587	A1	A10	A11	A12	A2	A3	A5	A53	A54	A6	A7	A8	B1	B10	B11	B12	B13	B14	B15	B16	B17	B18	B19	B2	B20	B21	B22	B3	B4	B5	B7	B8	B9	C1	C2	C3
group_2827		ribosomal-protein-alanine acetyltransferase	43	43	1	1	3066				464	464	464	A1	A10	A11	A12	A2	A3	A5	A53	A54	A6	A7	A8	B1	B10	B11	B12	B13	B14	B15	B16	B17	B18	B19	B2	B20	B21	B22	B3	B4	B5	B7	B8	B9	C1	C2	C3
group_2828		glycosyl transferase family protein	43	43	1	1	473				1304	1304	1304	A1	A10	A11	A12	A2	A3	A5	A53	A54	A6	A7	A8	B1	B10	B11	B12	B13	B14	B15	B16	B17	B18	B19	B2	B20	B21	B22	B3	B4	B5	B7	B8	B9	C1	C2	C3
group_2829		PTS system, lactose/cellobiose-specific IIB component	43	43	1	1	43				314	314	314	A1	A10	A11	A12	A2	A3	A5	A53	A54	A6	A7	A8	B1	B10	B11	B12	B13	B14	B15	B16	B17	B18	B19	B2	B20	B21	B22	B3	B4	B5	B7	B8	B9	C1	C2	C3
group_2830		hypothetical protein	43	43	1	1	3620				362	362	362	A1	A10	A11	A12	A2	A3	A5	A53	A54	A6	A7	A8	B1	B10	B11	B12	B13	B14	B15	B16	B17	B18	B19	B2	B20	B21	B22	B3	B4	B5	B7	B8	B9	C1	C2	C3
menH		2-succinyl-6-hydroxy-2,4-cyclohexadiene-1-carboxylate synthase	43	43	1	1	1494				887	887	887	A1	A10	A11	A12	A2	A3	A5	A53	A54	A6	A7	A8	B1	B10	B11	B12	B13	B14	B15	B16	B17	B18	B19	B2	B20	B21	B22	B3	B4	B5	B7	B8	B9	C1	C2	C3
group_2832		hypothetical protein	43	43	1	1	1662			Hypothetical protein with no hits to refseq/uniprot/clusters/cdd/tigrfams/pfam overlapping another protein with hits	254	254	254	A1	A10	A11	A12	A2	A3	A5	A53	A54	A6	A7	A8	B1	B10	B11	B12	B13	B14	B15	B16	B17	B18	B19	B2	B20	B21	B22	B3	B4	B5	B7	B8	B9	C1	C2	C3
group_2833		extracellular solute-binding protein	43	43	1	1	671				1283	1283	1283	A1	A10	A11	A12	A2	A3	A5	A53	A54	A6	A7	A8	B1	B10	B11	B12	B13	B14	B15	B16	B17	B18	B19	B2	B20	B21	B22	B3	B4	B5	B7	B8	B9	C1	C2	C3
group_2834		exodeoxyribonuclease VII small subunit	43	43	1	1	2913				224	224	224	A1	A10	A11	A12	A2	A3	A5	A53	A54	A6	A7	A8	B1	B10	B11	B12	B13	B14	B15	B16	B17	B18	B19	B2	B20	B21	B22	B3	B4	B5	B7	B8	B9	C1	C2	C3
group_2835		RpiR family transcriptional regulator	43	43	1	1	1105				848	848	848	A1	A10	A11	A12	A2	A3	A5	A53	A54	A6	A7	A8	B1	B10	B11	B12	B13	B14	B15	B16	B17	B18	B19	B2	B20	B21	B22	B3	B4	B5	B7	B8	B9	C1	C2	C3
group_2836		methyltransferase domain protein	43	43	1	1	3253				734	734	734	A1	A10	A11	A12	A2	A3	A5	A53	A54	A6	A7	A8	B1	B10	B11	B12	B13	B14	B15	B16	B17	B18	B19	B2	B20	B21	B22	B3	B4	B5	B7	B8	B9	C1	C2	C3
group_2837		GIY-YIG nuclease superfamily protein	43	43	1	1	1458				284	284	284	A1	A10	A11	A12	A2	A3	A5	A53	A54	A6	A7	A8	B1	B10	B11	B12	B13	B14	B15	B16	B17	B18	B19	B2	B20	B21	B22	B3	B4	B5	B7	B8	B9	C1	C2	C3
group_2838		PTS system beta-glucoside-specific transporter subunit IIABC	43	43	1	1	552				1823	1823	1823	A1	A10	A11	A12	A2	A3	A5	A53	A54	A6	A7	A8	B1	B10	B11	B12	B13	B14	B15	B16	B17	B18	B19	B2	B20	B21	B22	B3	B4	B5	B7	B8	B9	C1	C2	C3
yueI		putative protein YueI	43	43	1	1	233				452	452	452	A1	A10	A11	A12	A2	A3	A5	A53	A54	A6	A7	A8	B1	B10	B11	B12	B13	B14	B15	B16	B17	B18	B19	B2	B20	B21	B22	B3	B4	B5	B7	B8	B9	C1	C2	C3
gpmA		phosphoglycerate mutase	43	43	1	1	167				686	686	686	A1	A10	A11	A12	A2	A3	A5	A53	A54	A6	A7	A8	B1	B10	B11	B12	B13	B14	B15	B16	B17	B18	B19	B2	B20	B21	B22	B3	B4	B5	B7	B8	B9	C1	C2	C3
group_2841		PTS system, mannose/fructose/sorbose-specific IIB component	43	43	1	1	3192				470	470	470	A1	A10	A11	A12	A2	A3	A5	A53	A54	A6	A7	A8	B1	B10	B11	B12	B13	B14	B15	B16	B17	B18	B19	B2	B20	B21	B22	B3	B4	B5	B7	B8	B9	C1	C2	C3
group_2842		DNA primase	43	43	1	1	845				1841	1841	1841	A1	A10	A11	A12	A2	A3	A5	A53	A54	A6	A7	A8	B1	B10	B11	B12	B13	B14	B15	B16	B17	B18	B19	B2	B20	B21	B22	B3	B4	B5	B7	B8	B9	C1	C2	C3
group_2843		hypothetical protein	43	43	1	1	2594				518	518	518	A1	A10	A11	A12	A2	A3	A5	A53	A54	A6	A7	A8	B1	B10	B11	B12	B13	B14	B15	B16	B17	B18	B19	B2	B20	B21	B22	B3	B4	B5	B7	B8	B9	C1	C2	C3
group_2844		glycerol-3-phosphate dehydrogenase	43	43	1	1	1743				1025	1025	1025	A1	A10	A11	A12	A2	A3	A5	A53	A54	A6	A7	A8	B1	B10	B11	B12	B13	B14	B15	B16	B17	B18	B19	B2	B20	B21	B22	B3	B4	B5	B7	B8	B9	C1	C2	C3
carB		carbamoyl-phosphate synthase large subunit	43	43	1	1	1971				3185	3185	3185	A1	A10	A11	A12	A2	A3	A5	A53	A54	A6	A7	A8	B1	B10	B11	B12	B13	B14	B15	B16	B17	B18	B19	B2	B20	B21	B22	B3	B4	B5	B7	B8	B9	C1	C2	C3
group_2846		uracil-DNA glycosylase, family 4	43	43	1	1	2897				641	641	641	A1	A10	A11	A12	A2	A3	A5	A53	A54	A6	A7	A8	B1	B10	B11	B12	B13	B14	B15	B16	B17	B18	B19	B2	B20	B21	B22	B3	B4	B5	B7	B8	B9	C1	C2	C3
group_2847		iron ABC transporter system permease	43	43	1	1	235				959	959	959	A1	A10	A11	A12	A2	A3	A5	A53	A54	A6	A7	A8	B1	B10	B11	B12	B13	B14	B15	B16	B17	B18	B19	B2	B20	B21	B22	B3	B4	B5	B7	B8	B9	C1	C2	C3
group_2848		Na+/H+ antiporter	43	43	1	1	492				1367	1367	1367	A1	A10	A11	A12	A2	A3	A5	A53	A54	A6	A7	A8	B1	B10	B11	B12	B13	B14	B15	B16	B17	B18	B19	B2	B20	B21	B22	B3	B4	B5	B7	B8	B9	C1	C2	C3
group_2849		DsrE/DsrF-like family protein	43	43	1	1	466				314	314	314	A1	A10	A11	A12	A2	A3	A5	A53	A54	A6	A7	A8	B1	B10	B11	B12	B13	B14	B15	B16	B17	B18	B19	B2	B20	B21	B22	B3	B4	B5	B7	B8	B9	C1	C2	C3
vanR		putative regulatory protein VanR	43	43	1	1	101				689	689	689	A1	A10	A11	A12	A2	A3	A5	A53	A54	A6	A7	A8	B1	B10	B11	B12	B13	B14	B15	B16	B17	B18	B19	B2	B20	B21	B22	B3	B4	B5	B7	B8	B9	C1	C2	C3
rplE		50S ribosomal protein L5	43	43	1	1	187				539	539	539	A1	A10	A11	A12	A2	A3	A5	A53	A54	A6	A7	A8	B1	B10	B11	B12	B13	B14	B15	B16	B17	B18	B19	B2	B20	B21	B22	B3	B4	B5	B7	B8	B9	C1	C2	C3
group_2852		Nucleoside 2-deoxyribosyltransferase	43	43	1	1	2760				440	440	440	A1	A10	A11	A12	A2	A3	A5	A53	A54	A6	A7	A8	B1	B10	B11	B12	B13	B14	B15	B16	B17	B18	B19	B2	B20	B21	B22	B3	B4	B5	B7	B8	B9	C1	C2	C3
group_2853		putative RNA-binding protein containing a PIN domain protein	43	43	1	1	2485				530	530	530	A1	A10	A11	A12	A2	A3	A5	A53	A54	A6	A7	A8	B1	B10	B11	B12	B13	B14	B15	B16	B17	B18	B19	B2	B20	B21	B22	B3	B4	B5	B7	B8	B9	C1	C2	C3
fmt		Methionyl-tRNA formyltransferase	43	43	1	1	2520				938	938	938	A1	A10	A11	A12	A2	A3	A5	A53	A54	A6	A7	A8	B1	B10	B11	B12	B13	B14	B15	B16	B17	B18	B19	B2	B20	B21	B22	B3	B4	B5	B7	B8	B9	C1	C2	C3
group_2855		ferredoxin--NADP reductase	43	43	1	1	1668				998	998	998	A1	A10	A11	A12	A2	A3	A5	A53	A54	A6	A7	A8	B1	B10	B11	B12	B13	B14	B15	B16	B17	B18	B19	B2	B20	B21	B22	B3	B4	B5	B7	B8	B9	C1	C2	C3
group_2856		helix-turn-helix domain-containing protein	43	43	1	1	555				143	143	143	A1	A10	A11	A12	A2	A3	A5	A53	A54	A6	A7	A8	B1	B10	B11	B12	B13	B14	B15	B16	B17	B18	B19	B2	B20	B21	B22	B3	B4	B5	B7	B8	B9	C1	C2	C3
group_2857		L-xylulose 5-phosphate 3-epimerase	43	43	1	1	917				860	860	860	A1	A10	A11	A12	A2	A3	A5	A53	A54	A6	A7	A8	B1	B10	B11	B12	B13	B14	B15	B16	B17	B18	B19	B2	B20	B21	B22	B3	B4	B5	B7	B8	B9	C1	C2	C3
group_2858		sensor histidine kinase	43	43	1	1	933				1505	1505	1505	A1	A10	A11	A12	A2	A3	A5	A53	A54	A6	A7	A8	B1	B10	B11	B12	B13	B14	B15	B16	B17	B18	B19	B2	B20	B21	B22	B3	B4	B5	B7	B8	B9	C1	C2	C3
group_2859		phosphoglycolate phosphatase	43	43	1	1	2226				623	623	623	A1	A10	A11	A12	A2	A3	A5	A53	A54	A6	A7	A8	B1	B10	B11	B12	B13	B14	B15	B16	B17	B18	B19	B2	B20	B21	B22	B3	B4	B5	B7	B8	B9	C1	C2	C3
group_2860		anaerobic ribonucleoside-triphosphate reductase activating protein	43	43	1	1	2878				602	602	602	A1	A10	A11	A12	A2	A3	A5	A53	A54	A6	A7	A8	B1	B10	B11	B12	B13	B14	B15	B16	B17	B18	B19	B2	B20	B21	B22	B3	B4	B5	B7	B8	B9	C1	C2	C3
ftsW		cell cycle protein FtsW	43	43	1	1	632				1163	1163	1163	A1	A10	A11	A12	A2	A3	A5	A53	A54	A6	A7	A8	B1	B10	B11	B12	B13	B14	B15	B16	B17	B18	B19	B2	B20	B21	B22	B3	B4	B5	B7	B8	B9	C1	C2	C3
group_2862		fumarate reductase flavoprotein subunit	43	43	1	1	2822				1514	1514	1514	A1	A10	A11	A12	A2	A3	A5	A53	A54	A6	A7	A8	B1	B10	B11	B12	B13	B14	B15	B16	B17	B18	B19	B2	B20	B21	B22	B3	B4	B5	B7	B8	B9	C1	C2	C3
group_2863		hypothetical protein	43	43	1	1	2418				344	344	344	A1	A10	A11	A12	A2	A3	A5	A53	A54	A6	A7	A8	B1	B10	B11	B12	B13	B14	B15	B16	B17	B18	B19	B2	B20	B21	B22	B3	B4	B5	B7	B8	B9	C1	C2	C3
group_2864		glycosyl hydrolase family protein	43	43	1	1	72				2183	2183	2183	A1	A10	A11	A12	A2	A3	A5	A53	A54	A6	A7	A8	B1	B10	B11	B12	B13	B14	B15	B16	B17	B18	B19	B2	B20	B21	B22	B3	B4	B5	B7	B8	B9	C1	C2	C3
group_2865		hypothetical protein	43	43	1	1	2300				419	419	419	A1	A10	A11	A12	A2	A3	A5	A53	A54	A6	A7	A8	B1	B10	B11	B12	B13	B14	B15	B16	B17	B18	B19	B2	B20	B21	B22	B3	B4	B5	B7	B8	B9	C1	C2	C3
ptsI		phosphoenolpyruvate-protein phosphotransferase	43	43	1	1	1073				1727	1727	1727	A1	A10	A11	A12	A2	A3	A5	A53	A54	A6	A7	A8	B1	B10	B11	B12	B13	B14	B15	B16	B17	B18	B19	B2	B20	B21	B22	B3	B4	B5	B7	B8	B9	C1	C2	C3
group_2867		phosphotyrosine protein phosphatase	43	43	1	1	272				482	482	482	A1	A10	A11	A12	A2	A3	A5	A53	A54	A6	A7	A8	B1	B10	B11	B12	B13	B14	B15	B16	B17	B18	B19	B2	B20	B21	B22	B3	B4	B5	B7	B8	B9	C1	C2	C3
group_2868		GntR family transcriptional regulator	43	43	1	1	1551				1079	1079	1079	A1	A10	A11	A12	A2	A3	A5	A53	A54	A6	A7	A8	B1	B10	B11	B12	B13	B14	B15	B16	B17	B18	B19	B2	B20	B21	B22	B3	B4	B5	B7	B8	B9	C1	C2	C3
group_2869		hypothetical protein	43	43	1	1	1632				224	224	224	A1	A10	A11	A12	A2	A3	A5	A53	A54	A6	A7	A8	B1	B10	B11	B12	B13	B14	B15	B16	B17	B18	B19	B2	B20	B21	B22	B3	B4	B5	B7	B8	B9	C1	C2	C3
group_2870		PTS system fructose-specific transporter subunit IIBC	43	43	1	1	2757				488	488	488	A1	A10	A11	A12	A2	A3	A5	A53	A54	A6	A7	A8	B1	B10	B11	B12	B13	B14	B15	B16	B17	B18	B19	B2	B20	B21	B22	B3	B4	B5	B7	B8	B9	C1	C2	C3
group_2871		glycosyl transferase family protein	43	43	1	1	1074				1046	1046	1046	A1	A10	A11	A12	A2	A3	A5	A53	A54	A6	A7	A8	B1	B10	B11	B12	B13	B14	B15	B16	B17	B18	B19	B2	B20	B21	B22	B3	B4	B5	B7	B8	B9	C1	C2	C3
coaD		Phosphopantetheine adenylyltransferase, CoaD	43	43	1	1	626				491	491	491	A1	A10	A11	A12	A2	A3	A5	A53	A54	A6	A7	A8	B1	B10	B11	B12	B13	B14	B15	B16	B17	B18	B19	B2	B20	B21	B22	B3	B4	B5	B7	B8	B9	C1	C2	C3
group_2873		GNAT family acetyltransferase	43	43	1	1	301				488	488	488	A1	A10	A11	A12	A2	A3	A5	A53	A54	A6	A7	A8	B1	B10	B11	B12	B13	B14	B15	B16	B17	B18	B19	B2	B20	B21	B22	B3	B4	B5	B7	B8	B9	C1	C2	C3
group_2874		Bacterial extracellular solute-binding protein	43	43	1	1	1892				1124	1124	1124	A1	A10	A11	A12	A2	A3	A5	A53	A54	A6	A7	A8	B1	B10	B11	B12	B13	B14	B15	B16	B17	B18	B19	B2	B20	B21	B22	B3	B4	B5	B7	B8	B9	C1	C2	C3
pdp		pyrimidine-nucleoside phosphorylase	43	43	1	1	157				1301	1301	1301	A1	A10	A11	A12	A2	A3	A5	A53	A54	A6	A7	A8	B1	B10	B11	B12	B13	B14	B15	B16	B17	B18	B19	B2	B20	B21	B22	B3	B4	B5	B7	B8	B9	C1	C2	C3
group_2876		polysaccharide biosynthesis family protein	43	43	1	1	2025				1610	1610	1610	A1	A10	A11	A12	A2	A3	A5	A53	A54	A6	A7	A8	B1	B10	B11	B12	B13	B14	B15	B16	B17	B18	B19	B2	B20	B21	B22	B3	B4	B5	B7	B8	B9	C1	C2	C3
group_2877		short chain dehydrogenase/reductase family oxidoreductase	43	43	1	1	2464				737	737	737	A1	A10	A11	A12	A2	A3	A5	A53	A54	A6	A7	A8	B1	B10	B11	B12	B13	B14	B15	B16	B17	B18	B19	B2	B20	B21	B22	B3	B4	B5	B7	B8	B9	C1	C2	C3
group_2878		6-phospho-beta-glucosidase	43	43	1	1	454				1457	1457	1457	A1	A10	A11	A12	A2	A3	A5	A53	A54	A6	A7	A8	B1	B10	B11	B12	B13	B14	B15	B16	B17	B18	B19	B2	B20	B21	B22	B3	B4	B5	B7	B8	B9	C1	C2	C3
group_2879		CorA-like Mg2+ transporter protein	43	43	1	1	2919				956	956	956	A1	A10	A11	A12	A2	A3	A5	A53	A54	A6	A7	A8	B1	B10	B11	B12	B13	B14	B15	B16	B17	B18	B19	B2	B20	B21	B22	B3	B4	B5	B7	B8	B9	C1	C2	C3
group_2880		integral membrane protein	43	43	1	1	326				698	698	698	A1	A10	A11	A12	A2	A3	A5	A53	A54	A6	A7	A8	B1	B10	B11	B12	B13	B14	B15	B16	B17	B18	B19	B2	B20	B21	B22	B3	B4	B5	B7	B8	B9	C1	C2	C3
arcC		Carbamate kinase	43	43	1	1	3071				947	947	947	A1	A10	A11	A12	A2	A3	A5	A53	A54	A6	A7	A8	B1	B10	B11	B12	B13	B14	B15	B16	B17	B18	B19	B2	B20	B21	B22	B3	B4	B5	B7	B8	B9	C1	C2	C3
group_2882		phosphoglucomutase/phosphomannomutase family protein	43	43	1	1	3555				1502	1502	1502	A1	A10	A11	A12	A2	A3	A5	A53	A54	A6	A7	A8	B1	B10	B11	B12	B13	B14	B15	B16	B17	B18	B19	B2	B20	B21	B22	B3	B4	B5	B7	B8	B9	C1	C2	C3
luxS		S-ribosylhomocysteinase	43	43	1	1	3594				458	458	458	A1	A10	A11	A12	A2	A3	A5	A53	A54	A6	A7	A8	B1	B10	B11	B12	B13	B14	B15	B16	B17	B18	B19	B2	B20	B21	B22	B3	B4	B5	B7	B8	B9	C1	C2	C3
pstB2		phosphate ABC transporter ATP-binding protein	43	43	1	1	1754				806	806	806	A1	A10	A11	A12	A2	A3	A5	A53	A54	A6	A7	A8	B1	B10	B11	B12	B13	B14	B15	B16	B17	B18	B19	B2	B20	B21	B22	B3	B4	B5	B7	B8	B9	C1	C2	C3
group_2885		oxidoreductase family, NAD-binding Rossmann fold protein	43	43	1	1	2001				1031	1031	1031	A1	A10	A11	A12	A2	A3	A5	A53	A54	A6	A7	A8	B1	B10	B11	B12	B13	B14	B15	B16	B17	B18	B19	B2	B20	B21	B22	B3	B4	B5	B7	B8	B9	C1	C2	C3
group_2886		pyruvate formate-lyase activating enzyme	43	43	1	1	785				761	761	761	A1	A10	A11	A12	A2	A3	A5	A53	A54	A6	A7	A8	B1	B10	B11	B12	B13	B14	B15	B16	B17	B18	B19	B2	B20	B21	B22	B3	B4	B5	B7	B8	B9	C1	C2	C3
group_2887		CsbD-like protein	43	43	1	1	1646				203	203	203	A1	A10	A11	A12	A2	A3	A5	A53	A54	A6	A7	A8	B1	B10	B11	B12	B13	B14	B15	B16	B17	B18	B19	B2	B20	B21	B22	B3	B4	B5	B7	B8	B9	C1	C2	C3
group_2888		DNA-binding response regulator	43	43	1	1	3531				674	674	674	A1	A10	A11	A12	A2	A3	A5	A53	A54	A6	A7	A8	B1	B10	B11	B12	B13	B14	B15	B16	B17	B18	B19	B2	B20	B21	B22	B3	B4	B5	B7	B8	B9	C1	C2	C3
group_2889		carboxymuconolactone decarboxylase family protein	43	43	1	1	2299				344	344	344	A1	A10	A11	A12	A2	A3	A5	A53	A54	A6	A7	A8	B1	B10	B11	B12	B13	B14	B15	B16	B17	B18	B19	B2	B20	B21	B22	B3	B4	B5	B7	B8	B9	C1	C2	C3
group_2890		hypothetical protein	43	43	1	1	436			Hypothetical protein with no hits to refseq/uniprot/clusters/cdd/tigrfams/pfam overlapping another protein with hits	134	134	134	A1	A10	A11	A12	A2	A3	A5	A53	A54	A6	A7	A8	B1	B10	B11	B12	B13	B14	B15	B16	B17	B18	B19	B2	B20	B21	B22	B3	B4	B5	B7	B8	B9	C1	C2	C3
ycjQ		oxidoreductase, zinc-binding dehydrogenase family protein	43	43	1	1	75				1067	1067	1067	A1	A10	A11	A12	A2	A3	A5	A53	A54	A6	A7	A8	B1	B10	B11	B12	B13	B14	B15	B16	B17	B18	B19	B2	B20	B21	B22	B3	B4	B5	B7	B8	B9	C1	C2	C3
group_2892		LPXTG-motif protein cell wall anchor domain protein	43	43	1	1	2005				1421	1421	1421	A1	A10	A11	A12	A2	A3	A5	A53	A54	A6	A7	A8	B1	B10	B11	B12	B13	B14	B15	B16	B17	B18	B19	B2	B20	B21	B22	B3	B4	B5	B7	B8	B9	C1	C2	C3
group_2893		hypothetical protein	43	43	1	1	1962				386	386	386	A1	A10	A11	A12	A2	A3	A5	A53	A54	A6	A7	A8	B1	B10	B11	B12	B13	B14	B15	B16	B17	B18	B19	B2	B20	B21	B22	B3	B4	B5	B7	B8	B9	C1	C2	C3
mutM		Formamidopyrimidine-DNA glycosylase	43	43	1	1	2212				836	836	836	A1	A10	A11	A12	A2	A3	A5	A53	A54	A6	A7	A8	B1	B10	B11	B12	B13	B14	B15	B16	B17	B18	B19	B2	B20	B21	B22	B3	B4	B5	B7	B8	B9	C1	C2	C3
group_2895		hypothetical protein	43	43	1	1	3134				290	290	290	A1	A10	A11	A12	A2	A3	A5	A53	A54	A6	A7	A8	B1	B10	B11	B12	B13	B14	B15	B16	B17	B18	B19	B2	B20	B21	B22	B3	B4	B5	B7	B8	B9	C1	C2	C3
group_2896		Glutamyl-tRNA(Gln) amidotransferase subunit E	43	43	1	1	1718				446	446	446	A1	A10	A11	A12	A2	A3	A5	A53	A54	A6	A7	A8	B1	B10	B11	B12	B13	B14	B15	B16	B17	B18	B19	B2	B20	B21	B22	B3	B4	B5	B7	B8	B9	C1	C2	C3
group_2897		hypothetical protein	43	43	1	1	2034				191	191	191	A1	A10	A11	A12	A2	A3	A5	A53	A54	A6	A7	A8	B1	B10	B11	B12	B13	B14	B15	B16	B17	B18	B19	B2	B20	B21	B22	B3	B4	B5	B7	B8	B9	C1	C2	C3
leuS		leucyl-tRNA synthetase	43	43	1	1	2607				2414	2414	2414	A1	A10	A11	A12	A2	A3	A5	A53	A54	A6	A7	A8	B1	B10	B11	B12	B13	B14	B15	B16	B17	B18	B19	B2	B20	B21	B22	B3	B4	B5	B7	B8	B9	C1	C2	C3
group_2899		PTS system, mannitol-specific IICBA component	43	43	1	1	1576				1766	1766	1766	A1	A10	A11	A12	A2	A3	A5	A53	A54	A6	A7	A8	B1	B10	B11	B12	B13	B14	B15	B16	B17	B18	B19	B2	B20	B21	B22	B3	B4	B5	B7	B8	B9	C1	C2	C3
rpmI		50S ribosomal protein L35	43	43	1	1	355				200	200	200	A1	A10	A11	A12	A2	A3	A5	A53	A54	A6	A7	A8	B1	B10	B11	B12	B13	B14	B15	B16	B17	B18	B19	B2	B20	B21	B22	B3	B4	B5	B7	B8	B9	C1	C2	C3
group_2901		Isochorismatase family protein	43	43	1	1	2108				497	497	497	A1	A10	A11	A12	A2	A3	A5	A53	A54	A6	A7	A8	B1	B10	B11	B12	B13	B14	B15	B16	B17	B18	B19	B2	B20	B21	B22	B3	B4	B5	B7	B8	B9	C1	C2	C3
group_2902		DNA mismatch repair protein	43	43	1	1	2444				1649	1649	1649	A1	A10	A11	A12	A2	A3	A5	A53	A54	A6	A7	A8	B1	B10	B11	B12	B13	B14	B15	B16	B17	B18	B19	B2	B20	B21	B22	B3	B4	B5	B7	B8	B9	C1	C2	C3
group_2903		amino acid transporter	43	43	1	1	2400				2108	2108	2108	A1	A10	A11	A12	A2	A3	A5	A53	A54	A6	A7	A8	B1	B10	B11	B12	B13	B14	B15	B16	B17	B18	B19	B2	B20	B21	B22	B3	B4	B5	B7	B8	B9	C1	C2	C3
group_2904		ribonuclease BN	43	43	1	1	997				923	923	923	A1	A10	A11	A12	A2	A3	A5	A53	A54	A6	A7	A8	B1	B10	B11	B12	B13	B14	B15	B16	B17	B18	B19	B2	B20	B21	B22	B3	B4	B5	B7	B8	B9	C1	C2	C3
group_2905		thioredoxin reductase	43	43	1	1	1724				926	926	926	A1	A10	A11	A12	A2	A3	A5	A53	A54	A6	A7	A8	B1	B10	B11	B12	B13	B14	B15	B16	B17	B18	B19	B2	B20	B21	B22	B3	B4	B5	B7	B8	B9	C1	C2	C3
group_2906		integral membrane protein	43	43	1	1	2531				506	506	506	A1	A10	A11	A12	A2	A3	A5	A53	A54	A6	A7	A8	B1	B10	B11	B12	B13	B14	B15	B16	B17	B18	B19	B2	B20	B21	B22	B3	B4	B5	B7	B8	B9	C1	C2	C3
group_2907		integral membrane protein	43	43	1	1	1746				350	350	350	A1	A10	A11	A12	A2	A3	A5	A53	A54	A6	A7	A8	B1	B10	B11	B12	B13	B14	B15	B16	B17	B18	B19	B2	B20	B21	B22	B3	B4	B5	B7	B8	B9	C1	C2	C3
group_2908		Phosphonoacetaldehyde hydrolase	43	43	1	1	3073				545	545	545	A1	A10	A11	A12	A2	A3	A5	A53	A54	A6	A7	A8	B1	B10	B11	B12	B13	B14	B15	B16	B17	B18	B19	B2	B20	B21	B22	B3	B4	B5	B7	B8	B9	C1	C2	C3
rplD		50S ribosomal protein L4	43	43	1	1	176				623	623	623	A1	A10	A11	A12	A2	A3	A5	A53	A54	A6	A7	A8	B1	B10	B11	B12	B13	B14	B15	B16	B17	B18	B19	B2	B20	B21	B22	B3	B4	B5	B7	B8	B9	C1	C2	C3
mreD		rod shape-determining protein MreD	43	43	1	1	2528				509	509	509	A1	A10	A11	A12	A2	A3	A5	A53	A54	A6	A7	A8	B1	B10	B11	B12	B13	B14	B15	B16	B17	B18	B19	B2	B20	B21	B22	B3	B4	B5	B7	B8	B9	C1	C2	C3
group_2911		50S ribosomal protein L7Ae	43	43	1	1	3089				311	311	311	A1	A10	A11	A12	A2	A3	A5	A53	A54	A6	A7	A8	B1	B10	B11	B12	B13	B14	B15	B16	B17	B18	B19	B2	B20	B21	B22	B3	B4	B5	B7	B8	B9	C1	C2	C3
group_2912		YibE/F-like protein	43	43	1	1	1751				299	299	299	A1	A10	A11	A12	A2	A3	A5	A53	A54	A6	A7	A8	B1	B10	B11	B12	B13	B14	B15	B16	B17	B18	B19	B2	B20	B21	B22	B3	B4	B5	B7	B8	B9	C1	C2	C3
group_2913		acetyl-CoA carboxylase, biotin carboxylase subunit	43	43	1	1	1087				1379	1379	1379	A1	A10	A11	A12	A2	A3	A5	A53	A54	A6	A7	A8	B1	B10	B11	B12	B13	B14	B15	B16	B17	B18	B19	B2	B20	B21	B22	B3	B4	B5	B7	B8	B9	C1	C2	C3
group_2914		putative glutamine ABC transporter ATP-binding protein	43	43	1	1	1604				635	635	635	A1	A10	A11	A12	A2	A3	A5	A53	A54	A6	A7	A8	B1	B10	B11	B12	B13	B14	B15	B16	B17	B18	B19	B2	B20	B21	B22	B3	B4	B5	B7	B8	B9	C1	C2	C3
group_2915		hypothetical protein	43	43	1	1	1209				260	260	260	A1	A10	A11	A12	A2	A3	A5	A53	A54	A6	A7	A8	B1	B10	B11	B12	B13	B14	B15	B16	B17	B18	B19	B2	B20	B21	B22	B3	B4	B5	B7	B8	B9	C1	C2	C3
group_2916		Sua5/YciO/YrdC/YwlC family protein	43	43	1	1	1592				1025	1025	1025	A1	A10	A11	A12	A2	A3	A5	A53	A54	A6	A7	A8	B1	B10	B11	B12	B13	B14	B15	B16	B17	B18	B19	B2	B20	B21	B22	B3	B4	B5	B7	B8	B9	C1	C2	C3
group_2917		large conductance mechanosensitive channel protein	43	43	1	1	2490				461	461	461	A1	A10	A11	A12	A2	A3	A5	A53	A54	A6	A7	A8	B1	B10	B11	B12	B13	B14	B15	B16	B17	B18	B19	B2	B20	B21	B22	B3	B4	B5	B7	B8	B9	C1	C2	C3
group_2918		PTS system mannitol-specific transporter subunit IIA	43	43	1	1	1573				440	440	440	A1	A10	A11	A12	A2	A3	A5	A53	A54	A6	A7	A8	B1	B10	B11	B12	B13	B14	B15	B16	B17	B18	B19	B2	B20	B21	B22	B3	B4	B5	B7	B8	B9	C1	C2	C3
group_2919		ABC transporter ATP-binding protein/permease	43	43	1	1	1566				1727	1727	1727	A1	A10	A11	A12	A2	A3	A5	A53	A54	A6	A7	A8	B1	B10	B11	B12	B13	B14	B15	B16	B17	B18	B19	B2	B20	B21	B22	B3	B4	B5	B7	B8	B9	C1	C2	C3
group_2920		aldose 1-epimerase	43	43	1	1	3573				1031	1031	1031	A1	A10	A11	A12	A2	A3	A5	A53	A54	A6	A7	A8	B1	B10	B11	B12	B13	B14	B15	B16	B17	B18	B19	B2	B20	B21	B22	B3	B4	B5	B7	B8	B9	C1	C2	C3
group_2921		efflux ABC transporter, permease protein	43	43	1	1	3609				2711	2711	2711	A1	A10	A11	A12	A2	A3	A5	A53	A54	A6	A7	A8	B1	B10	B11	B12	B13	B14	B15	B16	B17	B18	B19	B2	B20	B21	B22	B3	B4	B5	B7	B8	B9	C1	C2	C3
group_2922		hypothetical protein	43	43	1	1	146				371	371	371	A1	A10	A11	A12	A2	A3	A5	A53	A54	A6	A7	A8	B1	B10	B11	B12	B13	B14	B15	B16	B17	B18	B19	B2	B20	B21	B22	B3	B4	B5	B7	B8	B9	C1	C2	C3
group_2923		PTS system, lactose/cellobiose-specific IIA component	43	43	1	1	410				317	317	317	A1	A10	A11	A12	A2	A3	A5	A53	A54	A6	A7	A8	B1	B10	B11	B12	B13	B14	B15	B16	B17	B18	B19	B2	B20	B21	B22	B3	B4	B5	B7	B8	B9	C1	C2	C3
group_2924		peptide methionine sulfoxide reductase MsrA	43	43	1	1	402				833	833	833	A1	A10	A11	A12	A2	A3	A5	A53	A54	A6	A7	A8	B1	B10	B11	B12	B13	B14	B15	B16	B17	B18	B19	B2	B20	B21	B22	B3	B4	B5	B7	B8	B9	C1	C2	C3
group_2925		hypothetical protein	43	43	1	1	2092				566	566	566	A1	A10	A11	A12	A2	A3	A5	A53	A54	A6	A7	A8	B1	B10	B11	B12	B13	B14	B15	B16	B17	B18	B19	B2	B20	B21	B22	B3	B4	B5	B7	B8	B9	C1	C2	C3
group_2926		Putative phosphotransferase	43	43	1	1	1721				860	860	860	A1	A10	A11	A12	A2	A3	A5	A53	A54	A6	A7	A8	B1	B10	B11	B12	B13	B14	B15	B16	B17	B18	B19	B2	B20	B21	B22	B3	B4	B5	B7	B8	B9	C1	C2	C3
gatA		glutamyl-tRNA(Gln) amidotransferase subunit A	43	43	1	1	3156				1472	1472	1472	A1	A10	A11	A12	A2	A3	A5	A53	A54	A6	A7	A8	B1	B10	B11	B12	B13	B14	B15	B16	B17	B18	B19	B2	B20	B21	B22	B3	B4	B5	B7	B8	B9	C1	C2	C3
group_2928		hypothetical protein	43	43	1	1	300				602	602	602	A1	A10	A11	A12	A2	A3	A5	A53	A54	A6	A7	A8	B1	B10	B11	B12	B13	B14	B15	B16	B17	B18	B19	B2	B20	B21	B22	B3	B4	B5	B7	B8	B9	C1	C2	C3
group_2929		hypothetical protein	43	43	1	1	3548				215	215	215	A1	A10	A11	A12	A2	A3	A5	A53	A54	A6	A7	A8	B1	B10	B11	B12	B13	B14	B15	B16	B17	B18	B19	B2	B20	B21	B22	B3	B4	B5	B7	B8	B9	C1	C2	C3
disA		YbbR-like protein	43	43	1	1	3131				1169	2036	1189	A1	A10	A11	A12	A2	A3	A5	A53	A54	A6	A7	A8	B1	B10	B11	B12	B13	B14	B15	B16	B17	B18	B19	B2	B20	B21	B22	B3	B4	B5	B7	B8	B9	C1	C2	C3
group_2930		hypothetical protein	43	43	1	1	3413				365	365	365	A1	A10	A11	A12	A2	A3	A5	A53	A54	A6	A7	A8	B1	B10	B11	B12	B13	B14	B15	B16	B17	B18	B19	B2	B20	B21	B22	B3	B4	B5	B7	B8	B9	C1	C2	C3
group_2931		acetyltransferase	43	43	1	1	2950				1181	1181	1181	A1	A10	A11	A12	A2	A3	A5	A53	A54	A6	A7	A8	B1	B10	B11	B12	B13	B14	B15	B16	B17	B18	B19	B2	B20	B21	B22	B3	B4	B5	B7	B8	B9	C1	C2	C3
group_2932		DNA polymerase III subunit alpha	43	43	1	1	942				3314	3314	3314	A1	A10	A11	A12	A2	A3	A5	A53	A54	A6	A7	A8	B1	B10	B11	B12	B13	B14	B15	B16	B17	B18	B19	B2	B20	B21	B22	B3	B4	B5	B7	B8	B9	C1	C2	C3
group_2933		PTS system fructose-specific transporter subunit IIBC	43	43	1	1	2858				1418	1418	1418	A1	A10	A11	A12	A2	A3	A5	A53	A54	A6	A7	A8	B1	B10	B11	B12	B13	B14	B15	B16	B17	B18	B19	B2	B20	B21	B22	B3	B4	B5	B7	B8	B9	C1	C2	C3
group_2934		ysyl-tRNA synthetase	43	43	1	1	2499				2573	2573	2573	A1	A10	A11	A12	A2	A3	A5	A53	A54	A6	A7	A8	B1	B10	B11	B12	B13	B14	B15	B16	B17	B18	B19	B2	B20	B21	B22	B3	B4	B5	B7	B8	B9	C1	C2	C3
group_2935		oxidoreductase FAD/FMN-binding protein	43	43	1	1	456				1091	1091	1091	A1	A10	A11	A12	A2	A3	A5	A53	A54	A6	A7	A8	B1	B10	B11	B12	B13	B14	B15	B16	B17	B18	B19	B2	B20	B21	B22	B3	B4	B5	B7	B8	B9	C1	C2	C3
hpt		Hypoxanthine-guanine phosphoribosyltransferase	43	43	1	1	2542				545	545	545	A1	A10	A11	A12	A2	A3	A5	A53	A54	A6	A7	A8	B1	B10	B11	B12	B13	B14	B15	B16	B17	B18	B19	B2	B20	B21	B22	B3	B4	B5	B7	B8	B9	C1	C2	C3
group_2937		polygalacturonase	43	43	1	1	2561				1337	1337	1337	A1	A10	A11	A12	A2	A3	A5	A53	A54	A6	A7	A8	B1	B10	B11	B12	B13	B14	B15	B16	B17	B18	B19	B2	B20	B21	B22	B3	B4	B5	B7	B8	B9	C1	C2	C3
group_2938		Sodium/myo-inositol cotransporter	43	43	1	1	44				1595	1595	1595	A1	A10	A11	A12	A2	A3	A5	A53	A54	A6	A7	A8	B1	B10	B11	B12	B13	B14	B15	B16	B17	B18	B19	B2	B20	B21	B22	B3	B4	B5	B7	B8	B9	C1	C2	C3
obg		Obg family GTPase CgtA	43	43	1	1	1916				1313	1313	1313	A1	A10	A11	A12	A2	A3	A5	A53	A54	A6	A7	A8	B1	B10	B11	B12	B13	B14	B15	B16	B17	B18	B19	B2	B20	B21	B22	B3	B4	B5	B7	B8	B9	C1	C2	C3
group_294		putative azaleucine resistance protein AzlC	43	43	1	1	2028				431	779	770	A1	A10	A11	A12	A2	A3	A5	A53	A54	A6	A7	A8	B1	B10	B11	B12	B13	B14	B15	B16	B17	B18	B19	B2	B20	B21	B22	B3	B4	B5	B7	B8	B9	C1	C2	C3
group_2940		ABC transporter ATP-binding protein/permease	43	43	1	1	1904				1730	1730	1730	A1	A10	A11	A12	A2	A3	A5	A53	A54	A6	A7	A8	B1	B10	B11	B12	B13	B14	B15	B16	B17	B18	B19	B2	B20	B21	B22	B3	B4	B5	B7	B8	B9	C1	C2	C3
group_2941		hypothetical protein	43	43	1	1	3516				344	344	344	A1	A10	A11	A12	A2	A3	A5	A53	A54	A6	A7	A8	B1	B10	B11	B12	B13	B14	B15	B16	B17	B18	B19	B2	B20	B21	B22	B3	B4	B5	B7	B8	B9	C1	C2	C3
rlmH		ribosomal RNA large subunit methyltransferase H	43	43	1	1	372				479	479	479	A1	A10	A11	A12	A2	A3	A5	A53	A54	A6	A7	A8	B1	B10	B11	B12	B13	B14	B15	B16	B17	B18	B19	B2	B20	B21	B22	B3	B4	B5	B7	B8	B9	C1	C2	C3
group_2943		ABC transporter ATP-binding protein	43	43	1	1	1879				743	743	743	A1	A10	A11	A12	A2	A3	A5	A53	A54	A6	A7	A8	B1	B10	B11	B12	B13	B14	B15	B16	B17	B18	B19	B2	B20	B21	B22	B3	B4	B5	B7	B8	B9	C1	C2	C3
group_2944		hypothetical protein	43	43	1	1	1874				266	266	266	A1	A10	A11	A12	A2	A3	A5	A53	A54	A6	A7	A8	B1	B10	B11	B12	B13	B14	B15	B16	B17	B18	B19	B2	B20	B21	B22	B3	B4	B5	B7	B8	B9	C1	C2	C3
group_2945		hypothetical protein	43	43	1	1	3543				194	194	194	A1	A10	A11	A12	A2	A3	A5	A53	A54	A6	A7	A8	B1	B10	B11	B12	B13	B14	B15	B16	B17	B18	B19	B2	B20	B21	B22	B3	B4	B5	B7	B8	B9	C1	C2	C3
sbcC		exonuclease SbcC	43	43	1	1	1462				3128	3128	3128	A1	A10	A11	A12	A2	A3	A5	A53	A54	A6	A7	A8	B1	B10	B11	B12	B13	B14	B15	B16	B17	B18	B19	B2	B20	B21	B22	B3	B4	B5	B7	B8	B9	C1	C2	C3
group_2947		phosphomethylpyrimidine kinase	43	43	1	1	894				815	815	815	A1	A10	A11	A12	A2	A3	A5	A53	A54	A6	A7	A8	B1	B10	B11	B12	B13	B14	B15	B16	B17	B18	B19	B2	B20	B21	B22	B3	B4	B5	B7	B8	B9	C1	C2	C3
group_2948		FMN-binding domain-containing protein	43	43	1	1	93				956	956	956	A1	A10	A11	A12	A2	A3	A5	A53	A54	A6	A7	A8	B1	B10	B11	B12	B13	B14	B15	B16	B17	B18	B19	B2	B20	B21	B22	B3	B4	B5	B7	B8	B9	C1	C2	C3
group_2949		aspartate-semialdehyde dehydrogenase	43	43	1	1	3585				1001	1001	1001	A1	A10	A11	A12	A2	A3	A5	A53	A54	A6	A7	A8	B1	B10	B11	B12	B13	B14	B15	B16	B17	B18	B19	B2	B20	B21	B22	B3	B4	B5	B7	B8	B9	C1	C2	C3
group_2950		hypothetical protein	43	43	1	1	59				149	149	149	A1	A10	A11	A12	A2	A3	A5	A53	A54	A6	A7	A8	B1	B10	B11	B12	B13	B14	B15	B16	B17	B18	B19	B2	B20	B21	B22	B3	B4	B5	B7	B8	B9	C1	C2	C3
group_2951		transcriptional regulator	43	43	1	1	1058				1226	1226	1226	A1	A10	A11	A12	A2	A3	A5	A53	A54	A6	A7	A8	B1	B10	B11	B12	B13	B14	B15	B16	B17	B18	B19	B2	B20	B21	B22	B3	B4	B5	B7	B8	B9	C1	C2	C3
group_2952		oligopeptide ABC transporter, permease protein OppC family protein	43	43	1	1	1614				1043	1043	1043	A1	A10	A11	A12	A2	A3	A5	A53	A54	A6	A7	A8	B1	B10	B11	B12	B13	B14	B15	B16	B17	B18	B19	B2	B20	B21	B22	B3	B4	B5	B7	B8	B9	C1	C2	C3
group_2953		glycerate kinase	43	43	1	1	71				908	908	908	A1	A10	A11	A12	A2	A3	A5	A53	A54	A6	A7	A8	B1	B10	B11	B12	B13	B14	B15	B16	B17	B18	B19	B2	B20	B21	B22	B3	B4	B5	B7	B8	B9	C1	C2	C3
ulaG		L-ascorbate 6-phosphate lactonase, UlaG	43	43	1	1	922				1067	1067	1067	A1	A10	A11	A12	A2	A3	A5	A53	A54	A6	A7	A8	B1	B10	B11	B12	B13	B14	B15	B16	B17	B18	B19	B2	B20	B21	B22	B3	B4	B5	B7	B8	B9	C1	C2	C3
group_2955		hexose kinase, 1-phosphofructokinase family protein	43	43	1	1	3145				914	914	914	A1	A10	A11	A12	A2	A3	A5	A53	A54	A6	A7	A8	B1	B10	B11	B12	B13	B14	B15	B16	B17	B18	B19	B2	B20	B21	B22	B3	B4	B5	B7	B8	B9	C1	C2	C3
gltX		glutamyl-tRNA synthetase	43	43	1	1	2480				1460	1460	1460	A1	A10	A11	A12	A2	A3	A5	A53	A54	A6	A7	A8	B1	B10	B11	B12	B13	B14	B15	B16	B17	B18	B19	B2	B20	B21	B22	B3	B4	B5	B7	B8	B9	C1	C2	C3
rpsS		30S ribosomal protein S19	43	43	1	1	179				278	278	278	A1	A10	A11	A12	A2	A3	A5	A53	A54	A6	A7	A8	B1	B10	B11	B12	B13	B14	B15	B16	B17	B18	B19	B2	B20	B21	B22	B3	B4	B5	B7	B8	B9	C1	C2	C3
group_2958		GNAT family acetyltransferase	43	43	1	1	2489				446	446	446	A1	A10	A11	A12	A2	A3	A5	A53	A54	A6	A7	A8	B1	B10	B11	B12	B13	B14	B15	B16	B17	B18	B19	B2	B20	B21	B22	B3	B4	B5	B7	B8	B9	C1	C2	C3
group_2959		fructokinase	43	43	1	1	2841				878	878	878	A1	A10	A11	A12	A2	A3	A5	A53	A54	A6	A7	A8	B1	B10	B11	B12	B13	B14	B15	B16	B17	B18	B19	B2	B20	B21	B22	B3	B4	B5	B7	B8	B9	C1	C2	C3
group_2960		glyoxalase family protein	43	43	1	1	801				398	398	398	A1	A10	A11	A12	A2	A3	A5	A53	A54	A6	A7	A8	B1	B10	B11	B12	B13	B14	B15	B16	B17	B18	B19	B2	B20	B21	B22	B3	B4	B5	B7	B8	B9	C1	C2	C3
group_2961		hypothetical protein	43	43	1	1	413				320	320	320	A1	A10	A11	A12	A2	A3	A5	A53	A54	A6	A7	A8	B1	B10	B11	B12	B13	B14	B15	B16	B17	B18	B19	B2	B20	B21	B22	B3	B4	B5	B7	B8	B9	C1	C2	C3
group_2962		hypothetical protein	43	43	1	1	2119				422	422	422	A1	A10	A11	A12	A2	A3	A5	A53	A54	A6	A7	A8	B1	B10	B11	B12	B13	B14	B15	B16	B17	B18	B19	B2	B20	B21	B22	B3	B4	B5	B7	B8	B9	C1	C2	C3
group_2963		cell wall surface anchor family protein	43	43	1	1	1844				1034	1034	1034	A1	A10	A11	A12	A2	A3	A5	A53	A54	A6	A7	A8	B1	B10	B11	B12	B13	B14	B15	B16	B17	B18	B19	B2	B20	B21	B22	B3	B4	B5	B7	B8	B9	C1	C2	C3
group_2964		C4-dicarboxylate anaerobic carrier	43	43	1	1	1644				1739	1739	1739	A1	A10	A11	A12	A2	A3	A5	A53	A54	A6	A7	A8	B1	B10	B11	B12	B13	B14	B15	B16	B17	B18	B19	B2	B20	B21	B22	B3	B4	B5	B7	B8	B9	C1	C2	C3
group_2965		response regulator receiver domain-containing protein	43	43	1	1	2011				674	674	674	A1	A10	A11	A12	A2	A3	A5	A53	A54	A6	A7	A8	B1	B10	B11	B12	B13	B14	B15	B16	B17	B18	B19	B2	B20	B21	B22	B3	B4	B5	B7	B8	B9	C1	C2	C3
phnA		putative alkylphosphonate utilization operon protein PhnA	43	43	1	1	1654				338	338	338	A1	A10	A11	A12	A2	A3	A5	A53	A54	A6	A7	A8	B1	B10	B11	B12	B13	B14	B15	B16	B17	B18	B19	B2	B20	B21	B22	B3	B4	B5	B7	B8	B9	C1	C2	C3
group_2967		NAD-dependent epimerase/dehydratase	43	43	1	1	1038				947	947	947	A1	A10	A11	A12	A2	A3	A5	A53	A54	A6	A7	A8	B1	B10	B11	B12	B13	B14	B15	B16	B17	B18	B19	B2	B20	B21	B22	B3	B4	B5	B7	B8	B9	C1	C2	C3
group_2968		ABC transporter ATP-binding protein	43	43	1	1	524				638	638	638	A1	A10	A11	A12	A2	A3	A5	A53	A54	A6	A7	A8	B1	B10	B11	B12	B13	B14	B15	B16	B17	B18	B19	B2	B20	B21	B22	B3	B4	B5	B7	B8	B9	C1	C2	C3
group_2969		Basic membrane lipopprotein	43	43	1	1	537				1043	1043	1043	A1	A10	A11	A12	A2	A3	A5	A53	A54	A6	A7	A8	B1	B10	B11	B12	B13	B14	B15	B16	B17	B18	B19	B2	B20	B21	B22	B3	B4	B5	B7	B8	B9	C1	C2	C3
group_2970		PTS system, lactose/cellobiose-specific IICB component	43	43	1	1	151				1673	1673	1673	A1	A10	A11	A12	A2	A3	A5	A53	A54	A6	A7	A8	B1	B10	B11	B12	B13	B14	B15	B16	B17	B18	B19	B2	B20	B21	B22	B3	B4	B5	B7	B8	B9	C1	C2	C3
group_2971		CAAX amino terminal protease	43	43	1	1	1531				662	662	662	A1	A10	A11	A12	A2	A3	A5	A53	A54	A6	A7	A8	B1	B10	B11	B12	B13	B14	B15	B16	B17	B18	B19	B2	B20	B21	B22	B3	B4	B5	B7	B8	B9	C1	C2	C3
group_2972		Putative cysteine desulfurase	43	43	1	1	3517				1136	1136	1136	A1	A10	A11	A12	A2	A3	A5	A53	A54	A6	A7	A8	B1	B10	B11	B12	B13	B14	B15	B16	B17	B18	B19	B2	B20	B21	B22	B3	B4	B5	B7	B8	B9	C1	C2	C3
rsmA		ribosomal RNA small subunit methyltransferase A	43	43	1	1	1625				884	884	884	A1	A10	A11	A12	A2	A3	A5	A53	A54	A6	A7	A8	B1	B10	B11	B12	B13	B14	B15	B16	B17	B18	B19	B2	B20	B21	B22	B3	B4	B5	B7	B8	B9	C1	C2	C3
group_2974		hypothetical protein	43	43	1	1	905				752	752	752	A1	A10	A11	A12	A2	A3	A5	A53	A54	A6	A7	A8	B1	B10	B11	B12	B13	B14	B15	B16	B17	B18	B19	B2	B20	B21	B22	B3	B4	B5	B7	B8	B9	C1	C2	C3
group_2975		hypothetical protein	43	43	1	1	3125				587	587	587	A1	A10	A11	A12	A2	A3	A5	A53	A54	A6	A7	A8	B1	B10	B11	B12	B13	B14	B15	B16	B17	B18	B19	B2	B20	B21	B22	B3	B4	B5	B7	B8	B9	C1	C2	C3
group_2976		DnaD and phage-associated domain protein	43	43	1	1	1936				698	698	698	A1	A10	A11	A12	A2	A3	A5	A53	A54	A6	A7	A8	B1	B10	B11	B12	B13	B14	B15	B16	B17	B18	B19	B2	B20	B21	B22	B3	B4	B5	B7	B8	B9	C1	C2	C3
group_2977		calcium-translocating P-type ATPase	43	43	1	1	424				2552	2552	2552	A1	A10	A11	A12	A2	A3	A5	A53	A54	A6	A7	A8	B1	B10	B11	B12	B13	B14	B15	B16	B17	B18	B19	B2	B20	B21	B22	B3	B4	B5	B7	B8	B9	C1	C2	C3
group_2978		acyl carrier protein	43	43	1	1	1081				224	224	224	A1	A10	A11	A12	A2	A3	A5	A53	A54	A6	A7	A8	B1	B10	B11	B12	B13	B14	B15	B16	B17	B18	B19	B2	B20	B21	B22	B3	B4	B5	B7	B8	B9	C1	C2	C3
recA		DNA recombination protein RecA	43	43	1	1	2496				1049	1049	1049	A1	A10	A11	A12	A2	A3	A5	A53	A54	A6	A7	A8	B1	B10	B11	B12	B13	B14	B15	B16	B17	B18	B19	B2	B20	B21	B22	B3	B4	B5	B7	B8	B9	C1	C2	C3
group_2980		Beta-galactosidase large subunit	43	43	1	1	3164				1883	1883	1883	A1	A10	A11	A12	A2	A3	A5	A53	A54	A6	A7	A8	B1	B10	B11	B12	B13	B14	B15	B16	B17	B18	B19	B2	B20	B21	B22	B3	B4	B5	B7	B8	B9	C1	C2	C3
group_2981		GNAT family acetyltransferase	43	43	1	1	606				500	500	500	A1	A10	A11	A12	A2	A3	A5	A53	A54	A6	A7	A8	B1	B10	B11	B12	B13	B14	B15	B16	B17	B18	B19	B2	B20	B21	B22	B3	B4	B5	B7	B8	B9	C1	C2	C3
cpdA		3',5'-cyclic adenosine monophosphate phosphodiesterase CpdA	43	43	1	1	543				803	803	803	A1	A10	A11	A12	A2	A3	A5	A53	A54	A6	A7	A8	B1	B10	B11	B12	B13	B14	B15	B16	B17	B18	B19	B2	B20	B21	B22	B3	B4	B5	B7	B8	B9	C1	C2	C3
mapZ		Mid-cell-anchored protein Z	43	43	1	1	843				2102	2102	2102	A1	A10	A11	A12	A2	A3	A5	A53	A54	A6	A7	A8	B1	B10	B11	B12	B13	B14	B15	B16	B17	B18	B19	B2	B20	B21	B22	B3	B4	B5	B7	B8	B9	C1	C2	C3
group_2984		CBS domain pair protein	43	43	1	1	576				500	500	500	A1	A10	A11	A12	A2	A3	A5	A53	A54	A6	A7	A8	B1	B10	B11	B12	B13	B14	B15	B16	B17	B18	B19	B2	B20	B21	B22	B3	B4	B5	B7	B8	B9	C1	C2	C3
efp		translation elongation factor P	43	43	1	1	3591				563	563	563	A1	A10	A11	A12	A2	A3	A5	A53	A54	A6	A7	A8	B1	B10	B11	B12	B13	B14	B15	B16	B17	B18	B19	B2	B20	B21	B22	B3	B4	B5	B7	B8	B9	C1	C2	C3
group_2986		cytidylyltransferase	43	43	1	1	1692				659	659	659	A1	A10	A11	A12	A2	A3	A5	A53	A54	A6	A7	A8	B1	B10	B11	B12	B13	B14	B15	B16	B17	B18	B19	B2	B20	B21	B22	B3	B4	B5	B7	B8	B9	C1	C2	C3
group_2987		hypothetical protein	43	43	1	1	2120				401	401	401	A1	A10	A11	A12	A2	A3	A5	A53	A54	A6	A7	A8	B1	B10	B11	B12	B13	B14	B15	B16	B17	B18	B19	B2	B20	B21	B22	B3	B4	B5	B7	B8	B9	C1	C2	C3
group_2988		YbaK/prolyl-tRNA synthetase-associated domain protein	43	43	1	1	3100				482	482	482	A1	A10	A11	A12	A2	A3	A5	A53	A54	A6	A7	A8	B1	B10	B11	B12	B13	B14	B15	B16	B17	B18	B19	B2	B20	B21	B22	B3	B4	B5	B7	B8	B9	C1	C2	C3
group_2989		isochorismatase hydrolase	43	43	1	1	3551				626	626	626	A1	A10	A11	A12	A2	A3	A5	A53	A54	A6	A7	A8	B1	B10	B11	B12	B13	B14	B15	B16	B17	B18	B19	B2	B20	B21	B22	B3	B4	B5	B7	B8	B9	C1	C2	C3
ycjP		ABC transporter permease	43	43	1	1	76				836	836	836	A1	A10	A11	A12	A2	A3	A5	A53	A54	A6	A7	A8	B1	B10	B11	B12	B13	B14	B15	B16	B17	B18	B19	B2	B20	B21	B22	B3	B4	B5	B7	B8	B9	C1	C2	C3
group_2991		preprotein translocase subunit YajC	43	43	1	1	328				380	380	380	A1	A10	A11	A12	A2	A3	A5	A53	A54	A6	A7	A8	B1	B10	B11	B12	B13	B14	B15	B16	B17	B18	B19	B2	B20	B21	B22	B3	B4	B5	B7	B8	B9	C1	C2	C3
xseA		exodeoxyribonuclease VII large subunit	43	43	1	1	2912				1337	1337	1337	A1	A10	A11	A12	A2	A3	A5	A53	A54	A6	A7	A8	B1	B10	B11	B12	B13	B14	B15	B16	B17	B18	B19	B2	B20	B21	B22	B3	B4	B5	B7	B8	B9	C1	C2	C3
group_2993		LPXTG-motif protein cell wall anchor domain protein	43	43	1	1	2004				1877	1877	1877	A1	A10	A11	A12	A2	A3	A5	A53	A54	A6	A7	A8	B1	B10	B11	B12	B13	B14	B15	B16	B17	B18	B19	B2	B20	B21	B22	B3	B4	B5	B7	B8	B9	C1	C2	C3
frr		ribosome recycling factor	43	43	1	1	3080				557	557	557	A1	A10	A11	A12	A2	A3	A5	A53	A54	A6	A7	A8	B1	B10	B11	B12	B13	B14	B15	B16	B17	B18	B19	B2	B20	B21	B22	B3	B4	B5	B7	B8	B9	C1	C2	C3
group_2995		hypothetical protein	43	43	1	1	2575				341	341	341	A1	A10	A11	A12	A2	A3	A5	A53	A54	A6	A7	A8	B1	B10	B11	B12	B13	B14	B15	B16	B17	B18	B19	B2	B20	B21	B22	B3	B4	B5	B7	B8	B9	C1	C2	C3
group_2996		UDP-glucose 4-epimerase	43	43	1	1	1030				1007	1007	1007	A1	A10	A11	A12	A2	A3	A5	A53	A54	A6	A7	A8	B1	B10	B11	B12	B13	B14	B15	B16	B17	B18	B19	B2	B20	B21	B22	B3	B4	B5	B7	B8	B9	C1	C2	C3
group_2997		C-5 cytosine-specific DNA methylase	43	43	1	1	3439				1142	1142	1142	A1	A10	A11	A12	A2	A3	A5	A53	A54	A6	A7	A8	B1	B10	B11	B12	B13	B14	B15	B16	B17	B18	B19	B2	B20	B21	B22	B3	B4	B5	B7	B8	B9	C1	C2	C3
group_2998		HAD superfamily hydrolase	43	43	1	1	1810				809	809	809	A1	A10	A11	A12	A2	A3	A5	A53	A54	A6	A7	A8	B1	B10	B11	B12	B13	B14	B15	B16	B17	B18	B19	B2	B20	B21	B22	B3	B4	B5	B7	B8	B9	C1	C2	C3
group_2999		replication initiation and membrane attachment protein	43	43	1	1	2208				1373	1373	1373	A1	A10	A11	A12	A2	A3	A5	A53	A54	A6	A7	A8	B1	B10	B11	B12	B13	B14	B15	B16	B17	B18	B19	B2	B20	B21	B22	B3	B4	B5	B7	B8	B9	C1	C2	C3
cbiO_2		cobalt import ATP-binding protein CbiO 2	43	43	1	1	204				869	869	869	A1	A10	A11	A12	A2	A3	A5	A53	A54	A6	A7	A8	B1	B10	B11	B12	B13	B14	B15	B16	B17	B18	B19	B2	B20	B21	B22	B3	B4	B5	B7	B8	B9	C1	C2	C3
group_3001		fructose-1,6-bisphosphate aldolase	43	43	1	1	441				869	869	869	A1	A10	A11	A12	A2	A3	A5	A53	A54	A6	A7	A8	B1	B10	B11	B12	B13	B14	B15	B16	B17	B18	B19	B2	B20	B21	B22	B3	B4	B5	B7	B8	B9	C1	C2	C3
group_3002		signal peptidase I	43	43	1	1	1585				569	569	569	A1	A10	A11	A12	A2	A3	A5	A53	A54	A6	A7	A8	B1	B10	B11	B12	B13	B14	B15	B16	B17	B18	B19	B2	B20	B21	B22	B3	B4	B5	B7	B8	B9	C1	C2	C3
group_3003		sensory box histidine kinase	43	43	1	1	682				785	785	785	A1	A10	A11	A12	A2	A3	A5	A53	A54	A6	A7	A8	B1	B10	B11	B12	B13	B14	B15	B16	B17	B18	B19	B2	B20	B21	B22	B3	B4	B5	B7	B8	B9	C1	C2	C3
group_3004		hypothetical protein	43	43	1	1	1825				323	323	323	A1	A10	A11	A12	A2	A3	A5	A53	A54	A6	A7	A8	B1	B10	B11	B12	B13	B14	B15	B16	B17	B18	B19	B2	B20	B21	B22	B3	B4	B5	B7	B8	B9	C1	C2	C3
group_3005		hypothetical protein	43	43	1	1	3554				206	206	206	A1	A10	A11	A12	A2	A3	A5	A53	A54	A6	A7	A8	B1	B10	B11	B12	B13	B14	B15	B16	B17	B18	B19	B2	B20	B21	B22	B3	B4	B5	B7	B8	B9	C1	C2	C3
group_3006		ribosomal-protein-alanine acetyltransferase	43	43	1	1	3065				542	542	542	A1	A10	A11	A12	A2	A3	A5	A53	A54	A6	A7	A8	B1	B10	B11	B12	B13	B14	B15	B16	B17	B18	B19	B2	B20	B21	B22	B3	B4	B5	B7	B8	B9	C1	C2	C3
group_3007		ribonuclease R	43	43	1	1	1788				2357	2357	2357	A1	A10	A11	A12	A2	A3	A5	A53	A54	A6	A7	A8	B1	B10	B11	B12	B13	B14	B15	B16	B17	B18	B19	B2	B20	B21	B22	B3	B4	B5	B7	B8	B9	C1	C2	C3
group_3008		ABC transporter, ATP-binding protein	43	43	1	1	872				656	656	656	A1	A10	A11	A12	A2	A3	A5	A53	A54	A6	A7	A8	B1	B10	B11	B12	B13	B14	B15	B16	B17	B18	B19	B2	B20	B21	B22	B3	B4	B5	B7	B8	B9	C1	C2	C3
group_3009		kinase, PfkB family	43	43	1	1	1689				1025	1025	1025	A1	A10	A11	A12	A2	A3	A5	A53	A54	A6	A7	A8	B1	B10	B11	B12	B13	B14	B15	B16	B17	B18	B19	B2	B20	B21	B22	B3	B4	B5	B7	B8	B9	C1	C2	C3
group_3010		transcriptional regulator	43	43	1	1	37				518	518	518	A1	A10	A11	A12	A2	A3	A5	A53	A54	A6	A7	A8	B1	B10	B11	B12	B13	B14	B15	B16	B17	B18	B19	B2	B20	B21	B22	B3	B4	B5	B7	B8	B9	C1	C2	C3
group_3011		hypothetical protein	43	43	1	1	2093				173	173	173	A1	A10	A11	A12	A2	A3	A5	A53	A54	A6	A7	A8	B1	B10	B11	B12	B13	B14	B15	B16	B17	B18	B19	B2	B20	B21	B22	B3	B4	B5	B7	B8	B9	C1	C2	C3
purC		Phosphoribosylaminoimidazole-succinocarboxamide synthase	43	43	1	1	659				728	728	728	A1	A10	A11	A12	A2	A3	A5	A53	A54	A6	A7	A8	B1	B10	B11	B12	B13	B14	B15	B16	B17	B18	B19	B2	B20	B21	B22	B3	B4	B5	B7	B8	B9	C1	C2	C3
group_3013		hypothetical protein	43	43	1	1	1584				767	767	767	A1	A10	A11	A12	A2	A3	A5	A53	A54	A6	A7	A8	B1	B10	B11	B12	B13	B14	B15	B16	B17	B18	B19	B2	B20	B21	B22	B3	B4	B5	B7	B8	B9	C1	C2	C3
group_3014		integral membrane protein	43	43	1	1	2825				632	632	632	A1	A10	A11	A12	A2	A3	A5	A53	A54	A6	A7	A8	B1	B10	B11	B12	B13	B14	B15	B16	B17	B18	B19	B2	B20	B21	B22	B3	B4	B5	B7	B8	B9	C1	C2	C3
group_3015		major facilitator superfamily transporter	43	43	1	1	2257				1193	1193	1193	A1	A10	A11	A12	A2	A3	A5	A53	A54	A6	A7	A8	B1	B10	B11	B12	B13	B14	B15	B16	B17	B18	B19	B2	B20	B21	B22	B3	B4	B5	B7	B8	B9	C1	C2	C3
group_3016		toxin-antitoxin stability system, antitoxin component	43	43	1	1	3404				569	569	569	A1	A10	A11	A12	A2	A3	A5	A53	A54	A6	A7	A8	B1	B10	B11	B12	B13	B14	B15	B16	B17	B18	B19	B2	B20	B21	B22	B3	B4	B5	B7	B8	B9	C1	C2	C3
traL		putative type IV conjugative transfer system protein TraL	43	43	1	1	1828				1262	1262	1262	A1	A10	A11	A12	A2	A3	A5	A53	A54	A6	A7	A8	B1	B10	B11	B12	B13	B14	B15	B16	B17	B18	B19	B2	B20	B21	B22	B3	B4	B5	B7	B8	B9	C1	C2	C3
group_3018		hypothetical protein	43	43	1	1	2289				386	386	386	A1	A10	A11	A12	A2	A3	A5	A53	A54	A6	A7	A8	B1	B10	B11	B12	B13	B14	B15	B16	B17	B18	B19	B2	B20	B21	B22	B3	B4	B5	B7	B8	B9	C1	C2	C3
group_3019		hypothetical protein	43	43	1	1	1768				287	287	287	A1	A10	A11	A12	A2	A3	A5	A53	A54	A6	A7	A8	B1	B10	B11	B12	B13	B14	B15	B16	B17	B18	B19	B2	B20	B21	B22	B3	B4	B5	B7	B8	B9	C1	C2	C3
group_3020		TetR/AcrR family transcriptional regulator	43	43	1	1	2008				647	647	647	A1	A10	A11	A12	A2	A3	A5	A53	A54	A6	A7	A8	B1	B10	B11	B12	B13	B14	B15	B16	B17	B18	B19	B2	B20	B21	B22	B3	B4	B5	B7	B8	B9	C1	C2	C3
group_3021		PTS system lactose/cellobiose-specific transporter subunit IIC	43	43	1	1	2946				1460	1460	1460	A1	A10	A11	A12	A2	A3	A5	A53	A54	A6	A7	A8	B1	B10	B11	B12	B13	B14	B15	B16	B17	B18	B19	B2	B20	B21	B22	B3	B4	B5	B7	B8	B9	C1	C2	C3
metN1		ABC transporter ATP-binding protein	43	43	1	1	2774				1073	1073	1073	A1	A10	A11	A12	A2	A3	A5	A53	A54	A6	A7	A8	B1	B10	B11	B12	B13	B14	B15	B16	B17	B18	B19	B2	B20	B21	B22	B3	B4	B5	B7	B8	B9	C1	C2	C3
accA		acetyl-CoA carboxylase, carboxyl transferase subunit alpha	43	43	1	1	1089				785	785	785	A1	A10	A11	A12	A2	A3	A5	A53	A54	A6	A7	A8	B1	B10	B11	B12	B13	B14	B15	B16	B17	B18	B19	B2	B20	B21	B22	B3	B4	B5	B7	B8	B9	C1	C2	C3
group_3024		iron dependent repressor, DNA binding domain protein	43	43	1	1	2938				647	647	647	A1	A10	A11	A12	A2	A3	A5	A53	A54	A6	A7	A8	B1	B10	B11	B12	B13	B14	B15	B16	B17	B18	B19	B2	B20	B21	B22	B3	B4	B5	B7	B8	B9	C1	C2	C3
group_3025		helix-turn-helix domain-containing protein	43	43	1	1	527				665	665	665	A1	A10	A11	A12	A2	A3	A5	A53	A54	A6	A7	A8	B1	B10	B11	B12	B13	B14	B15	B16	B17	B18	B19	B2	B20	B21	B22	B3	B4	B5	B7	B8	B9	C1	C2	C3
group_3026		putative PrgP protein	43	43	1	1	3302				953	953	953	A1	A10	A11	A12	A2	A3	A5	A53	A54	A6	A7	A8	B1	B10	B11	B12	B13	B14	B15	B16	B17	B18	B19	B2	B20	B21	B22	B3	B4	B5	B7	B8	B9	C1	C2	C3
group_3027		DeoR-like helix-turn-helix protein	43	43	1	1	148				785	785	785	A1	A10	A11	A12	A2	A3	A5	A53	A54	A6	A7	A8	B1	B10	B11	B12	B13	B14	B15	B16	B17	B18	B19	B2	B20	B21	B22	B3	B4	B5	B7	B8	B9	C1	C2	C3
group_3028		PTS system ascorbate-specific transporter subunit IIA	43	43	1	1	437				2093	2093	2093	A1	A10	A11	A12	A2	A3	A5	A53	A54	A6	A7	A8	B1	B10	B11	B12	B13	B14	B15	B16	B17	B18	B19	B2	B20	B21	B22	B3	B4	B5	B7	B8	B9	C1	C2	C3
group_3029		Folylpolyglutamate synthase	43	43	1	1	1910				1313	1313	1313	A1	A10	A11	A12	A2	A3	A5	A53	A54	A6	A7	A8	B1	B10	B11	B12	B13	B14	B15	B16	B17	B18	B19	B2	B20	B21	B22	B3	B4	B5	B7	B8	B9	C1	C2	C3
glmU		bifunctional N-acetylglucosamine-1-phosphate / uridyltransferase/glucosamine-1-phosphate acetyltransferase	43	43	1	1	2505				1373	1373	1373	A1	A10	A11	A12	A2	A3	A5	A53	A54	A6	A7	A8	B1	B10	B11	B12	B13	B14	B15	B16	B17	B18	B19	B2	B20	B21	B22	B3	B4	B5	B7	B8	B9	C1	C2	C3
group_3031		Basic membrane lipopprotein	43	43	1	1	160				1082	1082	1082	A1	A10	A11	A12	A2	A3	A5	A53	A54	A6	A7	A8	B1	B10	B11	B12	B13	B14	B15	B16	B17	B18	B19	B2	B20	B21	B22	B3	B4	B5	B7	B8	B9	C1	C2	C3
group_3032		PTS system beta-glucoside-specific transporter subunit IIABC	43	43	1	1	2754				1865	1865	1865	A1	A10	A11	A12	A2	A3	A5	A53	A54	A6	A7	A8	B1	B10	B11	B12	B13	B14	B15	B16	B17	B18	B19	B2	B20	B21	B22	B3	B4	B5	B7	B8	B9	C1	C2	C3
group_3033		Cobalt transport protein	43	43	1	1	36				668	668	668	A1	A10	A11	A12	A2	A3	A5	A53	A54	A6	A7	A8	B1	B10	B11	B12	B13	B14	B15	B16	B17	B18	B19	B2	B20	B21	B22	B3	B4	B5	B7	B8	B9	C1	C2	C3
group_3034		alkaline shock protein 23 family protein	43	43	1	1	2090				557	557	557	A1	A10	A11	A12	A2	A3	A5	A53	A54	A6	A7	A8	B1	B10	B11	B12	B13	B14	B15	B16	B17	B18	B19	B2	B20	B21	B22	B3	B4	B5	B7	B8	B9	C1	C2	C3
group_3035		DNA primase/polymerase	43	43	1	1	1863				848	848	848	A1	A10	A11	A12	A2	A3	A5	A53	A54	A6	A7	A8	B1	B10	B11	B12	B13	B14	B15	B16	B17	B18	B19	B2	B20	B21	B22	B3	B4	B5	B7	B8	B9	C1	C2	C3
group_3036		helix-turn-helix domain-containing protein	43	43	1	1	1870				647	647	647	A1	A10	A11	A12	A2	A3	A5	A53	A54	A6	A7	A8	B1	B10	B11	B12	B13	B14	B15	B16	B17	B18	B19	B2	B20	B21	B22	B3	B4	B5	B7	B8	B9	C1	C2	C3
group_3037		hypothetical protein	43	43	1	1	2297				596	596	596	A1	A10	A11	A12	A2	A3	A5	A53	A54	A6	A7	A8	B1	B10	B11	B12	B13	B14	B15	B16	B17	B18	B19	B2	B20	B21	B22	B3	B4	B5	B7	B8	B9	C1	C2	C3
group_3038		mevalonate kinase	43	43	1	1	350				944	944	944	A1	A10	A11	A12	A2	A3	A5	A53	A54	A6	A7	A8	B1	B10	B11	B12	B13	B14	B15	B16	B17	B18	B19	B2	B20	B21	B22	B3	B4	B5	B7	B8	B9	C1	C2	C3
rpoA		DNA-directed RNA polymerase subunit alpha	43	43	1	1	201				938	938	938	A1	A10	A11	A12	A2	A3	A5	A53	A54	A6	A7	A8	B1	B10	B11	B12	B13	B14	B15	B16	B17	B18	B19	B2	B20	B21	B22	B3	B4	B5	B7	B8	B9	C1	C2	C3
group_3040		glyceraldehyde 3-phosphate dehydrogenase	43	43	1	1	1915				1010	1010	1010	A1	A10	A11	A12	A2	A3	A5	A53	A54	A6	A7	A8	B1	B10	B11	B12	B13	B14	B15	B16	B17	B18	B19	B2	B20	B21	B22	B3	B4	B5	B7	B8	B9	C1	C2	C3
ftsA		cell division protein FtsA	43	43	1	1	2930				1325	1325	1325	A1	A10	A11	A12	A2	A3	A5	A53	A54	A6	A7	A8	B1	B10	B11	B12	B13	B14	B15	B16	B17	B18	B19	B2	B20	B21	B22	B3	B4	B5	B7	B8	B9	C1	C2	C3
group_3042		alpha amylase	43	43	1	1	2051				1766	1766	1766	A1	A10	A11	A12	A2	A3	A5	A53	A54	A6	A7	A8	B1	B10	B11	B12	B13	B14	B15	B16	B17	B18	B19	B2	B20	B21	B22	B3	B4	B5	B7	B8	B9	C1	C2	C3
uvrA		excinuclease ABC subunit A	43	43	1	1	3113				2816	2816	2816	A1	A10	A11	A12	A2	A3	A5	A53	A54	A6	A7	A8	B1	B10	B11	B12	B13	B14	B15	B16	B17	B18	B19	B2	B20	B21	B22	B3	B4	B5	B7	B8	B9	C1	C2	C3
group_3044		ribonuclease M5	43	43	1	1	1624				569	569	569	A1	A10	A11	A12	A2	A3	A5	A53	A54	A6	A7	A8	B1	B10	B11	B12	B13	B14	B15	B16	B17	B18	B19	B2	B20	B21	B22	B3	B4	B5	B7	B8	B9	C1	C2	C3
sodA		superoxide dismutase	43	43	1	1	1056				608	608	608	A1	A10	A11	A12	A2	A3	A5	A53	A54	A6	A7	A8	B1	B10	B11	B12	B13	B14	B15	B16	B17	B18	B19	B2	B20	B21	B22	B3	B4	B5	B7	B8	B9	C1	C2	C3
group_3046		ABC transporter ATP-binding protein	43	43	1	1	812				1886	1886	1886	A1	A10	A11	A12	A2	A3	A5	A53	A54	A6	A7	A8	B1	B10	B11	B12	B13	B14	B15	B16	B17	B18	B19	B2	B20	B21	B22	B3	B4	B5	B7	B8	B9	C1	C2	C3
group_3047		Transposase IS116/IS110/IS902 family protein	43	43	1	1	61				908	908	908	A1	A10	A11	A12	A2	A3	A5	A53	A54	A6	A7	A8	B1	B10	B11	B12	B13	B14	B15	B16	B17	B18	B19	B2	B20	B21	B22	B3	B4	B5	B7	B8	B9	C1	C2	C3
group_3048		ribonuclease HII	43	43	1	1	799				767	767	767	A1	A10	A11	A12	A2	A3	A5	A53	A54	A6	A7	A8	B1	B10	B11	B12	B13	B14	B15	B16	B17	B18	B19	B2	B20	B21	B22	B3	B4	B5	B7	B8	B9	C1	C2	C3
group_3049		hypothetical protein	43	43	1	1	596				428	428	428	A1	A10	A11	A12	A2	A3	A5	A53	A54	A6	A7	A8	B1	B10	B11	B12	B13	B14	B15	B16	B17	B18	B19	B2	B20	B21	B22	B3	B4	B5	B7	B8	B9	C1	C2	C3
group_3050		cyclic nucleotide-binding domain-containing protein	43	43	1	1	480				659	659	659	A1	A10	A11	A12	A2	A3	A5	A53	A54	A6	A7	A8	B1	B10	B11	B12	B13	B14	B15	B16	B17	B18	B19	B2	B20	B21	B22	B3	B4	B5	B7	B8	B9	C1	C2	C3
group_3051		aspartate aminotransferase	43	43	1	1	3384				1190	1190	1190	A1	A10	A11	A12	A2	A3	A5	A53	A54	A6	A7	A8	B1	B10	B11	B12	B13	B14	B15	B16	B17	B18	B19	B2	B20	B21	B22	B3	B4	B5	B7	B8	B9	C1	C2	C3
group_3052		16S rRNA small subunit methyltransferase C	43	43	1	1	155				605	605	605	A1	A10	A11	A12	A2	A3	A5	A53	A54	A6	A7	A8	B1	B10	B11	B12	B13	B14	B15	B16	B17	B18	B19	B2	B20	B21	B22	B3	B4	B5	B7	B8	B9	C1	C2	C3
group_3053		bacteriocin-associated integral membrane protein	43	43	1	1	526				848	848	848	A1	A10	A11	A12	A2	A3	A5	A53	A54	A6	A7	A8	B1	B10	B11	B12	B13	B14	B15	B16	B17	B18	B19	B2	B20	B21	B22	B3	B4	B5	B7	B8	B9	C1	C2	C3
mazE		Antitoxin MazE	43	43	1	1	1219				263	263	263	A1	A10	A11	A12	A2	A3	A5	A53	A54	A6	A7	A8	B1	B10	B11	B12	B13	B14	B15	B16	B17	B18	B19	B2	B20	B21	B22	B3	B4	B5	B7	B8	B9	C1	C2	C3
group_3055		hypothetical protein	43	43	1	1	804				227	227	227	A1	A10	A11	A12	A2	A3	A5	A53	A54	A6	A7	A8	B1	B10	B11	B12	B13	B14	B15	B16	B17	B18	B19	B2	B20	B21	B22	B3	B4	B5	B7	B8	B9	C1	C2	C3
group_3056		membrane protein	43	43	1	1	418				365	365	365	A1	A10	A11	A12	A2	A3	A5	A53	A54	A6	A7	A8	B1	B10	B11	B12	B13	B14	B15	B16	B17	B18	B19	B2	B20	B21	B22	B3	B4	B5	B7	B8	B9	C1	C2	C3
group_3057		IS3 family transposase ISBce13	43	43	1	1	547				821	821	821	A1	A10	A11	A12	A2	A3	A5	A53	A54	A6	A7	A8	B1	B10	B11	B12	B13	B14	B15	B16	B17	B18	B19	B2	B20	B21	B22	B3	B4	B5	B7	B8	B9	C1	C2	C3
group_3058		hypothetical protein	43	43	1	1	2947				221	221	221	A1	A10	A11	A12	A2	A3	A5	A53	A54	A6	A7	A8	B1	B10	B11	B12	B13	B14	B15	B16	B17	B18	B19	B2	B20	B21	B22	B3	B4	B5	B7	B8	B9	C1	C2	C3
group_3059		ABC-2 family transporter protein	43	43	1	1	2441				782	782	782	A1	A10	A11	A12	A2	A3	A5	A53	A54	A6	A7	A8	B1	B10	B11	B12	B13	B14	B15	B16	B17	B18	B19	B2	B20	B21	B22	B3	B4	B5	B7	B8	B9	C1	C2	C3
group_3060		tRNA-binding domain-containing protein	43	43	1	1	370				605	605	605	A1	A10	A11	A12	A2	A3	A5	A53	A54	A6	A7	A8	B1	B10	B11	B12	B13	B14	B15	B16	B17	B18	B19	B2	B20	B21	B22	B3	B4	B5	B7	B8	B9	C1	C2	C3
radC		DNA repair protein RadC	43	43	1	1	1908				692	692	692	A1	A10	A11	A12	A2	A3	A5	A53	A54	A6	A7	A8	B1	B10	B11	B12	B13	B14	B15	B16	B17	B18	B19	B2	B20	B21	B22	B3	B4	B5	B7	B8	B9	C1	C2	C3
group_3062		hypothetical protein	43	43	1	1	2758				110	110	110	A1	A10	A11	A12	A2	A3	A5	A53	A54	A6	A7	A8	B1	B10	B11	B12	B13	B14	B15	B16	B17	B18	B19	B2	B20	B21	B22	B3	B4	B5	B7	B8	B9	C1	C2	C3
group_3063		stage 0 sporulation family protein	43	43	1	1	2874				824	824	824	A1	A10	A11	A12	A2	A3	A5	A53	A54	A6	A7	A8	B1	B10	B11	B12	B13	B14	B15	B16	B17	B18	B19	B2	B20	B21	B22	B3	B4	B5	B7	B8	B9	C1	C2	C3
group_3064		hypothetical protein	43	43	1	1	776				740	740	740	A1	A10	A11	A12	A2	A3	A5	A53	A54	A6	A7	A8	B1	B10	B11	B12	B13	B14	B15	B16	B17	B18	B19	B2	B20	B21	B22	B3	B4	B5	B7	B8	B9	C1	C2	C3
group_3065		geranyltranstransferase	43	43	1	1	2914				890	890	890	A1	A10	A11	A12	A2	A3	A5	A53	A54	A6	A7	A8	B1	B10	B11	B12	B13	B14	B15	B16	B17	B18	B19	B2	B20	B21	B22	B3	B4	B5	B7	B8	B9	C1	C2	C3
group_3066		Acyltransferase family protein	43	43	1	1	1690				566	566	566	A1	A10	A11	A12	A2	A3	A5	A53	A54	A6	A7	A8	B1	B10	B11	B12	B13	B14	B15	B16	B17	B18	B19	B2	B20	B21	B22	B3	B4	B5	B7	B8	B9	C1	C2	C3
group_3067		Competence protein ComGF	43	43	1	1	1437				425	425	425	A1	A10	A11	A12	A2	A3	A5	A53	A54	A6	A7	A8	B1	B10	B11	B12	B13	B14	B15	B16	B17	B18	B19	B2	B20	B21	B22	B3	B4	B5	B7	B8	B9	C1	C2	C3
group_3068		phosphoglycerate mutase family protein	43	43	1	1	1479				659	659	659	A1	A10	A11	A12	A2	A3	A5	A53	A54	A6	A7	A8	B1	B10	B11	B12	B13	B14	B15	B16	B17	B18	B19	B2	B20	B21	B22	B3	B4	B5	B7	B8	B9	C1	C2	C3
group_3069		hypothetical protein	43	43	1	1	2423				575	575	575	A1	A10	A11	A12	A2	A3	A5	A53	A54	A6	A7	A8	B1	B10	B11	B12	B13	B14	B15	B16	B17	B18	B19	B2	B20	B21	B22	B3	B4	B5	B7	B8	B9	C1	C2	C3
xpt		xanthine phosphoribosyltransferase	43	43	1	1	666				581	581	581	A1	A10	A11	A12	A2	A3	A5	A53	A54	A6	A7	A8	B1	B10	B11	B12	B13	B14	B15	B16	B17	B18	B19	B2	B20	B21	B22	B3	B4	B5	B7	B8	B9	C1	C2	C3
group_3071		amino acid/peptide transporter	43	43	1	1	591				1466	1466	1466	A1	A10	A11	A12	A2	A3	A5	A53	A54	A6	A7	A8	B1	B10	B11	B12	B13	B14	B15	B16	B17	B18	B19	B2	B20	B21	B22	B3	B4	B5	B7	B8	B9	C1	C2	C3
group_3072		family 3 extracellular solute-binding protein	43	43	1	1	1605				815	815	815	A1	A10	A11	A12	A2	A3	A5	A53	A54	A6	A7	A8	B1	B10	B11	B12	B13	B14	B15	B16	B17	B18	B19	B2	B20	B21	B22	B3	B4	B5	B7	B8	B9	C1	C2	C3
mraW		S-adenosyl-methyltransferase MraW	43	43	1	1	2923				959	959	959	A1	A10	A11	A12	A2	A3	A5	A53	A54	A6	A7	A8	B1	B10	B11	B12	B13	B14	B15	B16	B17	B18	B19	B2	B20	B21	B22	B3	B4	B5	B7	B8	B9	C1	C2	C3
group_3074		aldose dehydrogenase	43	43	1	1	254				761	761	761	A1	A10	A11	A12	A2	A3	A5	A53	A54	A6	A7	A8	B1	B10	B11	B12	B13	B14	B15	B16	B17	B18	B19	B2	B20	B21	B22	B3	B4	B5	B7	B8	B9	C1	C2	C3
group_3075		PTS system, lactose/cellobiose-specific IIA component	43	43	1	1	150				317	317	317	A1	A10	A11	A12	A2	A3	A5	A53	A54	A6	A7	A8	B1	B10	B11	B12	B13	B14	B15	B16	B17	B18	B19	B2	B20	B21	B22	B3	B4	B5	B7	B8	B9	C1	C2	C3
xerC_8		site-specific tyrosine recombinase XerC-family protein	43	43	1	1	2846				1202	1202	1202	A1	A10	A11	A12	A2	A3	A5	A53	A54	A6	A7	A8	B1	B10	B11	B12	B13	B14	B15	B16	B17	B18	B19	B2	B20	B21	B22	B3	B4	B5	B7	B8	B9	C1	C2	C3
group_3077		PTS system, mannose/fructose/sorbose-specific IIC component	43	43	1	1	2123				833	833	833	A1	A10	A11	A12	A2	A3	A5	A53	A54	A6	A7	A8	B1	B10	B11	B12	B13	B14	B15	B16	B17	B18	B19	B2	B20	B21	B22	B3	B4	B5	B7	B8	B9	C1	C2	C3
group_3078		GNAT family acetyltransferase	43	43	1	1	2806				563	563	563	A1	A10	A11	A12	A2	A3	A5	A53	A54	A6	A7	A8	B1	B10	B11	B12	B13	B14	B15	B16	B17	B18	B19	B2	B20	B21	B22	B3	B4	B5	B7	B8	B9	C1	C2	C3
group_3079		hypothetical protein	43	43	1	1	2439				215	215	215	A1	A10	A11	A12	A2	A3	A5	A53	A54	A6	A7	A8	B1	B10	B11	B12	B13	B14	B15	B16	B17	B18	B19	B2	B20	B21	B22	B3	B4	B5	B7	B8	B9	C1	C2	C3
accD		acetyl-CoA carboxylase, carboxyl transferase subunit beta	43	43	1	1	1088				869	869	869	A1	A10	A11	A12	A2	A3	A5	A53	A54	A6	A7	A8	B1	B10	B11	B12	B13	B14	B15	B16	B17	B18	B19	B2	B20	B21	B22	B3	B4	B5	B7	B8	B9	C1	C2	C3
group_3081		4-phosphoerythronate dehydrogenase	43	43	1	1	2126				1001	1001	1001	A1	A10	A11	A12	A2	A3	A5	A53	A54	A6	A7	A8	B1	B10	B11	B12	B13	B14	B15	B16	B17	B18	B19	B2	B20	B21	B22	B3	B4	B5	B7	B8	B9	C1	C2	C3
group_3082		prenyltransferase, UbiA family	43	43	1	1	95				953	953	953	A1	A10	A11	A12	A2	A3	A5	A53	A54	A6	A7	A8	B1	B10	B11	B12	B13	B14	B15	B16	B17	B18	B19	B2	B20	B21	B22	B3	B4	B5	B7	B8	B9	C1	C2	C3
group_3083		cell division protein DivIVA	43	43	1	1	1942				419	419	419	A1	A10	A11	A12	A2	A3	A5	A53	A54	A6	A7	A8	B1	B10	B11	B12	B13	B14	B15	B16	B17	B18	B19	B2	B20	B21	B22	B3	B4	B5	B7	B8	B9	C1	C2	C3
group_3084		HAD superfamily hydrolase	43	43	1	1	260				773	773	773	A1	A10	A11	A12	A2	A3	A5	A53	A54	A6	A7	A8	B1	B10	B11	B12	B13	B14	B15	B16	B17	B18	B19	B2	B20	B21	B22	B3	B4	B5	B7	B8	B9	C1	C2	C3
group_3085		membrane protein	43	43	1	1	802				542	542	542	A1	A10	A11	A12	A2	A3	A5	A53	A54	A6	A7	A8	B1	B10	B11	B12	B13	B14	B15	B16	B17	B18	B19	B2	B20	B21	B22	B3	B4	B5	B7	B8	B9	C1	C2	C3
group_3086		transcriptional regulator, LacI family	43	43	1	1	53				1016	1016	1016	A1	A10	A11	A12	A2	A3	A5	A53	A54	A6	A7	A8	B1	B10	B11	B12	B13	B14	B15	B16	B17	B18	B19	B2	B20	B21	B22	B3	B4	B5	B7	B8	B9	C1	C2	C3
group_3087		carbohydrate kinase, FGGY family protein	43	43	1	1	1553				1661	1661	1661	A1	A10	A11	A12	A2	A3	A5	A53	A54	A6	A7	A8	B1	B10	B11	B12	B13	B14	B15	B16	B17	B18	B19	B2	B20	B21	B22	B3	B4	B5	B7	B8	B9	C1	C2	C3
nusB		transcription antitermination factor NusB	43	43	1	1	2910				449	449	449	A1	A10	A11	A12	A2	A3	A5	A53	A54	A6	A7	A8	B1	B10	B11	B12	B13	B14	B15	B16	B17	B18	B19	B2	B20	B21	B22	B3	B4	B5	B7	B8	B9	C1	C2	C3
rplN		50S ribosomal protein L14	43	43	1	1	185				368	368	368	A1	A10	A11	A12	A2	A3	A5	A53	A54	A6	A7	A8	B1	B10	B11	B12	B13	B14	B15	B16	B17	B18	B19	B2	B20	B21	B22	B3	B4	B5	B7	B8	B9	C1	C2	C3
group_3090		hypothetical protein	43	43	1	1	3414				482	482	482	A1	A10	A11	A12	A2	A3	A5	A53	A54	A6	A7	A8	B1	B10	B11	B12	B13	B14	B15	B16	B17	B18	B19	B2	B20	B21	B22	B3	B4	B5	B7	B8	B9	C1	C2	C3
group_3091		M protein trans-acting positive regulator	43	43	1	1	420				1427	1427	1427	A1	A10	A11	A12	A2	A3	A5	A53	A54	A6	A7	A8	B1	B10	B11	B12	B13	B14	B15	B16	B17	B18	B19	B2	B20	B21	B22	B3	B4	B5	B7	B8	B9	C1	C2	C3
group_3092		DNA-binding protein	43	43	1	1	3422				338	338	338	A1	A10	A11	A12	A2	A3	A5	A53	A54	A6	A7	A8	B1	B10	B11	B12	B13	B14	B15	B16	B17	B18	B19	B2	B20	B21	B22	B3	B4	B5	B7	B8	B9	C1	C2	C3
group_3093		fructose-6-phosphate aldolase	43	43	1	1	2139				569	569	569	A1	A10	A11	A12	A2	A3	A5	A53	A54	A6	A7	A8	B1	B10	B11	B12	B13	B14	B15	B16	B17	B18	B19	B2	B20	B21	B22	B3	B4	B5	B7	B8	B9	C1	C2	C3
mgtE		magnesium transporter	43	43	1	1	1475				1361	1361	1361	A1	A10	A11	A12	A2	A3	A5	A53	A54	A6	A7	A8	B1	B10	B11	B12	B13	B14	B15	B16	B17	B18	B19	B2	B20	B21	B22	B3	B4	B5	B7	B8	B9	C1	C2	C3
group_3095		Rrf2 family protein	43	43	1	1	2457				467	467	467	A1	A10	A11	A12	A2	A3	A5	A53	A54	A6	A7	A8	B1	B10	B11	B12	B13	B14	B15	B16	B17	B18	B19	B2	B20	B21	B22	B3	B4	B5	B7	B8	B9	C1	C2	C3
group_3096		V-type ATP synthase subunit B	43	43	1	1	1818				1376	1376	1376	A1	A10	A11	A12	A2	A3	A5	A53	A54	A6	A7	A8	B1	B10	B11	B12	B13	B14	B15	B16	B17	B18	B19	B2	B20	B21	B22	B3	B4	B5	B7	B8	B9	C1	C2	C3
group_3097		glycosyl hydrolase family protein	43	43	1	1	1889				1118	1118	1118	A1	A10	A11	A12	A2	A3	A5	A53	A54	A6	A7	A8	B1	B10	B11	B12	B13	B14	B15	B16	B17	B18	B19	B2	B20	B21	B22	B3	B4	B5	B7	B8	B9	C1	C2	C3
group_3098		type II secretion system F domain protein	43	43	1	1	1433				1049	1049	1049	A1	A10	A11	A12	A2	A3	A5	A53	A54	A6	A7	A8	B1	B10	B11	B12	B13	B14	B15	B16	B17	B18	B19	B2	B20	B21	B22	B3	B4	B5	B7	B8	B9	C1	C2	C3
nox		NADH oxidase	43	43	1	1	1931				1352	1352	1352	A1	A10	A11	A12	A2	A3	A5	A53	A54	A6	A7	A8	B1	B10	B11	B12	B13	B14	B15	B16	B17	B18	B19	B2	B20	B21	B22	B3	B4	B5	B7	B8	B9	C1	C2	C3
group_3100		hypothetical protein	43	43	1	1	697				284	284	284	A1	A10	A11	A12	A2	A3	A5	A53	A54	A6	A7	A8	B1	B10	B11	B12	B13	B14	B15	B16	B17	B18	B19	B2	B20	B21	B22	B3	B4	B5	B7	B8	B9	C1	C2	C3
tig		trigger factor	43	43	1	1	3138				1289	1289	1289	A1	A10	A11	A12	A2	A3	A5	A53	A54	A6	A7	A8	B1	B10	B11	B12	B13	B14	B15	B16	B17	B18	B19	B2	B20	B21	B22	B3	B4	B5	B7	B8	B9	C1	C2	C3
group_3102		extracellular solute-binding protein	43	43	1	1	3176				1286	1286	1286	A1	A10	A11	A12	A2	A3	A5	A53	A54	A6	A7	A8	B1	B10	B11	B12	B13	B14	B15	B16	B17	B18	B19	B2	B20	B21	B22	B3	B4	B5	B7	B8	B9	C1	C2	C3
group_3103		hypothetical protein	43	43	1	1	2744				1028	1028	1028	A1	A10	A11	A12	A2	A3	A5	A53	A54	A6	A7	A8	B1	B10	B11	B12	B13	B14	B15	B16	B17	B18	B19	B2	B20	B21	B22	B3	B4	B5	B7	B8	B9	C1	C2	C3
acm		Collagen-binding protein	43	43	1	1	1601				2165	2165	2165	A1	A10	A11	A12	A2	A3	A5	A53	A54	A6	A7	A8	B1	B10	B11	B12	B13	B14	B15	B16	B17	B18	B19	B2	B20	B21	B22	B3	B4	B5	B7	B8	B9	C1	C2	C3
group_3105		hypothetical protein	43	43	1	1	238				107	107	107	A1	A10	A11	A12	A2	A3	A5	A53	A54	A6	A7	A8	B1	B10	B11	B12	B13	B14	B15	B16	B17	B18	B19	B2	B20	B21	B22	B3	B4	B5	B7	B8	B9	C1	C2	C3
group_3106		acid-resistance membrane protein	43	43	1	1	134				521	521	521	A1	A10	A11	A12	A2	A3	A5	A53	A54	A6	A7	A8	B1	B10	B11	B12	B13	B14	B15	B16	B17	B18	B19	B2	B20	B21	B22	B3	B4	B5	B7	B8	B9	C1	C2	C3
eep		membrane-associated zinc metalloprotease	43	43	1	1	3083				1268	1268	1268	A1	A10	A11	A12	A2	A3	A5	A53	A54	A6	A7	A8	B1	B10	B11	B12	B13	B14	B15	B16	B17	B18	B19	B2	B20	B21	B22	B3	B4	B5	B7	B8	B9	C1	C2	C3
group_3108		oxidoreductase family, NAD-binding Rossmann fold protein	43	43	1	1	667				1292	1292	1292	A1	A10	A11	A12	A2	A3	A5	A53	A54	A6	A7	A8	B1	B10	B11	B12	B13	B14	B15	B16	B17	B18	B19	B2	B20	B21	B22	B3	B4	B5	B7	B8	B9	C1	C2	C3
group_3109		hypothetical protein	43	43	1	1	2018				545	545	545	A1	A10	A11	A12	A2	A3	A5	A53	A54	A6	A7	A8	B1	B10	B11	B12	B13	B14	B15	B16	B17	B18	B19	B2	B20	B21	B22	B3	B4	B5	B7	B8	B9	C1	C2	C3
group_3110		fibronectin-binding protein A	43	43	1	1	1979				1706	1706	1706	A1	A10	A11	A12	A2	A3	A5	A53	A54	A6	A7	A8	B1	B10	B11	B12	B13	B14	B15	B16	B17	B18	B19	B2	B20	B21	B22	B3	B4	B5	B7	B8	B9	C1	C2	C3
group_3111		ABC transporter ATP-binding protein	43	43	1	1	85				806	806	806	A1	A10	A11	A12	A2	A3	A5	A53	A54	A6	A7	A8	B1	B10	B11	B12	B13	B14	B15	B16	B17	B18	B19	B2	B20	B21	B22	B3	B4	B5	B7	B8	B9	C1	C2	C3
group_3112		RsmD family RNA methyltransferase	43	43	1	1	627				560	560	560	A1	A10	A11	A12	A2	A3	A5	A53	A54	A6	A7	A8	B1	B10	B11	B12	B13	B14	B15	B16	B17	B18	B19	B2	B20	B21	B22	B3	B4	B5	B7	B8	B9	C1	C2	C3
group_3113		rRNA methylase family protein	43	43	1	1	2611				566	566	566	A1	A10	A11	A12	A2	A3	A5	A53	A54	A6	A7	A8	B1	B10	B11	B12	B13	B14	B15	B16	B17	B18	B19	B2	B20	B21	B22	B3	B4	B5	B7	B8	B9	C1	C2	C3
group_3114		ysyl-tRNA synthetase	43	43	1	1	850				2591	2591	2591	A1	A10	A11	A12	A2	A3	A5	A53	A54	A6	A7	A8	B1	B10	B11	B12	B13	B14	B15	B16	B17	B18	B19	B2	B20	B21	B22	B3	B4	B5	B7	B8	B9	C1	C2	C3
group_3115		NAD(P)H dehydrogenase	43	43	1	1	3570				677	677	677	A1	A10	A11	A12	A2	A3	A5	A53	A54	A6	A7	A8	B1	B10	B11	B12	B13	B14	B15	B16	B17	B18	B19	B2	B20	B21	B22	B3	B4	B5	B7	B8	B9	C1	C2	C3
ppnK		inorganic polyphosphate/ATP-NAD kinase	43	43	1	1	1473				797	797	797	A1	A10	A11	A12	A2	A3	A5	A53	A54	A6	A7	A8	B1	B10	B11	B12	B13	B14	B15	B16	B17	B18	B19	B2	B20	B21	B22	B3	B4	B5	B7	B8	B9	C1	C2	C3
group_3117		GNAT family acetyltransferase	43	43	1	1	380				497	497	497	A1	A10	A11	A12	A2	A3	A5	A53	A54	A6	A7	A8	B1	B10	B11	B12	B13	B14	B15	B16	B17	B18	B19	B2	B20	B21	B22	B3	B4	B5	B7	B8	B9	C1	C2	C3
group_3118		glucan 1,6-alpha-glucosidase	43	43	1	1	3608				1628	1628	1628	A1	A10	A11	A12	A2	A3	A5	A53	A54	A6	A7	A8	B1	B10	B11	B12	B13	B14	B15	B16	B17	B18	B19	B2	B20	B21	B22	B3	B4	B5	B7	B8	B9	C1	C2	C3
group_3119		alpha-acetolactate decarboxylase	43	43	1	1	2265				710	710	710	A1	A10	A11	A12	A2	A3	A5	A53	A54	A6	A7	A8	B1	B10	B11	B12	B13	B14	B15	B16	B17	B18	B19	B2	B20	B21	B22	B3	B4	B5	B7	B8	B9	C1	C2	C3
group_3120		chitin binding protein	43	43	1	1	1060				578	578	578	A1	A10	A11	A12	A2	A3	A5	A53	A54	A6	A7	A8	B1	B10	B11	B12	B13	B14	B15	B16	B17	B18	B19	B2	B20	B21	B22	B3	B4	B5	B7	B8	B9	C1	C2	C3
group_3121		Bacterial transcription activator, effector binding protein	43	43	1	1	2081				470	470	470	A1	A10	A11	A12	A2	A3	A5	A53	A54	A6	A7	A8	B1	B10	B11	B12	B13	B14	B15	B16	B17	B18	B19	B2	B20	B21	B22	B3	B4	B5	B7	B8	B9	C1	C2	C3
group_3122		trmH family tRNA/rRNA methyltransferase	43	43	1	1	2484				860	860	860	A1	A10	A11	A12	A2	A3	A5	A53	A54	A6	A7	A8	B1	B10	B11	B12	B13	B14	B15	B16	B17	B18	B19	B2	B20	B21	B22	B3	B4	B5	B7	B8	B9	C1	C2	C3
msrA_1		methionine sulfoxide reductase MsrA	43	43	1	1	805				518	518	518	A1	A10	A11	A12	A2	A3	A5	A53	A54	A6	A7	A8	B1	B10	B11	B12	B13	B14	B15	B16	B17	B18	B19	B2	B20	B21	B22	B3	B4	B5	B7	B8	B9	C1	C2	C3
group_3124		Carbonic anhydrase/acetyltransferase	43	43	1	1	1901				485	485	485	A1	A10	A11	A12	A2	A3	A5	A53	A54	A6	A7	A8	B1	B10	B11	B12	B13	B14	B15	B16	B17	B18	B19	B2	B20	B21	B22	B3	B4	B5	B7	B8	B9	C1	C2	C3
group_3125		hypothetical protein	43	43	1	1	2861				365	365	365	A1	A10	A11	A12	A2	A3	A5	A53	A54	A6	A7	A8	B1	B10	B11	B12	B13	B14	B15	B16	B17	B18	B19	B2	B20	B21	B22	B3	B4	B5	B7	B8	B9	C1	C2	C3
group_3126		xanthine/uracil permease family protein	43	43	1	1	449				1313	1313	1313	A1	A10	A11	A12	A2	A3	A5	A53	A54	A6	A7	A8	B1	B10	B11	B12	B13	B14	B15	B16	B17	B18	B19	B2	B20	B21	B22	B3	B4	B5	B7	B8	B9	C1	C2	C3
prfA		peptide chain release factor 1	43	43	1	1	1590				1073	1073	1073	A1	A10	A11	A12	A2	A3	A5	A53	A54	A6	A7	A8	B1	B10	B11	B12	B13	B14	B15	B16	B17	B18	B19	B2	B20	B21	B22	B3	B4	B5	B7	B8	B9	C1	C2	C3
napA		transporter, monovalent cation:proton antiporter-2 family protein	43	43	1	1	2067				1151	1151	1151	A1	A10	A11	A12	A2	A3	A5	A53	A54	A6	A7	A8	B1	B10	B11	B12	B13	B14	B15	B16	B17	B18	B19	B2	B20	B21	B22	B3	B4	B5	B7	B8	B9	C1	C2	C3
group_3129		conjugative transposon protein	43	43	1	1	2398				911	911	911	A1	A10	A11	A12	A2	A3	A5	A53	A54	A6	A7	A8	B1	B10	B11	B12	B13	B14	B15	B16	B17	B18	B19	B2	B20	B21	B22	B3	B4	B5	B7	B8	B9	C1	C2	C3
group_3130		2-hydroxy-3-oxopropionate reductase	43	43	1	1	1076				887	887	887	A1	A10	A11	A12	A2	A3	A5	A53	A54	A6	A7	A8	B1	B10	B11	B12	B13	B14	B15	B16	B17	B18	B19	B2	B20	B21	B22	B3	B4	B5	B7	B8	B9	C1	C2	C3
group_3131		thioredoxin domain-containing protein	43	43	1	1	1884				353	353	353	A1	A10	A11	A12	A2	A3	A5	A53	A54	A6	A7	A8	B1	B10	B11	B12	B13	B14	B15	B16	B17	B18	B19	B2	B20	B21	B22	B3	B4	B5	B7	B8	B9	C1	C2	C3
group_3132		hypothetical protein	43	43	1	1	3350				896	896	896	A1	A10	A11	A12	A2	A3	A5	A53	A54	A6	A7	A8	B1	B10	B11	B12	B13	B14	B15	B16	B17	B18	B19	B2	B20	B21	B22	B3	B4	B5	B7	B8	B9	C1	C2	C3
fabI		Enoyl-[acyl-carrier-protein] reductase	43	43	1	1	573				755	755	755	A1	A10	A11	A12	A2	A3	A5	A53	A54	A6	A7	A8	B1	B10	B11	B12	B13	B14	B15	B16	B17	B18	B19	B2	B20	B21	B22	B3	B4	B5	B7	B8	B9	C1	C2	C3
group_3134		amino acid permease family protein	43	43	1	1	3390				1466	1466	1466	A1	A10	A11	A12	A2	A3	A5	A53	A54	A6	A7	A8	B1	B10	B11	B12	B13	B14	B15	B16	B17	B18	B19	B2	B20	B21	B22	B3	B4	B5	B7	B8	B9	C1	C2	C3
group_3135		hypothetical protein	43	43	1	1	1925				251	251	251	A1	A10	A11	A12	A2	A3	A5	A53	A54	A6	A7	A8	B1	B10	B11	B12	B13	B14	B15	B16	B17	B18	B19	B2	B20	B21	B22	B3	B4	B5	B7	B8	B9	C1	C2	C3
engD		translation-associated GTPase	43	43	1	1	106				1100	1100	1100	A1	A10	A11	A12	A2	A3	A5	A53	A54	A6	A7	A8	B1	B10	B11	B12	B13	B14	B15	B16	B17	B18	B19	B2	B20	B21	B22	B3	B4	B5	B7	B8	B9	C1	C2	C3
group_3137		hypothetical protein	43	43	1	1	2599				1070	1070	1070	A1	A10	A11	A12	A2	A3	A5	A53	A54	A6	A7	A8	B1	B10	B11	B12	B13	B14	B15	B16	B17	B18	B19	B2	B20	B21	B22	B3	B4	B5	B7	B8	B9	C1	C2	C3
group_3138		ImpB/MucB/SamB family protein	43	43	1	1	3306				1325	1325	1325	A1	A10	A11	A12	A2	A3	A5	A53	A54	A6	A7	A8	B1	B10	B11	B12	B13	B14	B15	B16	B17	B18	B19	B2	B20	B21	B22	B3	B4	B5	B7	B8	B9	C1	C2	C3
group_3139		YaeC family lipoprotein	43	43	1	1	2776				839	839	839	A1	A10	A11	A12	A2	A3	A5	A53	A54	A6	A7	A8	B1	B10	B11	B12	B13	B14	B15	B16	B17	B18	B19	B2	B20	B21	B22	B3	B4	B5	B7	B8	B9	C1	C2	C3
group_3140		RluA family pseudouridine synthase	43	43	1	1	1965				911	911	911	A1	A10	A11	A12	A2	A3	A5	A53	A54	A6	A7	A8	B1	B10	B11	B12	B13	B14	B15	B16	B17	B18	B19	B2	B20	B21	B22	B3	B4	B5	B7	B8	B9	C1	C2	C3
group_3141		methylated-DNA--protein-cysteine methyltransferase	43	43	1	1	3505				464	464	464	A1	A10	A11	A12	A2	A3	A5	A53	A54	A6	A7	A8	B1	B10	B11	B12	B13	B14	B15	B16	B17	B18	B19	B2	B20	B21	B22	B3	B4	B5	B7	B8	B9	C1	C2	C3
group_3142		PTS system lactose/cellobiose-specific transporter subunit IIB	43	43	1	1	408				320	320	320	A1	A10	A11	A12	A2	A3	A5	A53	A54	A6	A7	A8	B1	B10	B11	B12	B13	B14	B15	B16	B17	B18	B19	B2	B20	B21	B22	B3	B4	B5	B7	B8	B9	C1	C2	C3
group_3143		sugar isomerase	43	43	1	1	3361				1196	1196	1196	A1	A10	A11	A12	A2	A3	A5	A53	A54	A6	A7	A8	B1	B10	B11	B12	B13	B14	B15	B16	B17	B18	B19	B2	B20	B21	B22	B3	B4	B5	B7	B8	B9	C1	C2	C3
group_3144		metal-sulfur cluster biosynthetic enzyme	43	43	1	1	607				344	344	344	A1	A10	A11	A12	A2	A3	A5	A53	A54	A6	A7	A8	B1	B10	B11	B12	B13	B14	B15	B16	B17	B18	B19	B2	B20	B21	B22	B3	B4	B5	B7	B8	B9	C1	C2	C3
zupT		zinc transporter ZupT	43	43	1	1	136				818	818	818	A1	A10	A11	A12	A2	A3	A5	A53	A54	A6	A7	A8	B1	B10	B11	B12	B13	B14	B15	B16	B17	B18	B19	B2	B20	B21	B22	B3	B4	B5	B7	B8	B9	C1	C2	C3
uvrC		excinuclease ABC subunit C	43	43	1	1	1830				1778	1778	1778	A1	A10	A11	A12	A2	A3	A5	A53	A54	A6	A7	A8	B1	B10	B11	B12	B13	B14	B15	B16	B17	B18	B19	B2	B20	B21	B22	B3	B4	B5	B7	B8	B9	C1	C2	C3
group_3147		prepilin-type cleavage/methylation domain protein	43	43	1	1	1434				278	278	278	A1	A10	A11	A12	A2	A3	A5	A53	A54	A6	A7	A8	B1	B10	B11	B12	B13	B14	B15	B16	B17	B18	B19	B2	B20	B21	B22	B3	B4	B5	B7	B8	B9	C1	C2	C3
group_3148		hypothetical protein	43	43	1	1	2921				368	368	368	A1	A10	A11	A12	A2	A3	A5	A53	A54	A6	A7	A8	B1	B10	B11	B12	B13	B14	B15	B16	B17	B18	B19	B2	B20	B21	B22	B3	B4	B5	B7	B8	B9	C1	C2	C3
group_3149		3-dehydroquinate dehydratase	43	43	1	1	2284				758	758	758	A1	A10	A11	A12	A2	A3	A5	A53	A54	A6	A7	A8	B1	B10	B11	B12	B13	B14	B15	B16	B17	B18	B19	B2	B20	B21	B22	B3	B4	B5	B7	B8	B9	C1	C2	C3
group_3150		membrane protein	43	43	1	1	2895				359	359	359	A1	A10	A11	A12	A2	A3	A5	A53	A54	A6	A7	A8	B1	B10	B11	B12	B13	B14	B15	B16	B17	B18	B19	B2	B20	B21	B22	B3	B4	B5	B7	B8	B9	C1	C2	C3
pyrR		pyrimidine operon regulatory protein/uracil phosphoribosyltransferase PyrR	43	43	1	1	1966				539	539	539	A1	A10	A11	A12	A2	A3	A5	A53	A54	A6	A7	A8	B1	B10	B11	B12	B13	B14	B15	B16	B17	B18	B19	B2	B20	B21	B22	B3	B4	B5	B7	B8	B9	C1	C2	C3
group_3152		D-xylulose 5-phosphate/D-fructose 6-phosphate phosphoketolase	43	43	1	1	3093				884	884	884	A1	A10	A11	A12	A2	A3	A5	A53	A54	A6	A7	A8	B1	B10	B11	B12	B13	B14	B15	B16	B17	B18	B19	B2	B20	B21	B22	B3	B4	B5	B7	B8	B9	C1	C2	C3
group_3153		membrane protein	43	43	1	1	1882				836	836	836	A1	A10	A11	A12	A2	A3	A5	A53	A54	A6	A7	A8	B1	B10	B11	B12	B13	B14	B15	B16	B17	B18	B19	B2	B20	B21	B22	B3	B4	B5	B7	B8	B9	C1	C2	C3
purH		bifunctional purine biosynthesis protein PurH	43	43	1	1	652				1535	1535	1535	A1	A10	A11	A12	A2	A3	A5	A53	A54	A6	A7	A8	B1	B10	B11	B12	B13	B14	B15	B16	B17	B18	B19	B2	B20	B21	B22	B3	B4	B5	B7	B8	B9	C1	C2	C3
ylxR		cytosolic protein YlxR	43	43	1	1	3088				293	293	293	A1	A10	A11	A12	A2	A3	A5	A53	A54	A6	A7	A8	B1	B10	B11	B12	B13	B14	B15	B16	B17	B18	B19	B2	B20	B21	B22	B3	B4	B5	B7	B8	B9	C1	C2	C3
group_3156		hypothetical protein	43	43	1	1	2773				599	599	599	A1	A10	A11	A12	A2	A3	A5	A53	A54	A6	A7	A8	B1	B10	B11	B12	B13	B14	B15	B16	B17	B18	B19	B2	B20	B21	B22	B3	B4	B5	B7	B8	B9	C1	C2	C3
group_3157		GNAT family acetyltransferase	43	43	1	1	2038				512	512	512	A1	A10	A11	A12	A2	A3	A5	A53	A54	A6	A7	A8	B1	B10	B11	B12	B13	B14	B15	B16	B17	B18	B19	B2	B20	B21	B22	B3	B4	B5	B7	B8	B9	C1	C2	C3
group_3158		DNA internalization-related competence protein ComEC/Rec2	43	43	1	1	620				2273	2273	2273	A1	A10	A11	A12	A2	A3	A5	A53	A54	A6	A7	A8	B1	B10	B11	B12	B13	B14	B15	B16	B17	B18	B19	B2	B20	B21	B22	B3	B4	B5	B7	B8	B9	C1	C2	C3
yycJ		metallo-beta-lactamase YycJ	43	43	1	1	1528				809	809	809	A1	A10	A11	A12	A2	A3	A5	A53	A54	A6	A7	A8	B1	B10	B11	B12	B13	B14	B15	B16	B17	B18	B19	B2	B20	B21	B22	B3	B4	B5	B7	B8	B9	C1	C2	C3
coaA		pantothenate kinase	43	43	1	1	154				923	923	923	A1	A10	A11	A12	A2	A3	A5	A53	A54	A6	A7	A8	B1	B10	B11	B12	B13	B14	B15	B16	B17	B18	B19	B2	B20	B21	B22	B3	B4	B5	B7	B8	B9	C1	C2	C3
group_3161		alpha/beta hydrolase	43	43	1	1	849				719	719	719	A1	A10	A11	A12	A2	A3	A5	A53	A54	A6	A7	A8	B1	B10	B11	B12	B13	B14	B15	B16	B17	B18	B19	B2	B20	B21	B22	B3	B4	B5	B7	B8	B9	C1	C2	C3
group_3162		ATP-dependent helicase/nuclease subunit A	43	43	1	1	588				3722	3722	3722	A1	A10	A11	A12	A2	A3	A5	A53	A54	A6	A7	A8	B1	B10	B11	B12	B13	B14	B15	B16	B17	B18	B19	B2	B20	B21	B22	B3	B4	B5	B7	B8	B9	C1	C2	C3
arcB		ornithine carbamoyltransferase	43	43	1	1	3070				1019	1019	1019	A1	A10	A11	A12	A2	A3	A5	A53	A54	A6	A7	A8	B1	B10	B11	B12	B13	B14	B15	B16	B17	B18	B19	B2	B20	B21	B22	B3	B4	B5	B7	B8	B9	C1	C2	C3
group_3164		Peptide methionine sulfoxide reductase msrA	43	43	1	1	68				527	527	527	A1	A10	A11	A12	A2	A3	A5	A53	A54	A6	A7	A8	B1	B10	B11	B12	B13	B14	B15	B16	B17	B18	B19	B2	B20	B21	B22	B3	B4	B5	B7	B8	B9	C1	C2	C3
aadE		Streptomycin adenyltransferase	43	43	1	1	3254				908	908	908	A1	A10	A11	A12	A2	A3	A5	A53	A54	A6	A7	A8	B1	B10	B11	B12	B13	B14	B15	B16	B17	B18	B19	B2	B20	B21	B22	B3	B4	B5	B7	B8	B9	C1	C2	C3
group_3166		rhodanese-like domain-containing protein	43	43	1	1	2221				941	941	941	A1	A10	A11	A12	A2	A3	A5	A53	A54	A6	A7	A8	B1	B10	B11	B12	B13	B14	B15	B16	B17	B18	B19	B2	B20	B21	B22	B3	B4	B5	B7	B8	B9	C1	C2	C3
group_3167		hypothetical protein	43	43	1	1	3383				503	503	503	A1	A10	A11	A12	A2	A3	A5	A53	A54	A6	A7	A8	B1	B10	B11	B12	B13	B14	B15	B16	B17	B18	B19	B2	B20	B21	B22	B3	B4	B5	B7	B8	B9	C1	C2	C3
group_3168		ABC transporter ATP-binding protein	43	43	1	1	3619				752	752	752	A1	A10	A11	A12	A2	A3	A5	A53	A54	A6	A7	A8	B1	B10	B11	B12	B13	B14	B15	B16	B17	B18	B19	B2	B20	B21	B22	B3	B4	B5	B7	B8	B9	C1	C2	C3
rpoD		RNA polymerase sigma factor RpoD	43	43	1	1	844				1109	1109	1109	A1	A10	A11	A12	A2	A3	A5	A53	A54	A6	A7	A8	B1	B10	B11	B12	B13	B14	B15	B16	B17	B18	B19	B2	B20	B21	B22	B3	B4	B5	B7	B8	B9	C1	C2	C3
ftsY		signal recognition particle-docking protein FtsY	43	43	1	1	231				998	998	998	A1	A10	A11	A12	A2	A3	A5	A53	A54	A6	A7	A8	B1	B10	B11	B12	B13	B14	B15	B16	B17	B18	B19	B2	B20	B21	B22	B3	B4	B5	B7	B8	B9	C1	C2	C3
group_3171		hypothetical protein	43	43	1	1	1189				152	152	152	A1	A10	A11	A12	A2	A3	A5	A53	A54	A6	A7	A8	B1	B10	B11	B12	B13	B14	B15	B16	B17	B18	B19	B2	B20	B21	B22	B3	B4	B5	B7	B8	B9	C1	C2	C3
group_3172		RNA-binding protein	43	43	1	1	3428				251	251	251	A1	A10	A11	A12	A2	A3	A5	A53	A54	A6	A7	A8	B1	B10	B11	B12	B13	B14	B15	B16	B17	B18	B19	B2	B20	B21	B22	B3	B4	B5	B7	B8	B9	C1	C2	C3
group_3173		glucosamine--fructose-6-phosphate aminotransferase	43	43	1	1	3133				1805	1805	1805	A1	A10	A11	A12	A2	A3	A5	A53	A54	A6	A7	A8	B1	B10	B11	B12	B13	B14	B15	B16	B17	B18	B19	B2	B20	B21	B22	B3	B4	B5	B7	B8	B9	C1	C2	C3
glnA		glutamine synthetase, type I	43	43	1	1	2850				1340	1340	1340	A1	A10	A11	A12	A2	A3	A5	A53	A54	A6	A7	A8	B1	B10	B11	B12	B13	B14	B15	B16	B17	B18	B19	B2	B20	B21	B22	B3	B4	B5	B7	B8	B9	C1	C2	C3
group_3175		methyltransferase	43	43	1	1	891				752	752	752	A1	A10	A11	A12	A2	A3	A5	A53	A54	A6	A7	A8	B1	B10	B11	B12	B13	B14	B15	B16	B17	B18	B19	B2	B20	B21	B22	B3	B4	B5	B7	B8	B9	C1	C2	C3
group_3176		helix-turn-helix protein	43	43	1	1	2411				1184	1184	1184	A1	A10	A11	A12	A2	A3	A5	A53	A54	A6	A7	A8	B1	B10	B11	B12	B13	B14	B15	B16	B17	B18	B19	B2	B20	B21	B22	B3	B4	B5	B7	B8	B9	C1	C2	C3
group_3177		hypothetical protein	43	43	1	1	1902				197	197	197	A1	A10	A11	A12	A2	A3	A5	A53	A54	A6	A7	A8	B1	B10	B11	B12	B13	B14	B15	B16	B17	B18	B19	B2	B20	B21	B22	B3	B4	B5	B7	B8	B9	C1	C2	C3
group_3178		phage terminase small subunit	43	43	1	1	1859				473	473	473	A1	A10	A11	A12	A2	A3	A5	A53	A54	A6	A7	A8	B1	B10	B11	B12	B13	B14	B15	B16	B17	B18	B19	B2	B20	B21	B22	B3	B4	B5	B7	B8	B9	C1	C2	C3
group_3179		LacI family transcriptional regulator	43	43	1	1	3063				980	980	980	A1	A10	A11	A12	A2	A3	A5	A53	A54	A6	A7	A8	B1	B10	B11	B12	B13	B14	B15	B16	B17	B18	B19	B2	B20	B21	B22	B3	B4	B5	B7	B8	B9	C1	C2	C3
sppA		signal peptide peptidase SppA	43	43	1	1	3135				1025	1025	1025	A1	A10	A11	A12	A2	A3	A5	A53	A54	A6	A7	A8	B1	B10	B11	B12	B13	B14	B15	B16	B17	B18	B19	B2	B20	B21	B22	B3	B4	B5	B7	B8	B9	C1	C2	C3
group_3181		50S ribosomal protein L34	43	43	1	1	117				134	134	134	A1	A10	A11	A12	A2	A3	A5	A53	A54	A6	A7	A8	B1	B10	B11	B12	B13	B14	B15	B16	B17	B18	B19	B2	B20	B21	B22	B3	B4	B5	B7	B8	B9	C1	C2	C3
group_3182		hypothetical protein	43	43	1	1	87				524	524	524	A1	A10	A11	A12	A2	A3	A5	A53	A54	A6	A7	A8	B1	B10	B11	B12	B13	B14	B15	B16	B17	B18	B19	B2	B20	B21	B22	B3	B4	B5	B7	B8	B9	C1	C2	C3
group_3183		diaminopimelate decarboxylase	43	43	1	1	3590				1259	1259	1259	A1	A10	A11	A12	A2	A3	A5	A53	A54	A6	A7	A8	B1	B10	B11	B12	B13	B14	B15	B16	B17	B18	B19	B2	B20	B21	B22	B3	B4	B5	B7	B8	B9	C1	C2	C3
group_3184		helix-turn-helix domain-containing protein	43	43	1	1	2829				542	542	542	A1	A10	A11	A12	A2	A3	A5	A53	A54	A6	A7	A8	B1	B10	B11	B12	B13	B14	B15	B16	B17	B18	B19	B2	B20	B21	B22	B3	B4	B5	B7	B8	B9	C1	C2	C3
dnaA		chromosomal replication initiation protein, DnaA	43	43	1	1	118				1334	1334	1334	A1	A10	A11	A12	A2	A3	A5	A53	A54	A6	A7	A8	B1	B10	B11	B12	B13	B14	B15	B16	B17	B18	B19	B2	B20	B21	B22	B3	B4	B5	B7	B8	B9	C1	C2	C3
group_3186		galactokinase	43	43	1	1	3574				1187	1187	1187	A1	A10	A11	A12	A2	A3	A5	A53	A54	A6	A7	A8	B1	B10	B11	B12	B13	B14	B15	B16	B17	B18	B19	B2	B20	B21	B22	B3	B4	B5	B7	B8	B9	C1	C2	C3
group_3187		histidine triad protein	43	43	1	1	1426				434	434	434	A1	A10	A11	A12	A2	A3	A5	A53	A54	A6	A7	A8	B1	B10	B11	B12	B13	B14	B15	B16	B17	B18	B19	B2	B20	B21	B22	B3	B4	B5	B7	B8	B9	C1	C2	C3
group_3188		beta-phosphoglucomutase	43	43	1	1	69				677	677	677	A1	A10	A11	A12	A2	A3	A5	A53	A54	A6	A7	A8	B1	B10	B11	B12	B13	B14	B15	B16	B17	B18	B19	B2	B20	B21	B22	B3	B4	B5	B7	B8	B9	C1	C2	C3
murG		undecaprenyldiphospho-muramoylpentapeptide beta-N-acetylglucosaminyltransferase	43	43	1	1	2928				1088	1088	1088	A1	A10	A11	A12	A2	A3	A5	A53	A54	A6	A7	A8	B1	B10	B11	B12	B13	B14	B15	B16	B17	B18	B19	B2	B20	B21	B22	B3	B4	B5	B7	B8	B9	C1	C2	C3
group_3190		asparagine synthetase B	43	43	1	1	3045				1895	1895	1895	A1	A10	A11	A12	A2	A3	A5	A53	A54	A6	A7	A8	B1	B10	B11	B12	B13	B14	B15	B16	B17	B18	B19	B2	B20	B21	B22	B3	B4	B5	B7	B8	B9	C1	C2	C3
group_3191		ornithine cyclodeaminase/mu-crystallin family protein	43	43	1	1	56				980	980	980	A1	A10	A11	A12	A2	A3	A5	A53	A54	A6	A7	A8	B1	B10	B11	B12	B13	B14	B15	B16	B17	B18	B19	B2	B20	B21	B22	B3	B4	B5	B7	B8	B9	C1	C2	C3
group_3192		hypothetical protein	43	43	1	1	780				389	389	389	A1	A10	A11	A12	A2	A3	A5	A53	A54	A6	A7	A8	B1	B10	B11	B12	B13	B14	B15	B16	B17	B18	B19	B2	B20	B21	B22	B3	B4	B5	B7	B8	B9	C1	C2	C3
group_3193		ABC-2 family transporter protein	43	43	1	1	1486				1145	1145	1145	A1	A10	A11	A12	A2	A3	A5	A53	A54	A6	A7	A8	B1	B10	B11	B12	B13	B14	B15	B16	B17	B18	B19	B2	B20	B21	B22	B3	B4	B5	B7	B8	B9	C1	C2	C3
group_3194		CCS family citrate carrier protein	43	43	1	1	1849				1322	1322	1322	A1	A10	A11	A12	A2	A3	A5	A53	A54	A6	A7	A8	B1	B10	B11	B12	B13	B14	B15	B16	B17	B18	B19	B2	B20	B21	B22	B3	B4	B5	B7	B8	B9	C1	C2	C3
group_3195		hypothetical protein	43	43	1	1	895				275	275	275	A1	A10	A11	A12	A2	A3	A5	A53	A54	A6	A7	A8	B1	B10	B11	B12	B13	B14	B15	B16	B17	B18	B19	B2	B20	B21	B22	B3	B4	B5	B7	B8	B9	C1	C2	C3
group_3196		shikimate kinase	43	43	1	1	3171				509	509	509	A1	A10	A11	A12	A2	A3	A5	A53	A54	A6	A7	A8	B1	B10	B11	B12	B13	B14	B15	B16	B17	B18	B19	B2	B20	B21	B22	B3	B4	B5	B7	B8	B9	C1	C2	C3
group_3197		GAF domain-containing protein	43	43	1	1	2266				497	497	497	A1	A10	A11	A12	A2	A3	A5	A53	A54	A6	A7	A8	B1	B10	B11	B12	B13	B14	B15	B16	B17	B18	B19	B2	B20	B21	B22	B3	B4	B5	B7	B8	B9	C1	C2	C3
group_3198		hypothetical protein	43	43	1	1	253				221	221	221	A1	A10	A11	A12	A2	A3	A5	A53	A54	A6	A7	A8	B1	B10	B11	B12	B13	B14	B15	B16	B17	B18	B19	B2	B20	B21	B22	B3	B4	B5	B7	B8	B9	C1	C2	C3
rpiA		ribose 5-phosphate isomerase A	43	43	1	1	169				683	683	683	A1	A10	A11	A12	A2	A3	A5	A53	A54	A6	A7	A8	B1	B10	B11	B12	B13	B14	B15	B16	B17	B18	B19	B2	B20	B21	B22	B3	B4	B5	B7	B8	B9	C1	C2	C3
copY		CopY/TcrY family copper transport repressor	43	43	1	1	3393				440	440	440	A1	A10	A11	A12	A2	A3	A5	A53	A54	A6	A7	A8	B1	B10	B11	B12	B13	B14	B15	B16	B17	B18	B19	B2	B20	B21	B22	B3	B4	B5	B7	B8	B9	C1	C2	C3
group_3201		hypothetical protein	43	43	1	1	141				1025	1025	1025	A1	A10	A11	A12	A2	A3	A5	A53	A54	A6	A7	A8	B1	B10	B11	B12	B13	B14	B15	B16	B17	B18	B19	B2	B20	B21	B22	B3	B4	B5	B7	B8	B9	C1	C2	C3
group_3202		translation-associated GTPase	43	43	1	1	107				191	191	191	A1	A10	A11	A12	A2	A3	A5	A53	A54	A6	A7	A8	B1	B10	B11	B12	B13	B14	B15	B16	B17	B18	B19	B2	B20	B21	B22	B3	B4	B5	B7	B8	B9	C1	C2	C3
clpP		ATP-dependent Clp protease proteolytic subunit	43	43	1	1	1900				593	593	593	A1	A10	A11	A12	A2	A3	A5	A53	A54	A6	A7	A8	B1	B10	B11	B12	B13	B14	B15	B16	B17	B18	B19	B2	B20	B21	B22	B3	B4	B5	B7	B8	B9	C1	C2	C3
group_3204		M protein trans-acting positive regulator HTH domain protein	43	43	1	1	2256				422	422	422	A1	A10	A11	A12	A2	A3	A5	A53	A54	A6	A7	A8	B1	B10	B11	B12	B13	B14	B15	B16	B17	B18	B19	B2	B20	B21	B22	B3	B4	B5	B7	B8	B9	C1	C2	C3
group_3205		hypothetical protein	43	43	1	1	3379				320	320	320	A1	A10	A11	A12	A2	A3	A5	A53	A54	A6	A7	A8	B1	B10	B11	B12	B13	B14	B15	B16	B17	B18	B19	B2	B20	B21	B22	B3	B4	B5	B7	B8	B9	C1	C2	C3
group_3206		oxidoreductase, aldo/keto reductase family protein	43	43	1	1	650				914	914	914	A1	A10	A11	A12	A2	A3	A5	A53	A54	A6	A7	A8	B1	B10	B11	B12	B13	B14	B15	B16	B17	B18	B19	B2	B20	B21	B22	B3	B4	B5	B7	B8	B9	C1	C2	C3
araG		ABC transporter ATP-binding protein	43	43	1	1	645				1526	1526	1526	A1	A10	A11	A12	A2	A3	A5	A53	A54	A6	A7	A8	B1	B10	B11	B12	B13	B14	B15	B16	B17	B18	B19	B2	B20	B21	B22	B3	B4	B5	B7	B8	B9	C1	C2	C3
group_3208		ABC transporter permease	43	43	1	1	3497				686	686	686	A1	A10	A11	A12	A2	A3	A5	A53	A54	A6	A7	A8	B1	B10	B11	B12	B13	B14	B15	B16	B17	B18	B19	B2	B20	B21	B22	B3	B4	B5	B7	B8	B9	C1	C2	C3
group_3209		cytidine deaminase	43	43	1	1	159				398	398	398	A1	A10	A11	A12	A2	A3	A5	A53	A54	A6	A7	A8	B1	B10	B11	B12	B13	B14	B15	B16	B17	B18	B19	B2	B20	B21	B22	B3	B4	B5	B7	B8	B9	C1	C2	C3
group_321		hypothetical protein	43	43	1	1	1215				272	437	426	A1	A10	A11	A12	A2	A3	A5	A53	A54	A6	A7	A8	B1	B10	B11	B12	B13	B14	B15	B16	B17	B18	B19	B2	B20	B21	B22	B3	B4	B5	B7	B8	B9	C1	C2	C3
group_3210		hypothetical protein	43	43	1	1	2469				446	446	446	A1	A10	A11	A12	A2	A3	A5	A53	A54	A6	A7	A8	B1	B10	B11	B12	B13	B14	B15	B16	B17	B18	B19	B2	B20	B21	B22	B3	B4	B5	B7	B8	B9	C1	C2	C3
group_3211		16S rRNA pseudouridine synthase A	43	43	1	1	835				716	716	716	A1	A10	A11	A12	A2	A3	A5	A53	A54	A6	A7	A8	B1	B10	B11	B12	B13	B14	B15	B16	B17	B18	B19	B2	B20	B21	B22	B3	B4	B5	B7	B8	B9	C1	C2	C3
group_3212		glycosyl transferase family protein	43	43	1	1	1075				1223	1223	1223	A1	A10	A11	A12	A2	A3	A5	A53	A54	A6	A7	A8	B1	B10	B11	B12	B13	B14	B15	B16	B17	B18	B19	B2	B20	B21	B22	B3	B4	B5	B7	B8	B9	C1	C2	C3
group_3213		isochorismatase family protein	43	43	1	1	3611				599	599	599	A1	A10	A11	A12	A2	A3	A5	A53	A54	A6	A7	A8	B1	B10	B11	B12	B13	B14	B15	B16	B17	B18	B19	B2	B20	B21	B22	B3	B4	B5	B7	B8	B9	C1	C2	C3
group_3214		TrmH family RNA methyltransferase	43	43	1	1	1478				503	503	503	A1	A10	A11	A12	A2	A3	A5	A53	A54	A6	A7	A8	B1	B10	B11	B12	B13	B14	B15	B16	B17	B18	B19	B2	B20	B21	B22	B3	B4	B5	B7	B8	B9	C1	C2	C3
group_3215		adenine-specific methyltransferase	43	43	1	1	1439				1007	1007	1007	A1	A10	A11	A12	A2	A3	A5	A53	A54	A6	A7	A8	B1	B10	B11	B12	B13	B14	B15	B16	B17	B18	B19	B2	B20	B21	B22	B3	B4	B5	B7	B8	B9	C1	C2	C3
group_3216		DEAD_2 helicase	43	43	1	1	610				2375	2375	2375	A1	A10	A11	A12	A2	A3	A5	A53	A54	A6	A7	A8	B1	B10	B11	B12	B13	B14	B15	B16	B17	B18	B19	B2	B20	B21	B22	B3	B4	B5	B7	B8	B9	C1	C2	C3
group_3217		preprotein translocase subunit SecG	43	43	1	1	1790				236	236	236	A1	A10	A11	A12	A2	A3	A5	A53	A54	A6	A7	A8	B1	B10	B11	B12	B13	B14	B15	B16	B17	B18	B19	B2	B20	B21	B22	B3	B4	B5	B7	B8	B9	C1	C2	C3
group_3218		PadR family transcriptional regulator	43	43	1	1	2470				515	515	515	A1	A10	A11	A12	A2	A3	A5	A53	A54	A6	A7	A8	B1	B10	B11	B12	B13	B14	B15	B16	B17	B18	B19	B2	B20	B21	B22	B3	B4	B5	B7	B8	B9	C1	C2	C3
group_3219		hypothetical protein	43	43	1	1	1989				317	317	317	A1	A10	A11	A12	A2	A3	A5	A53	A54	A6	A7	A8	B1	B10	B11	B12	B13	B14	B15	B16	B17	B18	B19	B2	B20	B21	B22	B3	B4	B5	B7	B8	B9	C1	C2	C3
group_322		hypothetical protein	43	43	1	1	400				1142	1406	1163	A1	A10	A11	A12	A2	A3	A5	A53	A54	A6	A7	A8	B1	B10	B11	B12	B13	B14	B15	B16	B17	B18	B19	B2	B20	B21	B22	B3	B4	B5	B7	B8	B9	C1	C2	C3
tuf_2		translation elongation factor Tu	43	43	1	1	851				1187	1187	1187	A1	A10	A11	A12	A2	A3	A5	A53	A54	A6	A7	A8	B1	B10	B11	B12	B13	B14	B15	B16	B17	B18	B19	B2	B20	B21	B22	B3	B4	B5	B7	B8	B9	C1	C2	C3
group_3221		hypothetical protein	43	43	1	1	3603			Hypothetical protein with no hits to refseq/uniprot/clusters/cdd/tigrfams/pfam overlapping another protein with hits	110	110	110	A1	A10	A11	A12	A2	A3	A5	A53	A54	A6	A7	A8	B1	B10	B11	B12	B13	B14	B15	B16	B17	B18	B19	B2	B20	B21	B22	B3	B4	B5	B7	B8	B9	C1	C2	C3
atpC		ATP synthase F1 subunit epsilon	43	43	1	1	1779				422	422	422	A1	A10	A11	A12	A2	A3	A5	A53	A54	A6	A7	A8	B1	B10	B11	B12	B13	B14	B15	B16	B17	B18	B19	B2	B20	B21	B22	B3	B4	B5	B7	B8	B9	C1	C2	C3
oppD		ABC transporter ATP-binding protein	43	43	1	1	1615				1070	1070	1070	A1	A10	A11	A12	A2	A3	A5	A53	A54	A6	A7	A8	B1	B10	B11	B12	B13	B14	B15	B16	B17	B18	B19	B2	B20	B21	B22	B3	B4	B5	B7	B8	B9	C1	C2	C3
group_3224		extracellular protein	43	43	1	1	1741				440	440	440	A1	A10	A11	A12	A2	A3	A5	A53	A54	A6	A7	A8	B1	B10	B11	B12	B13	B14	B15	B16	B17	B18	B19	B2	B20	B21	B22	B3	B4	B5	B7	B8	B9	C1	C2	C3
glnQ		ABC transporter ATP-binding protein	43	43	1	1	583				737	737	737	A1	A10	A11	A12	A2	A3	A5	A53	A54	A6	A7	A8	B1	B10	B11	B12	B13	B14	B15	B16	B17	B18	B19	B2	B20	B21	B22	B3	B4	B5	B7	B8	B9	C1	C2	C3
groS		chaperonin GroS	43	43	1	1	1532				284	284	284	A1	A10	A11	A12	A2	A3	A5	A53	A54	A6	A7	A8	B1	B10	B11	B12	B13	B14	B15	B16	B17	B18	B19	B2	B20	B21	B22	B3	B4	B5	B7	B8	B9	C1	C2	C3
group_3227		replication initiator protein A	43	43	1	1	2426				1052	1052	1052	A1	A10	A11	A12	A2	A3	A5	A53	A54	A6	A7	A8	B1	B10	B11	B12	B13	B14	B15	B16	B17	B18	B19	B2	B20	B21	B22	B3	B4	B5	B7	B8	B9	C1	C2	C3
group_3228		ABC transporter ATP-binding protein	43	43	1	1	3610				701	701	701	A1	A10	A11	A12	A2	A3	A5	A53	A54	A6	A7	A8	B1	B10	B11	B12	B13	B14	B15	B16	B17	B18	B19	B2	B20	B21	B22	B3	B4	B5	B7	B8	B9	C1	C2	C3
group_3229		permease	43	43	1	1	1066				1118	1118	1118	A1	A10	A11	A12	A2	A3	A5	A53	A54	A6	A7	A8	B1	B10	B11	B12	B13	B14	B15	B16	B17	B18	B19	B2	B20	B21	B22	B3	B4	B5	B7	B8	B9	C1	C2	C3
trmD		tRNA (guanine-N1)-methyltransferase	43	43	1	1	3431				761	761	761	A1	A10	A11	A12	A2	A3	A5	A53	A54	A6	A7	A8	B1	B10	B11	B12	B13	B14	B15	B16	B17	B18	B19	B2	B20	B21	B22	B3	B4	B5	B7	B8	B9	C1	C2	C3
group_3231		auxin efflux carrier	43	43	1	1	685				1058	1058	1058	A1	A10	A11	A12	A2	A3	A5	A53	A54	A6	A7	A8	B1	B10	B11	B12	B13	B14	B15	B16	B17	B18	B19	B2	B20	B21	B22	B3	B4	B5	B7	B8	B9	C1	C2	C3
group_3232		alpha-galactosidase	43	43	1	1	3163				2225	2225	2225	A1	A10	A11	A12	A2	A3	A5	A53	A54	A6	A7	A8	B1	B10	B11	B12	B13	B14	B15	B16	B17	B18	B19	B2	B20	B21	B22	B3	B4	B5	B7	B8	B9	C1	C2	C3
group_3233		glutamyl aminopeptidase	43	43	1	1	367				1079	1079	1079	A1	A10	A11	A12	A2	A3	A5	A53	A54	A6	A7	A8	B1	B10	B11	B12	B13	B14	B15	B16	B17	B18	B19	B2	B20	B21	B22	B3	B4	B5	B7	B8	B9	C1	C2	C3
group_3234		iron ABC transporter system permease	43	43	1	1	234				950	950	950	A1	A10	A11	A12	A2	A3	A5	A53	A54	A6	A7	A8	B1	B10	B11	B12	B13	B14	B15	B16	B17	B18	B19	B2	B20	B21	B22	B3	B4	B5	B7	B8	B9	C1	C2	C3
group_3235		ABC transporter ATP-binding protein	43	43	1	1	1984				770	770	770	A1	A10	A11	A12	A2	A3	A5	A53	A54	A6	A7	A8	B1	B10	B11	B12	B13	B14	B15	B16	B17	B18	B19	B2	B20	B21	B22	B3	B4	B5	B7	B8	B9	C1	C2	C3
group_3236		integral membrane protein	43	43	1	1	2585				614	614	614	A1	A10	A11	A12	A2	A3	A5	A53	A54	A6	A7	A8	B1	B10	B11	B12	B13	B14	B15	B16	B17	B18	B19	B2	B20	B21	B22	B3	B4	B5	B7	B8	B9	C1	C2	C3
group_3237		beta-phosphoglucomutase	43	43	1	1	495				665	665	665	A1	A10	A11	A12	A2	A3	A5	A53	A54	A6	A7	A8	B1	B10	B11	B12	B13	B14	B15	B16	B17	B18	B19	B2	B20	B21	B22	B3	B4	B5	B7	B8	B9	C1	C2	C3
group_3238		hypothetical protein	43	43	1	1	1672				362	362	362	A1	A10	A11	A12	A2	A3	A5	A53	A54	A6	A7	A8	B1	B10	B11	B12	B13	B14	B15	B16	B17	B18	B19	B2	B20	B21	B22	B3	B4	B5	B7	B8	B9	C1	C2	C3
der		ribosome-associated GTPase EngA	43	43	1	1	823				1310	1310	1310	A1	A10	A11	A12	A2	A3	A5	A53	A54	A6	A7	A8	B1	B10	B11	B12	B13	B14	B15	B16	B17	B18	B19	B2	B20	B21	B22	B3	B4	B5	B7	B8	B9	C1	C2	C3
group_3240		glycosyl hydrolase family protein	43	43	1	1	1887				1202	1202	1202	A1	A10	A11	A12	A2	A3	A5	A53	A54	A6	A7	A8	B1	B10	B11	B12	B13	B14	B15	B16	B17	B18	B19	B2	B20	B21	B22	B3	B4	B5	B7	B8	B9	C1	C2	C3
group_3241		membrane protein	43	43	1	1	2798				944	944	944	A1	A10	A11	A12	A2	A3	A5	A53	A54	A6	A7	A8	B1	B10	B11	B12	B13	B14	B15	B16	B17	B18	B19	B2	B20	B21	B22	B3	B4	B5	B7	B8	B9	C1	C2	C3
group_3242		tRNA dimethylallyltransferase	43	43	1	1	1897				917	917	917	A1	A10	A11	A12	A2	A3	A5	A53	A54	A6	A7	A8	B1	B10	B11	B12	B13	B14	B15	B16	B17	B18	B19	B2	B20	B21	B22	B3	B4	B5	B7	B8	B9	C1	C2	C3
group_3243		D-isomer specific 2-hydroxyacid dehydrogenase	43	43	1	1	1556				1160	1160	1160	A1	A10	A11	A12	A2	A3	A5	A53	A54	A6	A7	A8	B1	B10	B11	B12	B13	B14	B15	B16	B17	B18	B19	B2	B20	B21	B22	B3	B4	B5	B7	B8	B9	C1	C2	C3
group_3244		hypothetical protein	43	43	1	1	3298				212	212	212	A1	A10	A11	A12	A2	A3	A5	A53	A54	A6	A7	A8	B1	B10	B11	B12	B13	B14	B15	B16	B17	B18	B19	B2	B20	B21	B22	B3	B4	B5	B7	B8	B9	C1	C2	C3
group_3245		phosphatidate cytidylyltransferase	43	43	1	1	3082				800	800	800	A1	A10	A11	A12	A2	A3	A5	A53	A54	A6	A7	A8	B1	B10	B11	B12	B13	B14	B15	B16	B17	B18	B19	B2	B20	B21	B22	B3	B4	B5	B7	B8	B9	C1	C2	C3
cmk		cytidylate kinase	43	43	1	1	825				680	680	680	A1	A10	A11	A12	A2	A3	A5	A53	A54	A6	A7	A8	B1	B10	B11	B12	B13	B14	B15	B16	B17	B18	B19	B2	B20	B21	B22	B3	B4	B5	B7	B8	B9	C1	C2	C3
group_3247		hypothetical protein	43	43	1	1	3436				374	374	374	A1	A10	A11	A12	A2	A3	A5	A53	A54	A6	A7	A8	B1	B10	B11	B12	B13	B14	B15	B16	B17	B18	B19	B2	B20	B21	B22	B3	B4	B5	B7	B8	B9	C1	C2	C3
group_3248		PTS system, cellobiose-specific IIA componenent	43	43	1	1	2595				326	326	326	A1	A10	A11	A12	A2	A3	A5	A53	A54	A6	A7	A8	B1	B10	B11	B12	B13	B14	B15	B16	B17	B18	B19	B2	B20	B21	B22	B3	B4	B5	B7	B8	B9	C1	C2	C3
group_3249		ABC transporter permease	43	43	1	1	580				656	656	656	A1	A10	A11	A12	A2	A3	A5	A53	A54	A6	A7	A8	B1	B10	B11	B12	B13	B14	B15	B16	B17	B18	B19	B2	B20	B21	B22	B3	B4	B5	B7	B8	B9	C1	C2	C3
ecsB		Bacterial ABC transporter protein EcsB	43	43	1	1	1428				1211	1211	1211	A1	A10	A11	A12	A2	A3	A5	A53	A54	A6	A7	A8	B1	B10	B11	B12	B13	B14	B15	B16	B17	B18	B19	B2	B20	B21	B22	B3	B4	B5	B7	B8	B9	C1	C2	C3
group_3251		nucleotidyltransferase	43	43	1	1	1097				1151	1151	1151	A1	A10	A11	A12	A2	A3	A5	A53	A54	A6	A7	A8	B1	B10	B11	B12	B13	B14	B15	B16	B17	B18	B19	B2	B20	B21	B22	B3	B4	B5	B7	B8	B9	C1	C2	C3
hupA		DNA-binding protein HU	43	43	1	1	822				275	275	275	A1	A10	A11	A12	A2	A3	A5	A53	A54	A6	A7	A8	B1	B10	B11	B12	B13	B14	B15	B16	B17	B18	B19	B2	B20	B21	B22	B3	B4	B5	B7	B8	B9	C1	C2	C3
group_3253		Phosphoribosylamine--glycine ligase	43	43	1	1	651				1274	1274	1274	A1	A10	A11	A12	A2	A3	A5	A53	A54	A6	A7	A8	B1	B10	B11	B12	B13	B14	B15	B16	B17	B18	B19	B2	B20	B21	B22	B3	B4	B5	B7	B8	B9	C1	C2	C3
group_3254		DEAD/DEAH box helicase	43	43	1	1	307				1511	1511	1511	A1	A10	A11	A12	A2	A3	A5	A53	A54	A6	A7	A8	B1	B10	B11	B12	B13	B14	B15	B16	B17	B18	B19	B2	B20	B21	B22	B3	B4	B5	B7	B8	B9	C1	C2	C3
rpsC		30S ribosomal protein S3	43	43	1	1	181				656	656	656	A1	A10	A11	A12	A2	A3	A5	A53	A54	A6	A7	A8	B1	B10	B11	B12	B13	B14	B15	B16	B17	B18	B19	B2	B20	B21	B22	B3	B4	B5	B7	B8	B9	C1	C2	C3
group_3256		PAS domain sensory box histidine kinase	43	43	1	1	1525				1835	1835	1835	A1	A10	A11	A12	A2	A3	A5	A53	A54	A6	A7	A8	B1	B10	B11	B12	B13	B14	B15	B16	B17	B18	B19	B2	B20	B21	B22	B3	B4	B5	B7	B8	B9	C1	C2	C3
group_3257		serine/threonine-protein kinase	43	43	1	1	2523				2069	2069	2069	A1	A10	A11	A12	A2	A3	A5	A53	A54	A6	A7	A8	B1	B10	B11	B12	B13	B14	B15	B16	B17	B18	B19	B2	B20	B21	B22	B3	B4	B5	B7	B8	B9	C1	C2	C3
group_3258		ammonium transporter family protein	43	43	1	1	2088				1391	1391	1391	A1	A10	A11	A12	A2	A3	A5	A53	A54	A6	A7	A8	B1	B10	B11	B12	B13	B14	B15	B16	B17	B18	B19	B2	B20	B21	B22	B3	B4	B5	B7	B8	B9	C1	C2	C3
group_3259		peroxiredoxin, Ohr family protein	43	43	1	1	3553				401	401	401	A1	A10	A11	A12	A2	A3	A5	A53	A54	A6	A7	A8	B1	B10	B11	B12	B13	B14	B15	B16	B17	B18	B19	B2	B20	B21	B22	B3	B4	B5	B7	B8	B9	C1	C2	C3
rpmG2		50S ribosomal protein L33	43	43	1	1	1491				152	152	152	A1	A10	A11	A12	A2	A3	A5	A53	A54	A6	A7	A8	B1	B10	B11	B12	B13	B14	B15	B16	B17	B18	B19	B2	B20	B21	B22	B3	B4	B5	B7	B8	B9	C1	C2	C3
group_3261		NAD-dependent nucleoside-diphosphate-sugar epimerase	43	43	1	1	1949				953	953	953	A1	A10	A11	A12	A2	A3	A5	A53	A54	A6	A7	A8	B1	B10	B11	B12	B13	B14	B15	B16	B17	B18	B19	B2	B20	B21	B22	B3	B4	B5	B7	B8	B9	C1	C2	C3
group_3262		pyrrolidone-carboxylate peptidase	43	43	1	1	2799				644	644	644	A1	A10	A11	A12	A2	A3	A5	A53	A54	A6	A7	A8	B1	B10	B11	B12	B13	B14	B15	B16	B17	B18	B19	B2	B20	B21	B22	B3	B4	B5	B7	B8	B9	C1	C2	C3
group_3263		plasmid stabilization system protein	43	43	1	1	316				266	266	266	A1	A10	A11	A12	A2	A3	A5	A53	A54	A6	A7	A8	B1	B10	B11	B12	B13	B14	B15	B16	B17	B18	B19	B2	B20	B21	B22	B3	B4	B5	B7	B8	B9	C1	C2	C3
thyA		thymidylate synthase	43	43	1	1	811				947	947	947	A1	A10	A11	A12	A2	A3	A5	A53	A54	A6	A7	A8	B1	B10	B11	B12	B13	B14	B15	B16	B17	B18	B19	B2	B20	B21	B22	B3	B4	B5	B7	B8	B9	C1	C2	C3
group_3265		cation transporter E1-E2 family ATPase	43	43	1	1	846				2315	2315	2315	A1	A10	A11	A12	A2	A3	A5	A53	A54	A6	A7	A8	B1	B10	B11	B12	B13	B14	B15	B16	B17	B18	B19	B2	B20	B21	B22	B3	B4	B5	B7	B8	B9	C1	C2	C3
group_3266		metal ion ABC transporter permease	43	43	1	1	41				842	842	842	A1	A10	A11	A12	A2	A3	A5	A53	A54	A6	A7	A8	B1	B10	B11	B12	B13	B14	B15	B16	B17	B18	B19	B2	B20	B21	B22	B3	B4	B5	B7	B8	B9	C1	C2	C3
rlmN		ribosomal RNA large subunit methyltransferase N	43	43	1	1	1608				1067	1067	1067	A1	A10	A11	A12	A2	A3	A5	A53	A54	A6	A7	A8	B1	B10	B11	B12	B13	B14	B15	B16	B17	B18	B19	B2	B20	B21	B22	B3	B4	B5	B7	B8	B9	C1	C2	C3
group_3268		UDP-N-acetylmuramoyl-tripeptide--D-alanyl-D- alanine ligase	43	43	1	1	306				1412	1412	1412	A1	A10	A11	A12	A2	A3	A5	A53	A54	A6	A7	A8	B1	B10	B11	B12	B13	B14	B15	B16	B17	B18	B19	B2	B20	B21	B22	B3	B4	B5	B7	B8	B9	C1	C2	C3
sufD		FeS assembly protein SufD	43	43	1	1	3494				1286	1286	1286	A1	A10	A11	A12	A2	A3	A5	A53	A54	A6	A7	A8	B1	B10	B11	B12	B13	B14	B15	B16	B17	B18	B19	B2	B20	B21	B22	B3	B4	B5	B7	B8	B9	C1	C2	C3
group_3270		permease	43	43	1	1	2056				1037	1037	1037	A1	A10	A11	A12	A2	A3	A5	A53	A54	A6	A7	A8	B1	B10	B11	B12	B13	B14	B15	B16	B17	B18	B19	B2	B20	B21	B22	B3	B4	B5	B7	B8	B9	C1	C2	C3
dfrD_2		Dihydrofolate reductase	43	43	1	1	3048				518	518	518	A1	A10	A11	A12	A2	A3	A5	A53	A54	A6	A7	A8	B1	B10	B11	B12	B13	B14	B15	B16	B17	B18	B19	B2	B20	B21	B22	B3	B4	B5	B7	B8	B9	C1	C2	C3
group_3272		hypothetical protein	43	43	1	1	2753			Hypothetical protein with no hits to refseq/uniprot/clusters/cdd/tigrfams/pfam overlapping another protein with hits	149	149	149	A1	A10	A11	A12	A2	A3	A5	A53	A54	A6	A7	A8	B1	B10	B11	B12	B13	B14	B15	B16	B17	B18	B19	B2	B20	B21	B22	B3	B4	B5	B7	B8	B9	C1	C2	C3
group_3273		glutamine amidotransferase, class I	43	43	1	1	1826				719	719	719	A1	A10	A11	A12	A2	A3	A5	A53	A54	A6	A7	A8	B1	B10	B11	B12	B13	B14	B15	B16	B17	B18	B19	B2	B20	B21	B22	B3	B4	B5	B7	B8	B9	C1	C2	C3
mtlF		PTS system mannitol-specific transporter subunit IIA	43	43	1	1	1577				437	437	437	A1	A10	A11	A12	A2	A3	A5	A53	A54	A6	A7	A8	B1	B10	B11	B12	B13	B14	B15	B16	B17	B18	B19	B2	B20	B21	B22	B3	B4	B5	B7	B8	B9	C1	C2	C3
cheB		Chemotaxis response regulator protein-glutamate methylesterase	43	43	1	1	1483				164	164	164	A1	A10	A11	A12	A2	A3	A5	A53	A54	A6	A7	A8	B1	B10	B11	B12	B13	B14	B15	B16	B17	B18	B19	B2	B20	B21	B22	B3	B4	B5	B7	B8	B9	C1	C2	C3
group_3276		16S rRNA pseudouridine synthase A	43	43	1	1	295				716	716	716	A1	A10	A11	A12	A2	A3	A5	A53	A54	A6	A7	A8	B1	B10	B11	B12	B13	B14	B15	B16	B17	B18	B19	B2	B20	B21	B22	B3	B4	B5	B7	B8	B9	C1	C2	C3
group_3277		isochorismatase family protein	43	43	1	1	3522				545	545	545	A1	A10	A11	A12	A2	A3	A5	A53	A54	A6	A7	A8	B1	B10	B11	B12	B13	B14	B15	B16	B17	B18	B19	B2	B20	B21	B22	B3	B4	B5	B7	B8	B9	C1	C2	C3
group_3278		HAD superfamily hydrolase	43	43	1	1	1419				836	836	836	A1	A10	A11	A12	A2	A3	A5	A53	A54	A6	A7	A8	B1	B10	B11	B12	B13	B14	B15	B16	B17	B18	B19	B2	B20	B21	B22	B3	B4	B5	B7	B8	B9	C1	C2	C3
metQ		putative D-methionine-binding lipoprotein MetQ	43	43	1	1	3496				848	848	848	A1	A10	A11	A12	A2	A3	A5	A53	A54	A6	A7	A8	B1	B10	B11	B12	B13	B14	B15	B16	B17	B18	B19	B2	B20	B21	B22	B3	B4	B5	B7	B8	B9	C1	C2	C3
group_3280		hypothetical protein	43	43	1	1	637				275	275	275	A1	A10	A11	A12	A2	A3	A5	A53	A54	A6	A7	A8	B1	B10	B11	B12	B13	B14	B15	B16	B17	B18	B19	B2	B20	B21	B22	B3	B4	B5	B7	B8	B9	C1	C2	C3
group_3281		Glycosyl hydrolases family 43	43	43	1	1	1550				959	959	959	A1	A10	A11	A12	A2	A3	A5	A53	A54	A6	A7	A8	B1	B10	B11	B12	B13	B14	B15	B16	B17	B18	B19	B2	B20	B21	B22	B3	B4	B5	B7	B8	B9	C1	C2	C3
group_3282		transglycosylase	43	43	1	1	289				266	266	266	A1	A10	A11	A12	A2	A3	A5	A53	A54	A6	A7	A8	B1	B10	B11	B12	B13	B14	B15	B16	B17	B18	B19	B2	B20	B21	B22	B3	B4	B5	B7	B8	B9	C1	C2	C3
group_3283		hypothetical protein	43	43	1	1	34				569	569	569	A1	A10	A11	A12	A2	A3	A5	A53	A54	A6	A7	A8	B1	B10	B11	B12	B13	B14	B15	B16	B17	B18	B19	B2	B20	B21	B22	B3	B4	B5	B7	B8	B9	C1	C2	C3
group_3284		ABC transporter ATP-binding protein	43	43	1	1	1505				1532	1532	1532	A1	A10	A11	A12	A2	A3	A5	A53	A54	A6	A7	A8	B1	B10	B11	B12	B13	B14	B15	B16	B17	B18	B19	B2	B20	B21	B22	B3	B4	B5	B7	B8	B9	C1	C2	C3
group_3285		GNAT family acetyltransferase	43	43	1	1	501				443	443	443	A1	A10	A11	A12	A2	A3	A5	A53	A54	A6	A7	A8	B1	B10	B11	B12	B13	B14	B15	B16	B17	B18	B19	B2	B20	B21	B22	B3	B4	B5	B7	B8	B9	C1	C2	C3
ndoA		toxin-antitoxin system, toxin component, MazF family	43	43	1	1	310				362	362	362	A1	A10	A11	A12	A2	A3	A5	A53	A54	A6	A7	A8	B1	B10	B11	B12	B13	B14	B15	B16	B17	B18	B19	B2	B20	B21	B22	B3	B4	B5	B7	B8	B9	C1	C2	C3
group_3287		conjugative transposon membrane protein	43	43	1	1	3349				389	389	389	A1	A10	A11	A12	A2	A3	A5	A53	A54	A6	A7	A8	B1	B10	B11	B12	B13	B14	B15	B16	B17	B18	B19	B2	B20	B21	B22	B3	B4	B5	B7	B8	B9	C1	C2	C3
group_3288		glucokinase	43	43	1	1	3056				962	962	962	A1	A10	A11	A12	A2	A3	A5	A53	A54	A6	A7	A8	B1	B10	B11	B12	B13	B14	B15	B16	B17	B18	B19	B2	B20	B21	B22	B3	B4	B5	B7	B8	B9	C1	C2	C3
group_3289		ABC-type transporter, periplasmic component	43	43	1	1	769				992	992	992	A1	A10	A11	A12	A2	A3	A5	A53	A54	A6	A7	A8	B1	B10	B11	B12	B13	B14	B15	B16	B17	B18	B19	B2	B20	B21	B22	B3	B4	B5	B7	B8	B9	C1	C2	C3
group_3290		DegV family protein	43	43	1	1	808				842	842	842	A1	A10	A11	A12	A2	A3	A5	A53	A54	A6	A7	A8	B1	B10	B11	B12	B13	B14	B15	B16	B17	B18	B19	B2	B20	B21	B22	B3	B4	B5	B7	B8	B9	C1	C2	C3
group_3291		competence/damage-inducible protein CinA protein	43	43	1	1	2495				1241	1241	1241	A1	A10	A11	A12	A2	A3	A5	A53	A54	A6	A7	A8	B1	B10	B11	B12	B13	B14	B15	B16	B17	B18	B19	B2	B20	B21	B22	B3	B4	B5	B7	B8	B9	C1	C2	C3
group_3292		Omega Transcriptional Repressor	43	43	1	1	3261				209	209	209	A1	A10	A11	A12	A2	A3	A5	A53	A54	A6	A7	A8	B1	B10	B11	B12	B13	B14	B15	B16	B17	B18	B19	B2	B20	B21	B22	B3	B4	B5	B7	B8	B9	C1	C2	C3
group_3293		cobalamin synthesis protein	43	43	1	1	27				983	983	983	A1	A10	A11	A12	A2	A3	A5	A53	A54	A6	A7	A8	B1	B10	B11	B12	B13	B14	B15	B16	B17	B18	B19	B2	B20	B21	B22	B3	B4	B5	B7	B8	B9	C1	C2	C3
group_3294		transcription-repair coupling factor	43	43	1	1	2536				3521	3521	3521	A1	A10	A11	A12	A2	A3	A5	A53	A54	A6	A7	A8	B1	B10	B11	B12	B13	B14	B15	B16	B17	B18	B19	B2	B20	B21	B22	B3	B4	B5	B7	B8	B9	C1	C2	C3
group_3295		GMP synthase	43	43	1	1	153				1565	1565	1565	A1	A10	A11	A12	A2	A3	A5	A53	A54	A6	A7	A8	B1	B10	B11	B12	B13	B14	B15	B16	B17	B18	B19	B2	B20	B21	B22	B3	B4	B5	B7	B8	B9	C1	C2	C3
group_3296		GntR family transcriptional regulator	43	43	1	1	360				278	278	278	A1	A10	A11	A12	A2	A3	A5	A53	A54	A6	A7	A8	B1	B10	B11	B12	B13	B14	B15	B16	B17	B18	B19	B2	B20	B21	B22	B3	B4	B5	B7	B8	B9	C1	C2	C3
group_3297		hypothetical protein	43	43	1	1	593				482	482	482	A1	A10	A11	A12	A2	A3	A5	A53	A54	A6	A7	A8	B1	B10	B11	B12	B13	B14	B15	B16	B17	B18	B19	B2	B20	B21	B22	B3	B4	B5	B7	B8	B9	C1	C2	C3
group_3298		membrane protein	43	43	1	1	2201				272	272	272	A1	A10	A11	A12	A2	A3	A5	A53	A54	A6	A7	A8	B1	B10	B11	B12	B13	B14	B15	B16	B17	B18	B19	B2	B20	B21	B22	B3	B4	B5	B7	B8	B9	C1	C2	C3
group_3299		glyoxalase family protein	43	43	1	1	1568				869	869	869	A1	A10	A11	A12	A2	A3	A5	A53	A54	A6	A7	A8	B1	B10	B11	B12	B13	B14	B15	B16	B17	B18	B19	B2	B20	B21	B22	B3	B4	B5	B7	B8	B9	C1	C2	C3
group_3300		hypothetical protein	43	43	1	1	2797				686	686	686	A1	A10	A11	A12	A2	A3	A5	A53	A54	A6	A7	A8	B1	B10	B11	B12	B13	B14	B15	B16	B17	B18	B19	B2	B20	B21	B22	B3	B4	B5	B7	B8	B9	C1	C2	C3
group_3301		hypothetical protein	43	43	1	1	1917				587	587	587	A1	A10	A11	A12	A2	A3	A5	A53	A54	A6	A7	A8	B1	B10	B11	B12	B13	B14	B15	B16	B17	B18	B19	B2	B20	B21	B22	B3	B4	B5	B7	B8	B9	C1	C2	C3
group_3302		aromatic amino acid aminotransferase	43	43	1	1	3582				1169	1169	1169	A1	A10	A11	A12	A2	A3	A5	A53	A54	A6	A7	A8	B1	B10	B11	B12	B13	B14	B15	B16	B17	B18	B19	B2	B20	B21	B22	B3	B4	B5	B7	B8	B9	C1	C2	C3
rplL		50S ribosomal protein L7/L12	43	43	1	1	1501				368	368	368	A1	A10	A11	A12	A2	A3	A5	A53	A54	A6	A7	A8	B1	B10	B11	B12	B13	B14	B15	B16	B17	B18	B19	B2	B20	B21	B22	B3	B4	B5	B7	B8	B9	C1	C2	C3
group_3304		Cytochrome P450	43	43	1	1	1452				1259	1259	1259	A1	A10	A11	A12	A2	A3	A5	A53	A54	A6	A7	A8	B1	B10	B11	B12	B13	B14	B15	B16	B17	B18	B19	B2	B20	B21	B22	B3	B4	B5	B7	B8	B9	C1	C2	C3
group_3305		TRAP dicarboxylate transporter subunit DctM	43	43	1	1	333				1295	1295	1295	A1	A10	A11	A12	A2	A3	A5	A53	A54	A6	A7	A8	B1	B10	B11	B12	B13	B14	B15	B16	B17	B18	B19	B2	B20	B21	B22	B3	B4	B5	B7	B8	B9	C1	C2	C3
group_3306		excinuclease ABC	43	43	1	1	1078				965	965	965	A1	A10	A11	A12	A2	A3	A5	A53	A54	A6	A7	A8	B1	B10	B11	B12	B13	B14	B15	B16	B17	B18	B19	B2	B20	B21	B22	B3	B4	B5	B7	B8	B9	C1	C2	C3
group_3307		integral membrane protein	43	43	1	1	472				509	509	509	A1	A10	A11	A12	A2	A3	A5	A53	A54	A6	A7	A8	B1	B10	B11	B12	B13	B14	B15	B16	B17	B18	B19	B2	B20	B21	B22	B3	B4	B5	B7	B8	B9	C1	C2	C3
group_3308		ABC transporter ATP-binding protein	43	43	1	1	2468				1478	1478	1478	A1	A10	A11	A12	A2	A3	A5	A53	A54	A6	A7	A8	B1	B10	B11	B12	B13	B14	B15	B16	B17	B18	B19	B2	B20	B21	B22	B3	B4	B5	B7	B8	B9	C1	C2	C3
group_3309		oligoendopeptidase, PepF/M3 family	43	43	1	1	2530				1799	1799	1799	A1	A10	A11	A12	A2	A3	A5	A53	A54	A6	A7	A8	B1	B10	B11	B12	B13	B14	B15	B16	B17	B18	B19	B2	B20	B21	B22	B3	B4	B5	B7	B8	B9	C1	C2	C3
thrS		threonyl-tRNA synthetase	43	43	1	1	1104				1940	1940	1940	A1	A10	A11	A12	A2	A3	A5	A53	A54	A6	A7	A8	B1	B10	B11	B12	B13	B14	B15	B16	B17	B18	B19	B2	B20	B21	B22	B3	B4	B5	B7	B8	B9	C1	C2	C3
group_3311		HAD superfamily hydrolase	43	43	1	1	296				695	695	695	A1	A10	A11	A12	A2	A3	A5	A53	A54	A6	A7	A8	B1	B10	B11	B12	B13	B14	B15	B16	B17	B18	B19	B2	B20	B21	B22	B3	B4	B5	B7	B8	B9	C1	C2	C3
rplW		50S ribosomal protein L23	43	43	1	1	177				290	290	290	A1	A10	A11	A12	A2	A3	A5	A53	A54	A6	A7	A8	B1	B10	B11	B12	B13	B14	B15	B16	B17	B18	B19	B2	B20	B21	B22	B3	B4	B5	B7	B8	B9	C1	C2	C3
group_3313		TetR family transcriptional regulator	43	43	1	1	1565				650	650	650	A1	A10	A11	A12	A2	A3	A5	A53	A54	A6	A7	A8	B1	B10	B11	B12	B13	B14	B15	B16	B17	B18	B19	B2	B20	B21	B22	B3	B4	B5	B7	B8	B9	C1	C2	C3
group_3314		hypothetical protein	43	43	1	1	2097				371	371	371	A1	A10	A11	A12	A2	A3	A5	A53	A54	A6	A7	A8	B1	B10	B11	B12	B13	B14	B15	B16	B17	B18	B19	B2	B20	B21	B22	B3	B4	B5	B7	B8	B9	C1	C2	C3
group_3315		Beta-lactamase	43	43	1	1	1569				1025	1025	1025	A1	A10	A11	A12	A2	A3	A5	A53	A54	A6	A7	A8	B1	B10	B11	B12	B13	B14	B15	B16	B17	B18	B19	B2	B20	B21	B22	B3	B4	B5	B7	B8	B9	C1	C2	C3
group_3316		small integral membrane protein	43	43	1	1	2100				188	188	188	A1	A10	A11	A12	A2	A3	A5	A53	A54	A6	A7	A8	B1	B10	B11	B12	B13	B14	B15	B16	B17	B18	B19	B2	B20	B21	B22	B3	B4	B5	B7	B8	B9	C1	C2	C3
group_3317		aromatic acid decarboxylase	43	43	1	1	510				584	584	584	A1	A10	A11	A12	A2	A3	A5	A53	A54	A6	A7	A8	B1	B10	B11	B12	B13	B14	B15	B16	B17	B18	B19	B2	B20	B21	B22	B3	B4	B5	B7	B8	B9	C1	C2	C3
acyP		acylphosphatase	43	43	1	1	3370				275	275	275	A1	A10	A11	A12	A2	A3	A5	A53	A54	A6	A7	A8	B1	B10	B11	B12	B13	B14	B15	B16	B17	B18	B19	B2	B20	B21	B22	B3	B4	B5	B7	B8	B9	C1	C2	C3
ftsE_2		cell division ATP-binding protein FtsE	43	43	1	1	540				791	791	791	A1	A10	A11	A12	A2	A3	A5	A53	A54	A6	A7	A8	B1	B10	B11	B12	B13	B14	B15	B16	B17	B18	B19	B2	B20	B21	B22	B3	B4	B5	B7	B8	B9	C1	C2	C3
group_3320		pyruvate oxidase	43	43	1	1	135				1730	1730	1730	A1	A10	A11	A12	A2	A3	A5	A53	A54	A6	A7	A8	B1	B10	B11	B12	B13	B14	B15	B16	B17	B18	B19	B2	B20	B21	B22	B3	B4	B5	B7	B8	B9	C1	C2	C3
group_3321		holin	43	43	1	1	3038				197	197	197	A1	A10	A11	A12	A2	A3	A5	A53	A54	A6	A7	A8	B1	B10	B11	B12	B13	B14	B15	B16	B17	B18	B19	B2	B20	B21	B22	B3	B4	B5	B7	B8	B9	C1	C2	C3
prmA		50S ribosomal protein L11 methyltransferase	43	43	1	1	1448				947	947	947	A1	A10	A11	A12	A2	A3	A5	A53	A54	A6	A7	A8	B1	B10	B11	B12	B13	B14	B15	B16	B17	B18	B19	B2	B20	B21	B22	B3	B4	B5	B7	B8	B9	C1	C2	C3
nusA		transcription termination factor NusA	43	43	1	1	3087				1175	1175	1175	A1	A10	A11	A12	A2	A3	A5	A53	A54	A6	A7	A8	B1	B10	B11	B12	B13	B14	B15	B16	B17	B18	B19	B2	B20	B21	B22	B3	B4	B5	B7	B8	B9	C1	C2	C3
pyrC		Dihydroorotase	43	43	1	1	1969				1280	1280	1280	A1	A10	A11	A12	A2	A3	A5	A53	A54	A6	A7	A8	B1	B10	B11	B12	B13	B14	B15	B16	B17	B18	B19	B2	B20	B21	B22	B3	B4	B5	B7	B8	B9	C1	C2	C3
group_3325		iron ABC transporter substrate-binding protein	43	43	1	1	237				953	953	953	A1	A10	A11	A12	A2	A3	A5	A53	A54	A6	A7	A8	B1	B10	B11	B12	B13	B14	B15	B16	B17	B18	B19	B2	B20	B21	B22	B3	B4	B5	B7	B8	B9	C1	C2	C3
group_3326		Nucleoside 2-deoxyribosyltransferase	43	43	1	1	2197				494	494	494	A1	A10	A11	A12	A2	A3	A5	A53	A54	A6	A7	A8	B1	B10	B11	B12	B13	B14	B15	B16	B17	B18	B19	B2	B20	B21	B22	B3	B4	B5	B7	B8	B9	C1	C2	C3
group_3327		hypothetical protein	43	43	1	1	3576				320	320	320	A1	A10	A11	A12	A2	A3	A5	A53	A54	A6	A7	A8	B1	B10	B11	B12	B13	B14	B15	B16	B17	B18	B19	B2	B20	B21	B22	B3	B4	B5	B7	B8	B9	C1	C2	C3
group_3328		Bacterial epsilon antitoxin	43	43	1	1	3262				272	272	272	A1	A10	A11	A12	A2	A3	A5	A53	A54	A6	A7	A8	B1	B10	B11	B12	B13	B14	B15	B16	B17	B18	B19	B2	B20	B21	B22	B3	B4	B5	B7	B8	B9	C1	C2	C3
group_3329		ROK family protein	43	43	1	1	1773				884	884	884	A1	A10	A11	A12	A2	A3	A5	A53	A54	A6	A7	A8	B1	B10	B11	B12	B13	B14	B15	B16	B17	B18	B19	B2	B20	B21	B22	B3	B4	B5	B7	B8	B9	C1	C2	C3
yozG		helix-turn-helix domain-containing protein	43	43	1	1	2096				227	227	227	A1	A10	A11	A12	A2	A3	A5	A53	A54	A6	A7	A8	B1	B10	B11	B12	B13	B14	B15	B16	B17	B18	B19	B2	B20	B21	B22	B3	B4	B5	B7	B8	B9	C1	C2	C3
ddl		D-alanine--D-alanine ligase	43	43	1	1	305				1076	1076	1076	A1	A10	A11	A12	A2	A3	A5	A53	A54	A6	A7	A8	B1	B10	B11	B12	B13	B14	B15	B16	B17	B18	B19	B2	B20	B21	B22	B3	B4	B5	B7	B8	B9	C1	C2	C3
oppF		peptide ABC transporter ATP-binding protein	43	43	1	1	224				944	944	944	A1	A10	A11	A12	A2	A3	A5	A53	A54	A6	A7	A8	B1	B10	B11	B12	B13	B14	B15	B16	B17	B18	B19	B2	B20	B21	B22	B3	B4	B5	B7	B8	B9	C1	C2	C3
lrpC		HTH-type transcriptional regulator LrpC	43	43	1	1	208				407	407	407	A1	A10	A11	A12	A2	A3	A5	A53	A54	A6	A7	A8	B1	B10	B11	B12	B13	B14	B15	B16	B17	B18	B19	B2	B20	B21	B22	B3	B4	B5	B7	B8	B9	C1	C2	C3
soj_2		Chromosome-partitioning ATPase Soj	43	43	1	1	3260				896	896	896	A1	A10	A11	A12	A2	A3	A5	A53	A54	A6	A7	A8	B1	B10	B11	B12	B13	B14	B15	B16	B17	B18	B19	B2	B20	B21	B22	B3	B4	B5	B7	B8	B9	C1	C2	C3
group_3335		prephenate dehydrogenase	43	43	1	1	3169				1091	1091	1091	A1	A10	A11	A12	A2	A3	A5	A53	A54	A6	A7	A8	B1	B10	B11	B12	B13	B14	B15	B16	B17	B18	B19	B2	B20	B21	B22	B3	B4	B5	B7	B8	B9	C1	C2	C3
ycjO		ABC transporter permease	43	43	1	1	77				869	869	869	A1	A10	A11	A12	A2	A3	A5	A53	A54	A6	A7	A8	B1	B10	B11	B12	B13	B14	B15	B16	B17	B18	B19	B2	B20	B21	B22	B3	B4	B5	B7	B8	B9	C1	C2	C3
nfo		endonuclease IV	43	43	1	1	1736				902	902	902	A1	A10	A11	A12	A2	A3	A5	A53	A54	A6	A7	A8	B1	B10	B11	B12	B13	B14	B15	B16	B17	B18	B19	B2	B20	B21	B22	B3	B4	B5	B7	B8	B9	C1	C2	C3
mdxG		ABC transporter permease	43	43	1	1	2048				851	851	851	A1	A10	A11	A12	A2	A3	A5	A53	A54	A6	A7	A8	B1	B10	B11	B12	B13	B14	B15	B16	B17	B18	B19	B2	B20	B21	B22	B3	B4	B5	B7	B8	B9	C1	C2	C3
group_3339		hypothetical protein	43	43	1	1	1502			Hypothetical protein with no hits to refseq/uniprot/clusters/cdd/tigrfams/pfam overlapping another protein with hits	689	689	689	A1	A10	A11	A12	A2	A3	A5	A53	A54	A6	A7	A8	B1	B10	B11	B12	B13	B14	B15	B16	B17	B18	B19	B2	B20	B21	B22	B3	B4	B5	B7	B8	B9	C1	C2	C3
group_3340		6-phospho-beta-glucosidase	43	43	1	1	900				1397	1397	1397	A1	A10	A11	A12	A2	A3	A5	A53	A54	A6	A7	A8	B1	B10	B11	B12	B13	B14	B15	B16	B17	B18	B19	B2	B20	B21	B22	B3	B4	B5	B7	B8	B9	C1	C2	C3
group_3341		helix-turn-helix domain-containing protein	43	43	1	1	556				335	335	335	A1	A10	A11	A12	A2	A3	A5	A53	A54	A6	A7	A8	B1	B10	B11	B12	B13	B14	B15	B16	B17	B18	B19	B2	B20	B21	B22	B3	B4	B5	B7	B8	B9	C1	C2	C3
group_3342		hypothetical protein	43	43	1	1	1436			Hypothetical protein with no hits to refseq/uniprot/clusters/cdd/tigrfams/pfam overlapping another protein with hits	302	302	302	A1	A10	A11	A12	A2	A3	A5	A53	A54	A6	A7	A8	B1	B10	B11	B12	B13	B14	B15	B16	B17	B18	B19	B2	B20	B21	B22	B3	B4	B5	B7	B8	B9	C1	C2	C3
group_3343		hypothetical protein	43	43	1	1	2030				392	392	392	A1	A10	A11	A12	A2	A3	A5	A53	A54	A6	A7	A8	B1	B10	B11	B12	B13	B14	B15	B16	B17	B18	B19	B2	B20	B21	B22	B3	B4	B5	B7	B8	B9	C1	C2	C3
group_3344		alpha amylase	43	43	1	1	2019				1643	1643	1643	A1	A10	A11	A12	A2	A3	A5	A53	A54	A6	A7	A8	B1	B10	B11	B12	B13	B14	B15	B16	B17	B18	B19	B2	B20	B21	B22	B3	B4	B5	B7	B8	B9	C1	C2	C3
group_3345		CoA-binding protein	43	43	1	1	789				434	434	434	A1	A10	A11	A12	A2	A3	A5	A53	A54	A6	A7	A8	B1	B10	B11	B12	B13	B14	B15	B16	B17	B18	B19	B2	B20	B21	B22	B3	B4	B5	B7	B8	B9	C1	C2	C3
group_3346		phage portal protein, HK97 family	43	43	1	1	1856				1175	1175	1175	A1	A10	A11	A12	A2	A3	A5	A53	A54	A6	A7	A8	B1	B10	B11	B12	B13	B14	B15	B16	B17	B18	B19	B2	B20	B21	B22	B3	B4	B5	B7	B8	B9	C1	C2	C3
group_3347		ABC transporter permease	43	43	1	1	2775				680	680	680	A1	A10	A11	A12	A2	A3	A5	A53	A54	A6	A7	A8	B1	B10	B11	B12	B13	B14	B15	B16	B17	B18	B19	B2	B20	B21	B22	B3	B4	B5	B7	B8	B9	C1	C2	C3
group_3348		ASCH protein	43	43	1	1	2074				458	458	458	A1	A10	A11	A12	A2	A3	A5	A53	A54	A6	A7	A8	B1	B10	B11	B12	B13	B14	B15	B16	B17	B18	B19	B2	B20	B21	B22	B3	B4	B5	B7	B8	B9	C1	C2	C3
smpB		SsrA-binding protein	43	43	1	1	1787				464	464	464	A1	A10	A11	A12	A2	A3	A5	A53	A54	A6	A7	A8	B1	B10	B11	B12	B13	B14	B15	B16	B17	B18	B19	B2	B20	B21	B22	B3	B4	B5	B7	B8	B9	C1	C2	C3
group_3350		multiple promoter invertase	43	43	1	1	1224				584	584	584	A1	A10	A11	A12	A2	A3	A5	A53	A54	A6	A7	A8	B1	B10	B11	B12	B13	B14	B15	B16	B17	B18	B19	B2	B20	B21	B22	B3	B4	B5	B7	B8	B9	C1	C2	C3
group_3351		major facilitator superfamily transporter	43	43	1	1	3558				1373	1373	1373	A1	A10	A11	A12	A2	A3	A5	A53	A54	A6	A7	A8	B1	B10	B11	B12	B13	B14	B15	B16	B17	B18	B19	B2	B20	B21	B22	B3	B4	B5	B7	B8	B9	C1	C2	C3
group_3352		VanZ like family protein	43	43	1	1	140				503	503	503	A1	A10	A11	A12	A2	A3	A5	A53	A54	A6	A7	A8	B1	B10	B11	B12	B13	B14	B15	B16	B17	B18	B19	B2	B20	B21	B22	B3	B4	B5	B7	B8	B9	C1	C2	C3
group_3353		membrane protein	43	43	1	1	3504				1043	1043	1043	A1	A10	A11	A12	A2	A3	A5	A53	A54	A6	A7	A8	B1	B10	B11	B12	B13	B14	B15	B16	B17	B18	B19	B2	B20	B21	B22	B3	B4	B5	B7	B8	B9	C1	C2	C3
group_3354		NADP-specific glutamate dehydrogenase	43	43	1	1	2287				1349	1349	1349	A1	A10	A11	A12	A2	A3	A5	A53	A54	A6	A7	A8	B1	B10	B11	B12	B13	B14	B15	B16	B17	B18	B19	B2	B20	B21	B22	B3	B4	B5	B7	B8	B9	C1	C2	C3
group_3355		hypothetical protein	43	43	1	1	1864				362	362	362	A1	A10	A11	A12	A2	A3	A5	A53	A54	A6	A7	A8	B1	B10	B11	B12	B13	B14	B15	B16	B17	B18	B19	B2	B20	B21	B22	B3	B4	B5	B7	B8	B9	C1	C2	C3
group_3356		undecaprenyl-phosphate galactosephosphotransferase	43	43	1	1	1021				1391	1391	1391	A1	A10	A11	A12	A2	A3	A5	A53	A54	A6	A7	A8	B1	B10	B11	B12	B13	B14	B15	B16	B17	B18	B19	B2	B20	B21	B22	B3	B4	B5	B7	B8	B9	C1	C2	C3
group_3357		periplasmic solute binding protein	43	43	1	1	3606				1523	1523	1523	A1	A10	A11	A12	A2	A3	A5	A53	A54	A6	A7	A8	B1	B10	B11	B12	B13	B14	B15	B16	B17	B18	B19	B2	B20	B21	B22	B3	B4	B5	B7	B8	B9	C1	C2	C3
group_3358		B3/4 domain-containing protein	43	43	1	1	446				710	710	710	A1	A10	A11	A12	A2	A3	A5	A53	A54	A6	A7	A8	B1	B10	B11	B12	B13	B14	B15	B16	B17	B18	B19	B2	B20	B21	B22	B3	B4	B5	B7	B8	B9	C1	C2	C3
group_3359		PTS system, mannose/fructose/sorbose-specific IIA component	43	43	1	1	1634				419	419	419	A1	A10	A11	A12	A2	A3	A5	A53	A54	A6	A7	A8	B1	B10	B11	B12	B13	B14	B15	B16	B17	B18	B19	B2	B20	B21	B22	B3	B4	B5	B7	B8	B9	C1	C2	C3
group_3360		LacI family transcriptional regulator	43	43	1	1	156				1016	1016	1016	A1	A10	A11	A12	A2	A3	A5	A53	A54	A6	A7	A8	B1	B10	B11	B12	B13	B14	B15	B16	B17	B18	B19	B2	B20	B21	B22	B3	B4	B5	B7	B8	B9	C1	C2	C3
group_3361		calcium-translocating P-type ATPase	43	43	1	1	892				2666	2666	2666	A1	A10	A11	A12	A2	A3	A5	A53	A54	A6	A7	A8	B1	B10	B11	B12	B13	B14	B15	B16	B17	B18	B19	B2	B20	B21	B22	B3	B4	B5	B7	B8	B9	C1	C2	C3
group_3362		integral membrane protein	43	43	1	1	401				1634	1634	1634	A1	A10	A11	A12	A2	A3	A5	A53	A54	A6	A7	A8	B1	B10	B11	B12	B13	B14	B15	B16	B17	B18	B19	B2	B20	B21	B22	B3	B4	B5	B7	B8	B9	C1	C2	C3
group_3363		class V aminotransferase	43	43	1	1	1686				1142	1142	1142	A1	A10	A11	A12	A2	A3	A5	A53	A54	A6	A7	A8	B1	B10	B11	B12	B13	B14	B15	B16	B17	B18	B19	B2	B20	B21	B22	B3	B4	B5	B7	B8	B9	C1	C2	C3
atpG		ATP synthase F1 subunit gamma	43	43	1	1	1781				902	902	902	A1	A10	A11	A12	A2	A3	A5	A53	A54	A6	A7	A8	B1	B10	B11	B12	B13	B14	B15	B16	B17	B18	B19	B2	B20	B21	B22	B3	B4	B5	B7	B8	B9	C1	C2	C3
group_3365		GntR family transcriptional regulator	43	43	1	1	405				698	698	698	A1	A10	A11	A12	A2	A3	A5	A53	A54	A6	A7	A8	B1	B10	B11	B12	B13	B14	B15	B16	B17	B18	B19	B2	B20	B21	B22	B3	B4	B5	B7	B8	B9	C1	C2	C3
group_3366		hypothetical protein	43	43	1	1	1684				560	560	560	A1	A10	A11	A12	A2	A3	A5	A53	A54	A6	A7	A8	B1	B10	B11	B12	B13	B14	B15	B16	B17	B18	B19	B2	B20	B21	B22	B3	B4	B5	B7	B8	B9	C1	C2	C3
group_3367		Enterocin A Immunity	43	43	1	1	1600				299	299	299	A1	A10	A11	A12	A2	A3	A5	A53	A54	A6	A7	A8	B1	B10	B11	B12	B13	B14	B15	B16	B17	B18	B19	B2	B20	B21	B22	B3	B4	B5	B7	B8	B9	C1	C2	C3
vicK		sensory box histidine kinase VicK	43	43	1	1	2012				1340	1340	1340	A1	A10	A11	A12	A2	A3	A5	A53	A54	A6	A7	A8	B1	B10	B11	B12	B13	B14	B15	B16	B17	B18	B19	B2	B20	B21	B22	B3	B4	B5	B7	B8	B9	C1	C2	C3
group_3369		GntR family transcriptional regulator	43	43	1	1	1815				1394	1394	1394	A1	A10	A11	A12	A2	A3	A5	A53	A54	A6	A7	A8	B1	B10	B11	B12	B13	B14	B15	B16	B17	B18	B19	B2	B20	B21	B22	B3	B4	B5	B7	B8	B9	C1	C2	C3
group_3370		HAD superfamily hydrolase	43	43	1	1	1108				809	809	809	A1	A10	A11	A12	A2	A3	A5	A53	A54	A6	A7	A8	B1	B10	B11	B12	B13	B14	B15	B16	B17	B18	B19	B2	B20	B21	B22	B3	B4	B5	B7	B8	B9	C1	C2	C3
group_3371		hypothetical protein	43	43	1	1	2065				350	350	350	A1	A10	A11	A12	A2	A3	A5	A53	A54	A6	A7	A8	B1	B10	B11	B12	B13	B14	B15	B16	B17	B18	B19	B2	B20	B21	B22	B3	B4	B5	B7	B8	B9	C1	C2	C3
murA1		UDP-N-acetylglucosamine 1-carboxyvinyltransferase	43	43	1	1	2854				1271	1271	1271	A1	A10	A11	A12	A2	A3	A5	A53	A54	A6	A7	A8	B1	B10	B11	B12	B13	B14	B15	B16	B17	B18	B19	B2	B20	B21	B22	B3	B4	B5	B7	B8	B9	C1	C2	C3
pheS		phenylalanyl-tRNA synthetase subunit alpha	43	43	1	1	586				1043	1043	1043	A1	A10	A11	A12	A2	A3	A5	A53	A54	A6	A7	A8	B1	B10	B11	B12	B13	B14	B15	B16	B17	B18	B19	B2	B20	B21	B22	B3	B4	B5	B7	B8	B9	C1	C2	C3
group_3374		replicative DNA helicase	43	43	1	1	130				1367	1367	1367	A1	A10	A11	A12	A2	A3	A5	A53	A54	A6	A7	A8	B1	B10	B11	B12	B13	B14	B15	B16	B17	B18	B19	B2	B20	B21	B22	B3	B4	B5	B7	B8	B9	C1	C2	C3
hprK		HPr kinase/phosphorylase	43	43	1	1	1745				938	938	938	A1	A10	A11	A12	A2	A3	A5	A53	A54	A6	A7	A8	B1	B10	B11	B12	B13	B14	B15	B16	B17	B18	B19	B2	B20	B21	B22	B3	B4	B5	B7	B8	B9	C1	C2	C3
group_3376		phosphodiesterase	43	43	1	1	577				518	518	518	A1	A10	A11	A12	A2	A3	A5	A53	A54	A6	A7	A8	B1	B10	B11	B12	B13	B14	B15	B16	B17	B18	B19	B2	B20	B21	B22	B3	B4	B5	B7	B8	B9	C1	C2	C3
group_3377		amino acid permease	43	43	1	1	423				1331	1331	1331	A1	A10	A11	A12	A2	A3	A5	A53	A54	A6	A7	A8	B1	B10	B11	B12	B13	B14	B15	B16	B17	B18	B19	B2	B20	B21	B22	B3	B4	B5	B7	B8	B9	C1	C2	C3
rpsP		30S ribosomal protein S16	43	43	1	1	3427				275	275	275	A1	A10	A11	A12	A2	A3	A5	A53	A54	A6	A7	A8	B1	B10	B11	B12	B13	B14	B15	B16	B17	B18	B19	B2	B20	B21	B22	B3	B4	B5	B7	B8	B9	C1	C2	C3
trmB		tRNA (guanine-N(7)-)-methyltransferase	43	43	1	1	1430				662	662	662	A1	A10	A11	A12	A2	A3	A5	A53	A54	A6	A7	A8	B1	B10	B11	B12	B13	B14	B15	B16	B17	B18	B19	B2	B20	B21	B22	B3	B4	B5	B7	B8	B9	C1	C2	C3
group_3380		hypothetical protein	43	43	1	1	2228				440	440	440	A1	A10	A11	A12	A2	A3	A5	A53	A54	A6	A7	A8	B1	B10	B11	B12	B13	B14	B15	B16	B17	B18	B19	B2	B20	B21	B22	B3	B4	B5	B7	B8	B9	C1	C2	C3
fic		Fic family protein	43	43	1	1	1113				605	605	605	A1	A10	A11	A12	A2	A3	A5	A53	A54	A6	A7	A8	B1	B10	B11	B12	B13	B14	B15	B16	B17	B18	B19	B2	B20	B21	B22	B3	B4	B5	B7	B8	B9	C1	C2	C3
group_3382		ABC transporter ATP-binding protein	43	43	1	1	2552				1712	1712	1712	A1	A10	A11	A12	A2	A3	A5	A53	A54	A6	A7	A8	B1	B10	B11	B12	B13	B14	B15	B16	B17	B18	B19	B2	B20	B21	B22	B3	B4	B5	B7	B8	B9	C1	C2	C3
group_3383		AraC family transcriptional regulator	43	43	1	1	649				1565	1565	1565	A1	A10	A11	A12	A2	A3	A5	A53	A54	A6	A7	A8	B1	B10	B11	B12	B13	B14	B15	B16	B17	B18	B19	B2	B20	B21	B22	B3	B4	B5	B7	B8	B9	C1	C2	C3
group_3384		putative methylase	43	43	1	1	1943				1166	1166	1166	A1	A10	A11	A12	A2	A3	A5	A53	A54	A6	A7	A8	B1	B10	B11	B12	B13	B14	B15	B16	B17	B18	B19	B2	B20	B21	B22	B3	B4	B5	B7	B8	B9	C1	C2	C3
group_3385		hypothetical protein	43	43	1	1	3601				206	206	206	A1	A10	A11	A12	A2	A3	A5	A53	A54	A6	A7	A8	B1	B10	B11	B12	B13	B14	B15	B16	B17	B18	B19	B2	B20	B21	B22	B3	B4	B5	B7	B8	B9	C1	C2	C3
group_3386		branched-chain amino acid transport protein	43	43	1	1	2027				317	317	317	A1	A10	A11	A12	A2	A3	A5	A53	A54	A6	A7	A8	B1	B10	B11	B12	B13	B14	B15	B16	B17	B18	B19	B2	B20	B21	B22	B3	B4	B5	B7	B8	B9	C1	C2	C3
group_3387		HAD superfamily hydrolase	43	43	1	1	1683				839	839	839	A1	A10	A11	A12	A2	A3	A5	A53	A54	A6	A7	A8	B1	B10	B11	B12	B13	B14	B15	B16	B17	B18	B19	B2	B20	B21	B22	B3	B4	B5	B7	B8	B9	C1	C2	C3
pgk		phosphoglycerate kinase	43	43	1	1	1799				1190	1190	1190	A1	A10	A11	A12	A2	A3	A5	A53	A54	A6	A7	A8	B1	B10	B11	B12	B13	B14	B15	B16	B17	B18	B19	B2	B20	B21	B22	B3	B4	B5	B7	B8	B9	C1	C2	C3
group_3389		aldose 1-epimerase	43	43	1	1	3617				1040	1040	1040	A1	A10	A11	A12	A2	A3	A5	A53	A54	A6	A7	A8	B1	B10	B11	B12	B13	B14	B15	B16	B17	B18	B19	B2	B20	B21	B22	B3	B4	B5	B7	B8	B9	C1	C2	C3
group_3390		M protein trans-acting positive regulator	43	43	1	1	2007				1424	1424	1424	A1	A10	A11	A12	A2	A3	A5	A53	A54	A6	A7	A8	B1	B10	B11	B12	B13	B14	B15	B16	B17	B18	B19	B2	B20	B21	B22	B3	B4	B5	B7	B8	B9	C1	C2	C3
lytR		transcriptional regulator	43	43	1	1	1704				944	944	944	A1	A10	A11	A12	A2	A3	A5	A53	A54	A6	A7	A8	B1	B10	B11	B12	B13	B14	B15	B16	B17	B18	B19	B2	B20	B21	B22	B3	B4	B5	B7	B8	B9	C1	C2	C3
group_3392		Manganese containing catalase	43	43	1	1	3542				830	830	830	A1	A10	A11	A12	A2	A3	A5	A53	A54	A6	A7	A8	B1	B10	B11	B12	B13	B14	B15	B16	B17	B18	B19	B2	B20	B21	B22	B3	B4	B5	B7	B8	B9	C1	C2	C3
group_3393		glycosyl hydrolase	43	43	1	1	2606				1553	1553	1553	A1	A10	A11	A12	A2	A3	A5	A53	A54	A6	A7	A8	B1	B10	B11	B12	B13	B14	B15	B16	B17	B18	B19	B2	B20	B21	B22	B3	B4	B5	B7	B8	B9	C1	C2	C3
group_3394		glycerophosphodiester phosphodiesterase family protein	43	43	1	1	1898				737	737	737	A1	A10	A11	A12	A2	A3	A5	A53	A54	A6	A7	A8	B1	B10	B11	B12	B13	B14	B15	B16	B17	B18	B19	B2	B20	B21	B22	B3	B4	B5	B7	B8	B9	C1	C2	C3
group_3395		cation diffusion facilitator family transporter	43	43	1	1	1054				899	899	899	A1	A10	A11	A12	A2	A3	A5	A53	A54	A6	A7	A8	B1	B10	B11	B12	B13	B14	B15	B16	B17	B18	B19	B2	B20	B21	B22	B3	B4	B5	B7	B8	B9	C1	C2	C3
ntpA		V-type ATP synthase subunit A	43	43	1	1	1819				1781	1781	1781	A1	A10	A11	A12	A2	A3	A5	A53	A54	A6	A7	A8	B1	B10	B11	B12	B13	B14	B15	B16	B17	B18	B19	B2	B20	B21	B22	B3	B4	B5	B7	B8	B9	C1	C2	C3
group_3397		hypothetical protein	43	43	1	1	814				275	275	275	A1	A10	A11	A12	A2	A3	A5	A53	A54	A6	A7	A8	B1	B10	B11	B12	B13	B14	B15	B16	B17	B18	B19	B2	B20	B21	B22	B3	B4	B5	B7	B8	B9	C1	C2	C3
group_3398		hypothetical protein	43	43	1	1	1951				323	323	323	A1	A10	A11	A12	A2	A3	A5	A53	A54	A6	A7	A8	B1	B10	B11	B12	B13	B14	B15	B16	B17	B18	B19	B2	B20	B21	B22	B3	B4	B5	B7	B8	B9	C1	C2	C3
fusA		translation elongation factor G	43	43	1	1	172				2087	2087	2087	A1	A10	A11	A12	A2	A3	A5	A53	A54	A6	A7	A8	B1	B10	B11	B12	B13	B14	B15	B16	B17	B18	B19	B2	B20	B21	B22	B3	B4	B5	B7	B8	B9	C1	C2	C3
group_3400		HD domain-containing protein	43	43	1	1	1945				683	683	683	A1	A10	A11	A12	A2	A3	A5	A53	A54	A6	A7	A8	B1	B10	B11	B12	B13	B14	B15	B16	B17	B18	B19	B2	B20	B21	B22	B3	B4	B5	B7	B8	B9	C1	C2	C3
group_3401		peptidase, U32 family	43	43	1	1	97				1250	1250	1250	A1	A10	A11	A12	A2	A3	A5	A53	A54	A6	A7	A8	B1	B10	B11	B12	B13	B14	B15	B16	B17	B18	B19	B2	B20	B21	B22	B3	B4	B5	B7	B8	B9	C1	C2	C3
group_3402		cadmium-translocating P-type ATPase	43	43	1	1	3389				2084	2084	2084	A1	A10	A11	A12	A2	A3	A5	A53	A54	A6	A7	A8	B1	B10	B11	B12	B13	B14	B15	B16	B17	B18	B19	B2	B20	B21	B22	B3	B4	B5	B7	B8	B9	C1	C2	C3
group_3403		LrgB family protein	43	43	1	1	251				701	701	701	A1	A10	A11	A12	A2	A3	A5	A53	A54	A6	A7	A8	B1	B10	B11	B12	B13	B14	B15	B16	B17	B18	B19	B2	B20	B21	B22	B3	B4	B5	B7	B8	B9	C1	C2	C3
group_3404		hypothetical protein	43	43	1	1	2512				284	284	284	A1	A10	A11	A12	A2	A3	A5	A53	A54	A6	A7	A8	B1	B10	B11	B12	B13	B14	B15	B16	B17	B18	B19	B2	B20	B21	B22	B3	B4	B5	B7	B8	B9	C1	C2	C3
group_3405		ribonucleoside-diphosphate reductase subunit alpha	43	43	1	1	1510				2159	2159	2159	A1	A10	A11	A12	A2	A3	A5	A53	A54	A6	A7	A8	B1	B10	B11	B12	B13	B14	B15	B16	B17	B18	B19	B2	B20	B21	B22	B3	B4	B5	B7	B8	B9	C1	C2	C3
group_3406		hypothetical protein	43	43	1	1	3377				122	122	122	A1	A10	A11	A12	A2	A3	A5	A53	A54	A6	A7	A8	B1	B10	B11	B12	B13	B14	B15	B16	B17	B18	B19	B2	B20	B21	B22	B3	B4	B5	B7	B8	B9	C1	C2	C3
group_3407		Holliday junction resolvase-like protein	43	43	1	1	1873				431	431	431	A1	A10	A11	A12	A2	A3	A5	A53	A54	A6	A7	A8	B1	B10	B11	B12	B13	B14	B15	B16	B17	B18	B19	B2	B20	B21	B22	B3	B4	B5	B7	B8	B9	C1	C2	C3
group_3408		MecA negative regulator of genetic competence	43	43	1	1	1466				653	653	653	A1	A10	A11	A12	A2	A3	A5	A53	A54	A6	A7	A8	B1	B10	B11	B12	B13	B14	B15	B16	B17	B18	B19	B2	B20	B21	B22	B3	B4	B5	B7	B8	B9	C1	C2	C3
group_3409		RNA methyltransferase	43	43	1	1	3371				764	764	764	A1	A10	A11	A12	A2	A3	A5	A53	A54	A6	A7	A8	B1	B10	B11	B12	B13	B14	B15	B16	B17	B18	B19	B2	B20	B21	B22	B3	B4	B5	B7	B8	B9	C1	C2	C3
group_3410		L-ribulose-5-phosphate 4-epimerase	43	43	1	1	916				710	710	710	A1	A10	A11	A12	A2	A3	A5	A53	A54	A6	A7	A8	B1	B10	B11	B12	B13	B14	B15	B16	B17	B18	B19	B2	B20	B21	B22	B3	B4	B5	B7	B8	B9	C1	C2	C3
group_3411		sensor histidine kinase	43	43	1	1	1484				1079	1079	1079	A1	A10	A11	A12	A2	A3	A5	A53	A54	A6	A7	A8	B1	B10	B11	B12	B13	B14	B15	B16	B17	B18	B19	B2	B20	B21	B22	B3	B4	B5	B7	B8	B9	C1	C2	C3
gyrA		DNA gyrase, A subunit, GyrA	43	43	1	1	123				2471	2471	2471	A1	A10	A11	A12	A2	A3	A5	A53	A54	A6	A7	A8	B1	B10	B11	B12	B13	B14	B15	B16	B17	B18	B19	B2	B20	B21	B22	B3	B4	B5	B7	B8	B9	C1	C2	C3
group_3413		LacI family transcriptional regulator	43	43	1	1	3612				1013	1013	1013	A1	A10	A11	A12	A2	A3	A5	A53	A54	A6	A7	A8	B1	B10	B11	B12	B13	B14	B15	B16	B17	B18	B19	B2	B20	B21	B22	B3	B4	B5	B7	B8	B9	C1	C2	C3
group_3414		YbaK/prolyl-tRNA synthetase-associated domain protein	43	43	1	1	1602				485	485	485	A1	A10	A11	A12	A2	A3	A5	A53	A54	A6	A7	A8	B1	B10	B11	B12	B13	B14	B15	B16	B17	B18	B19	B2	B20	B21	B22	B3	B4	B5	B7	B8	B9	C1	C2	C3
group_3415		methyltransferase domain protein	43	43	1	1	1096				740	740	740	A1	A10	A11	A12	A2	A3	A5	A53	A54	A6	A7	A8	B1	B10	B11	B12	B13	B14	B15	B16	B17	B18	B19	B2	B20	B21	B22	B3	B4	B5	B7	B8	B9	C1	C2	C3
group_3416		UTP--glucose-1-phosphate uridylyltransferase 2	43	43	1	1	1641				881	881	881	A1	A10	A11	A12	A2	A3	A5	A53	A54	A6	A7	A8	B1	B10	B11	B12	B13	B14	B15	B16	B17	B18	B19	B2	B20	B21	B22	B3	B4	B5	B7	B8	B9	C1	C2	C3
group_3417		ABC transporter permease	43	43	1	1	581				647	647	647	A1	A10	A11	A12	A2	A3	A5	A53	A54	A6	A7	A8	B1	B10	B11	B12	B13	B14	B15	B16	B17	B18	B19	B2	B20	B21	B22	B3	B4	B5	B7	B8	B9	C1	C2	C3
group_3418		DHH family protein	43	43	1	1	128				1973	1973	1973	A1	A10	A11	A12	A2	A3	A5	A53	A54	A6	A7	A8	B1	B10	B11	B12	B13	B14	B15	B16	B17	B18	B19	B2	B20	B21	B22	B3	B4	B5	B7	B8	B9	C1	C2	C3
group_3419		PTS system glucitol/sorbitol-specific transporter subunit IIA	43	43	1	1	1561				353	353	353	A1	A10	A11	A12	A2	A3	A5	A53	A54	A6	A7	A8	B1	B10	B11	B12	B13	B14	B15	B16	B17	B18	B19	B2	B20	B21	B22	B3	B4	B5	B7	B8	B9	C1	C2	C3
group_3420		membrane protein	43	43	1	1	678				602	602	602	A1	A10	A11	A12	A2	A3	A5	A53	A54	A6	A7	A8	B1	B10	B11	B12	B13	B14	B15	B16	B17	B18	B19	B2	B20	B21	B22	B3	B4	B5	B7	B8	B9	C1	C2	C3
group_3421		calcineurin-like phosphoesterase	43	43	1	1	261				797	797	797	A1	A10	A11	A12	A2	A3	A5	A53	A54	A6	A7	A8	B1	B10	B11	B12	B13	B14	B15	B16	B17	B18	B19	B2	B20	B21	B22	B3	B4	B5	B7	B8	B9	C1	C2	C3
group_3422		hypothetical protein	43	43	1	1	2508				773	773	773	A1	A10	A11	A12	A2	A3	A5	A53	A54	A6	A7	A8	B1	B10	B11	B12	B13	B14	B15	B16	B17	B18	B19	B2	B20	B21	B22	B3	B4	B5	B7	B8	B9	C1	C2	C3
group_3423		acyltransferase	43	43	1	1	1460				623	623	623	A1	A10	A11	A12	A2	A3	A5	A53	A54	A6	A7	A8	B1	B10	B11	B12	B13	B14	B15	B16	B17	B18	B19	B2	B20	B21	B22	B3	B4	B5	B7	B8	B9	C1	C2	C3
group_3424		hypothetical protein	43	43	1	1	2800				1277	1277	1277	A1	A10	A11	A12	A2	A3	A5	A53	A54	A6	A7	A8	B1	B10	B11	B12	B13	B14	B15	B16	B17	B18	B19	B2	B20	B21	B22	B3	B4	B5	B7	B8	B9	C1	C2	C3
group_3425		alpha3-beta1 integrin-binding family protein	43	43	1	1	2789				1061	1061	1061	A1	A10	A11	A12	A2	A3	A5	A53	A54	A6	A7	A8	B1	B10	B11	B12	B13	B14	B15	B16	B17	B18	B19	B2	B20	B21	B22	B3	B4	B5	B7	B8	B9	C1	C2	C3
group_3426		hypothetical protein	43	43	1	1	520			Hypothetical protein with no hits to refseq/uniprot/clusters/cdd/tigrfams/pfam overlapping another protein with hits	2573	2573	2573	A1	A10	A11	A12	A2	A3	A5	A53	A54	A6	A7	A8	B1	B10	B11	B12	B13	B14	B15	B16	B17	B18	B19	B2	B20	B21	B22	B3	B4	B5	B7	B8	B9	C1	C2	C3
group_3427		hypothetical protein	43	43	1	1	601				257	257	257	A1	A10	A11	A12	A2	A3	A5	A53	A54	A6	A7	A8	B1	B10	B11	B12	B13	B14	B15	B16	B17	B18	B19	B2	B20	B21	B22	B3	B4	B5	B7	B8	B9	C1	C2	C3
uspA		universal stress protein UspA	43	43	1	1	604				434	434	434	A1	A10	A11	A12	A2	A3	A5	A53	A54	A6	A7	A8	B1	B10	B11	B12	B13	B14	B15	B16	B17	B18	B19	B2	B20	B21	B22	B3	B4	B5	B7	B8	B9	C1	C2	C3
group_3429		putative addiction module antidote	43	43	1	1	1990				236	236	236	A1	A10	A11	A12	A2	A3	A5	A53	A54	A6	A7	A8	B1	B10	B11	B12	B13	B14	B15	B16	B17	B18	B19	B2	B20	B21	B22	B3	B4	B5	B7	B8	B9	C1	C2	C3
group_3430		2-dehydro-3-deoxygluconokinase	43	43	1	1	52				1034	1034	1034	A1	A10	A11	A12	A2	A3	A5	A53	A54	A6	A7	A8	B1	B10	B11	B12	B13	B14	B15	B16	B17	B18	B19	B2	B20	B21	B22	B3	B4	B5	B7	B8	B9	C1	C2	C3
group_3431		ABC transporter ATP-binding protein	43	43	1	1	1829				899	899	899	A1	A10	A11	A12	A2	A3	A5	A53	A54	A6	A7	A8	B1	B10	B11	B12	B13	B14	B15	B16	B17	B18	B19	B2	B20	B21	B22	B3	B4	B5	B7	B8	B9	C1	C2	C3
group_3432		hypothetical protein	43	43	1	1	1438				359	359	359	A1	A10	A11	A12	A2	A3	A5	A53	A54	A6	A7	A8	B1	B10	B11	B12	B13	B14	B15	B16	B17	B18	B19	B2	B20	B21	B22	B3	B4	B5	B7	B8	B9	C1	C2	C3
group_3433		hypothetical protein	43	43	1	1	529				2522	2522	2522	A1	A10	A11	A12	A2	A3	A5	A53	A54	A6	A7	A8	B1	B10	B11	B12	B13	B14	B15	B16	B17	B18	B19	B2	B20	B21	B22	B3	B4	B5	B7	B8	B9	C1	C2	C3
group_3434		inositol monophosphatase family protein	43	43	1	1	636				758	758	758	A1	A10	A11	A12	A2	A3	A5	A53	A54	A6	A7	A8	B1	B10	B11	B12	B13	B14	B15	B16	B17	B18	B19	B2	B20	B21	B22	B3	B4	B5	B7	B8	B9	C1	C2	C3
parE		DNA topoisomerase IV subunit B	43	43	1	1	788				2045	2045	2045	A1	A10	A11	A12	A2	A3	A5	A53	A54	A6	A7	A8	B1	B10	B11	B12	B13	B14	B15	B16	B17	B18	B19	B2	B20	B21	B22	B3	B4	B5	B7	B8	B9	C1	C2	C3
group_3436		hypothetical protein	43	43	1	1	2472				326	326	326	A1	A10	A11	A12	A2	A3	A5	A53	A54	A6	A7	A8	B1	B10	B11	B12	B13	B14	B15	B16	B17	B18	B19	B2	B20	B21	B22	B3	B4	B5	B7	B8	B9	C1	C2	C3
smc_3		Chromosome partition protein Smc	43	43	1	1	765				692	692	692	A1	A10	A11	A12	A2	A3	A5	A53	A54	A6	A7	A8	B1	B10	B11	B12	B13	B14	B15	B16	B17	B18	B19	B2	B20	B21	B22	B3	B4	B5	B7	B8	B9	C1	C2	C3
soj_1		sporulation initiation inhibitor protein Soj	43	43	1	1	109				767	767	767	A1	A10	A11	A12	A2	A3	A5	A53	A54	A6	A7	A8	B1	B10	B11	B12	B13	B14	B15	B16	B17	B18	B19	B2	B20	B21	B22	B3	B4	B5	B7	B8	B9	C1	C2	C3
group_3439		Pyruvate kinase	43	43	1	1	940				1784	1784	1784	A1	A10	A11	A12	A2	A3	A5	A53	A54	A6	A7	A8	B1	B10	B11	B12	B13	B14	B15	B16	B17	B18	B19	B2	B20	B21	B22	B3	B4	B5	B7	B8	B9	C1	C2	C3
group_3440		hypothetical protein	43	43	1	1	2085				95	95	95	A1	A10	A11	A12	A2	A3	A5	A53	A54	A6	A7	A8	B1	B10	B11	B12	B13	B14	B15	B16	B17	B18	B19	B2	B20	B21	B22	B3	B4	B5	B7	B8	B9	C1	C2	C3
group_3441		ABC transporter permease	43	43	1	1	226				914	914	914	A1	A10	A11	A12	A2	A3	A5	A53	A54	A6	A7	A8	B1	B10	B11	B12	B13	B14	B15	B16	B17	B18	B19	B2	B20	B21	B22	B3	B4	B5	B7	B8	B9	C1	C2	C3
group_3442		HTH domain protein	43	43	1	1	452				1745	1745	1745	A1	A10	A11	A12	A2	A3	A5	A53	A54	A6	A7	A8	B1	B10	B11	B12	B13	B14	B15	B16	B17	B18	B19	B2	B20	B21	B22	B3	B4	B5	B7	B8	B9	C1	C2	C3
group_3443		ferrous iron transport protein B	43	43	1	1	1513				2132	2132	2132	A1	A10	A11	A12	A2	A3	A5	A53	A54	A6	A7	A8	B1	B10	B11	B12	B13	B14	B15	B16	B17	B18	B19	B2	B20	B21	B22	B3	B4	B5	B7	B8	B9	C1	C2	C3
group_3444		sensory box histidine kinase	43	43	1	1	3419				1736	1736	1736	A1	A10	A11	A12	A2	A3	A5	A53	A54	A6	A7	A8	B1	B10	B11	B12	B13	B14	B15	B16	B17	B18	B19	B2	B20	B21	B22	B3	B4	B5	B7	B8	B9	C1	C2	C3
hslU		ATP-dependent carboxylate-amine ligase	43	43	1	1	793				1400	1400	1400	A1	A10	A11	A12	A2	A3	A5	A53	A54	A6	A7	A8	B1	B10	B11	B12	B13	B14	B15	B16	B17	B18	B19	B2	B20	B21	B22	B3	B4	B5	B7	B8	B9	C1	C2	C3
group_3446		ABC transporter protein	43	43	1	1	2794				773	773	773	A1	A10	A11	A12	A2	A3	A5	A53	A54	A6	A7	A8	B1	B10	B11	B12	B13	B14	B15	B16	B17	B18	B19	B2	B20	B21	B22	B3	B4	B5	B7	B8	B9	C1	C2	C3
group_3447		Multidrug resistance-like ATP-binding protein mdlA	43	43	1	1	1731				1751	1751	1751	A1	A10	A11	A12	A2	A3	A5	A53	A54	A6	A7	A8	B1	B10	B11	B12	B13	B14	B15	B16	B17	B18	B19	B2	B20	B21	B22	B3	B4	B5	B7	B8	B9	C1	C2	C3
group_3448		oxidoreductase family, NAD-binding Rossmann fold protein	43	43	1	1	46				1025	1025	1025	A1	A10	A11	A12	A2	A3	A5	A53	A54	A6	A7	A8	B1	B10	B11	B12	B13	B14	B15	B16	B17	B18	B19	B2	B20	B21	B22	B3	B4	B5	B7	B8	B9	C1	C2	C3
group_3449		transporter, small conductance mechanosensitive ion channel family protein	43	43	1	1	575				920	920	920	A1	A10	A11	A12	A2	A3	A5	A53	A54	A6	A7	A8	B1	B10	B11	B12	B13	B14	B15	B16	B17	B18	B19	B2	B20	B21	B22	B3	B4	B5	B7	B8	B9	C1	C2	C3
group_3450		LPXTG-motif protein cell wall anchor domain protein	43	43	1	1	2136				974	974	974	A1	A10	A11	A12	A2	A3	A5	A53	A54	A6	A7	A8	B1	B10	B11	B12	B13	B14	B15	B16	B17	B18	B19	B2	B20	B21	B22	B3	B4	B5	B7	B8	B9	C1	C2	C3
group_3451		recombination protein U	43	43	1	1	1940				647	647	647	A1	A10	A11	A12	A2	A3	A5	A53	A54	A6	A7	A8	B1	B10	B11	B12	B13	B14	B15	B16	B17	B18	B19	B2	B20	B21	B22	B3	B4	B5	B7	B8	B9	C1	C2	C3
hslO		chaperonin HslO	43	43	1	1	2544				887	887	887	A1	A10	A11	A12	A2	A3	A5	A53	A54	A6	A7	A8	B1	B10	B11	B12	B13	B14	B15	B16	B17	B18	B19	B2	B20	B21	B22	B3	B4	B5	B7	B8	B9	C1	C2	C3
rpsM		30S ribosomal protein S13	43	43	1	1	199				365	365	365	A1	A10	A11	A12	A2	A3	A5	A53	A54	A6	A7	A8	B1	B10	B11	B12	B13	B14	B15	B16	B17	B18	B19	B2	B20	B21	B22	B3	B4	B5	B7	B8	B9	C1	C2	C3
group_3454		membrane protein	43	43	1	1	3624				608	608	608	A1	A10	A11	A12	A2	A3	A5	A53	A54	A6	A7	A8	B1	B10	B11	B12	B13	B14	B15	B16	B17	B18	B19	B2	B20	B21	B22	B3	B4	B5	B7	B8	B9	C1	C2	C3
group_3455		hypothetical protein	43	43	1	1	3245				170	170	170	A1	A10	A11	A12	A2	A3	A5	A53	A54	A6	A7	A8	B1	B10	B11	B12	B13	B14	B15	B16	B17	B18	B19	B2	B20	B21	B22	B3	B4	B5	B7	B8	B9	C1	C2	C3
group_3456		hypothetical protein	43	43	1	1	853				1004	1004	1004	A1	A10	A11	A12	A2	A3	A5	A53	A54	A6	A7	A8	B1	B10	B11	B12	B13	B14	B15	B16	B17	B18	B19	B2	B20	B21	B22	B3	B4	B5	B7	B8	B9	C1	C2	C3
group_3457		hypothetical protein	43	43	1	1	1659				335	335	335	A1	A10	A11	A12	A2	A3	A5	A53	A54	A6	A7	A8	B1	B10	B11	B12	B13	B14	B15	B16	B17	B18	B19	B2	B20	B21	B22	B3	B4	B5	B7	B8	B9	C1	C2	C3
group_3458		DNA-3-methyladenine glycosylase I	43	43	1	1	3424				578	578	578	A1	A10	A11	A12	A2	A3	A5	A53	A54	A6	A7	A8	B1	B10	B11	B12	B13	B14	B15	B16	B17	B18	B19	B2	B20	B21	B22	B3	B4	B5	B7	B8	B9	C1	C2	C3
group_3459		hypothetical protein	43	43	1	1	1842				2480	2480	2480	A1	A10	A11	A12	A2	A3	A5	A53	A54	A6	A7	A8	B1	B10	B11	B12	B13	B14	B15	B16	B17	B18	B19	B2	B20	B21	B22	B3	B4	B5	B7	B8	B9	C1	C2	C3
group_3460		ABC transporter ATP-binding protein	43	43	1	1	2787				1502	1502	1502	A1	A10	A11	A12	A2	A3	A5	A53	A54	A6	A7	A8	B1	B10	B11	B12	B13	B14	B15	B16	B17	B18	B19	B2	B20	B21	B22	B3	B4	B5	B7	B8	B9	C1	C2	C3
group_3461		septum formation initiator	43	43	1	1	2539				425	425	425	A1	A10	A11	A12	A2	A3	A5	A53	A54	A6	A7	A8	B1	B10	B11	B12	B13	B14	B15	B16	B17	B18	B19	B2	B20	B21	B22	B3	B4	B5	B7	B8	B9	C1	C2	C3
rarA		recombination factor protein RarA	43	43	1	1	1445				1286	1286	1286	A1	A10	A11	A12	A2	A3	A5	A53	A54	A6	A7	A8	B1	B10	B11	B12	B13	B14	B15	B16	B17	B18	B19	B2	B20	B21	B22	B3	B4	B5	B7	B8	B9	C1	C2	C3
group_3463		hypothetical protein	43	43	1	1	1845				680	680	680	A1	A10	A11	A12	A2	A3	A5	A53	A54	A6	A7	A8	B1	B10	B11	B12	B13	B14	B15	B16	B17	B18	B19	B2	B20	B21	B22	B3	B4	B5	B7	B8	B9	C1	C2	C3
group_3464		hypothetical protein	43	43	1	1	549				782	782	782	A1	A10	A11	A12	A2	A3	A5	A53	A54	A6	A7	A8	B1	B10	B11	B12	B13	B14	B15	B16	B17	B18	B19	B2	B20	B21	B22	B3	B4	B5	B7	B8	B9	C1	C2	C3
group_3465		2-dehydropantoate 2-reductase	43	43	1	1	2784				941	941	941	A1	A10	A11	A12	A2	A3	A5	A53	A54	A6	A7	A8	B1	B10	B11	B12	B13	B14	B15	B16	B17	B18	B19	B2	B20	B21	B22	B3	B4	B5	B7	B8	B9	C1	C2	C3
group_3466		zinc-containing alcohol dehydrogenase	43	43	1	1	312				947	947	947	A1	A10	A11	A12	A2	A3	A5	A53	A54	A6	A7	A8	B1	B10	B11	B12	B13	B14	B15	B16	B17	B18	B19	B2	B20	B21	B22	B3	B4	B5	B7	B8	B9	C1	C2	C3
group_3467		hypothetical protein	43	43	1	1	2268				239	239	239	A1	A10	A11	A12	A2	A3	A5	A53	A54	A6	A7	A8	B1	B10	B11	B12	B13	B14	B15	B16	B17	B18	B19	B2	B20	B21	B22	B3	B4	B5	B7	B8	B9	C1	C2	C3
group_3468		putative phosphosugar isomerase/binding protein	43	43	1	1	1643				614	614	614	A1	A10	A11	A12	A2	A3	A5	A53	A54	A6	A7	A8	B1	B10	B11	B12	B13	B14	B15	B16	B17	B18	B19	B2	B20	B21	B22	B3	B4	B5	B7	B8	B9	C1	C2	C3
group_3469		hypothetical protein	43	43	1	1	2580				1289	1289	1289	A1	A10	A11	A12	A2	A3	A5	A53	A54	A6	A7	A8	B1	B10	B11	B12	B13	B14	B15	B16	B17	B18	B19	B2	B20	B21	B22	B3	B4	B5	B7	B8	B9	C1	C2	C3
group_3470		hypothetical protein	43	43	1	1	829				1031	1031	1031	A1	A10	A11	A12	A2	A3	A5	A53	A54	A6	A7	A8	B1	B10	B11	B12	B13	B14	B15	B16	B17	B18	B19	B2	B20	B21	B22	B3	B4	B5	B7	B8	B9	C1	C2	C3
group_3471		hypothetical protein	43	43	1	1	2229				671	671	671	A1	A10	A11	A12	A2	A3	A5	A53	A54	A6	A7	A8	B1	B10	B11	B12	B13	B14	B15	B16	B17	B18	B19	B2	B20	B21	B22	B3	B4	B5	B7	B8	B9	C1	C2	C3
pepV		dipeptidase PepV	43	43	1	1	364				1418	1418	1418	A1	A10	A11	A12	A2	A3	A5	A53	A54	A6	A7	A8	B1	B10	B11	B12	B13	B14	B15	B16	B17	B18	B19	B2	B20	B21	B22	B3	B4	B5	B7	B8	B9	C1	C2	C3
group_3473		cardiolipin synthetase	43	43	1	1	893				1451	1451	1451	A1	A10	A11	A12	A2	A3	A5	A53	A54	A6	A7	A8	B1	B10	B11	B12	B13	B14	B15	B16	B17	B18	B19	B2	B20	B21	B22	B3	B4	B5	B7	B8	B9	C1	C2	C3
group_3474		phosphomethylpyrimidine kinase	43	43	1	1	2016				812	812	812	A1	A10	A11	A12	A2	A3	A5	A53	A54	A6	A7	A8	B1	B10	B11	B12	B13	B14	B15	B16	B17	B18	B19	B2	B20	B21	B22	B3	B4	B5	B7	B8	B9	C1	C2	C3
group_3475		hypothetical protein	43	43	1	1	1194				230	230	230	A1	A10	A11	A12	A2	A3	A5	A53	A54	A6	A7	A8	B1	B10	B11	B12	B13	B14	B15	B16	B17	B18	B19	B2	B20	B21	B22	B3	B4	B5	B7	B8	B9	C1	C2	C3
group_3476		hypothetical protein	43	43	1	1	629				446	446	446	A1	A10	A11	A12	A2	A3	A5	A53	A54	A6	A7	A8	B1	B10	B11	B12	B13	B14	B15	B16	B17	B18	B19	B2	B20	B21	B22	B3	B4	B5	B7	B8	B9	C1	C2	C3
group_3477		NAD(P)H quinone oxidoreductase	43	43	1	1	2823				983	983	983	A1	A10	A11	A12	A2	A3	A5	A53	A54	A6	A7	A8	B1	B10	B11	B12	B13	B14	B15	B16	B17	B18	B19	B2	B20	B21	B22	B3	B4	B5	B7	B8	B9	C1	C2	C3
group_3478		hypothetical protein	43	43	1	1	852				356	356	356	A1	A10	A11	A12	A2	A3	A5	A53	A54	A6	A7	A8	B1	B10	B11	B12	B13	B14	B15	B16	B17	B18	B19	B2	B20	B21	B22	B3	B4	B5	B7	B8	B9	C1	C2	C3
group_3479		major facilitator family transporter	43	43	1	1	1503				1049	1049	1049	A1	A10	A11	A12	A2	A3	A5	A53	A54	A6	A7	A8	B1	B10	B11	B12	B13	B14	B15	B16	B17	B18	B19	B2	B20	B21	B22	B3	B4	B5	B7	B8	B9	C1	C2	C3
group_3480		hypothetical protein	43	43	1	1	2302				1331	1331	1331	A1	A10	A11	A12	A2	A3	A5	A53	A54	A6	A7	A8	B1	B10	B11	B12	B13	B14	B15	B16	B17	B18	B19	B2	B20	B21	B22	B3	B4	B5	B7	B8	B9	C1	C2	C3
group_3481		hypothetical protein	43	43	1	1	1868				311	311	311	A1	A10	A11	A12	A2	A3	A5	A53	A54	A6	A7	A8	B1	B10	B11	B12	B13	B14	B15	B16	B17	B18	B19	B2	B20	B21	B22	B3	B4	B5	B7	B8	B9	C1	C2	C3
group_3482		PTS system, mannose/fructose/sorbose-specific IIB component	43	43	1	1	2836				494	494	494	A1	A10	A11	A12	A2	A3	A5	A53	A54	A6	A7	A8	B1	B10	B11	B12	B13	B14	B15	B16	B17	B18	B19	B2	B20	B21	B22	B3	B4	B5	B7	B8	B9	C1	C2	C3
group_3483		RecD/TraA family helicase	43	43	1	1	1480				2588	2588	2588	A1	A10	A11	A12	A2	A3	A5	A53	A54	A6	A7	A8	B1	B10	B11	B12	B13	B14	B15	B16	B17	B18	B19	B2	B20	B21	B22	B3	B4	B5	B7	B8	B9	C1	C2	C3
group_3484		3-oxoacyl-ACP reductase	43	43	1	1	1083				737	737	737	A1	A10	A11	A12	A2	A3	A5	A53	A54	A6	A7	A8	B1	B10	B11	B12	B13	B14	B15	B16	B17	B18	B19	B2	B20	B21	B22	B3	B4	B5	B7	B8	B9	C1	C2	C3
group_3485		hypothetical protein	43	43	1	1	2432				494	494	494	A1	A10	A11	A12	A2	A3	A5	A53	A54	A6	A7	A8	B1	B10	B11	B12	B13	B14	B15	B16	B17	B18	B19	B2	B20	B21	B22	B3	B4	B5	B7	B8	B9	C1	C2	C3
group_3486		DJ-1/PfpI family protein	43	43	1	1	3103				590	590	590	A1	A10	A11	A12	A2	A3	A5	A53	A54	A6	A7	A8	B1	B10	B11	B12	B13	B14	B15	B16	B17	B18	B19	B2	B20	B21	B22	B3	B4	B5	B7	B8	B9	C1	C2	C3
group_3487		DNA-binding response regulator	43	43	1	1	934				686	686	686	A1	A10	A11	A12	A2	A3	A5	A53	A54	A6	A7	A8	B1	B10	B11	B12	B13	B14	B15	B16	B17	B18	B19	B2	B20	B21	B22	B3	B4	B5	B7	B8	B9	C1	C2	C3
prsA_2		putative foldase protein PrsA	43	43	1	1	523				911	911	911	A1	A10	A11	A12	A2	A3	A5	A53	A54	A6	A7	A8	B1	B10	B11	B12	B13	B14	B15	B16	B17	B18	B19	B2	B20	B21	B22	B3	B4	B5	B7	B8	B9	C1	C2	C3
group_3489		hypothetical protein	43	43	1	1	1771				170	170	170	A1	A10	A11	A12	A2	A3	A5	A53	A54	A6	A7	A8	B1	B10	B11	B12	B13	B14	B15	B16	B17	B18	B19	B2	B20	B21	B22	B3	B4	B5	B7	B8	B9	C1	C2	C3
group_3490		tetratricopeptide repeat protein	43	43	1	1	820				1259	1259	1259	A1	A10	A11	A12	A2	A3	A5	A53	A54	A6	A7	A8	B1	B10	B11	B12	B13	B14	B15	B16	B17	B18	B19	B2	B20	B21	B22	B3	B4	B5	B7	B8	B9	C1	C2	C3
purE		phosphoribosylaminoimidazole carboxylase catalytic subunit	43	43	1	1	664				488	488	488	A1	A10	A11	A12	A2	A3	A5	A53	A54	A6	A7	A8	B1	B10	B11	B12	B13	B14	B15	B16	B17	B18	B19	B2	B20	B21	B22	B3	B4	B5	B7	B8	B9	C1	C2	C3
group_3492		Phosphoribosylformylglycinamidine cyclo-ligase	43	43	1	1	654				1052	1052	1052	A1	A10	A11	A12	A2	A3	A5	A53	A54	A6	A7	A8	B1	B10	B11	B12	B13	B14	B15	B16	B17	B18	B19	B2	B20	B21	B22	B3	B4	B5	B7	B8	B9	C1	C2	C3
group_3493		ferrous iron transport protein A	43	43	1	1	1512				473	473	473	A1	A10	A11	A12	A2	A3	A5	A53	A54	A6	A7	A8	B1	B10	B11	B12	B13	B14	B15	B16	B17	B18	B19	B2	B20	B21	B22	B3	B4	B5	B7	B8	B9	C1	C2	C3
group_3494		major facilitator superfamily transporter	43	43	1	1	1995				1208	1208	1208	A1	A10	A11	A12	A2	A3	A5	A53	A54	A6	A7	A8	B1	B10	B11	B12	B13	B14	B15	B16	B17	B18	B19	B2	B20	B21	B22	B3	B4	B5	B7	B8	B9	C1	C2	C3
group_3495		HD domain-containing protein	43	43	1	1	1809				1367	1367	1367	A1	A10	A11	A12	A2	A3	A5	A53	A54	A6	A7	A8	B1	B10	B11	B12	B13	B14	B15	B16	B17	B18	B19	B2	B20	B21	B22	B3	B4	B5	B7	B8	B9	C1	C2	C3
group_3496		mannosyl-glycoprotein endo-beta-N-acetylglucosaminidase	43	43	1	1	317				488	488	488	A1	A10	A11	A12	A2	A3	A5	A53	A54	A6	A7	A8	B1	B10	B11	B12	B13	B14	B15	B16	B17	B18	B19	B2	B20	B21	B22	B3	B4	B5	B7	B8	B9	C1	C2	C3
group_3497		alpha crystallin family heat shock protein	43	43	1	1	2149				413	413	413	A1	A10	A11	A12	A2	A3	A5	A53	A54	A6	A7	A8	B1	B10	B11	B12	B13	B14	B15	B16	B17	B18	B19	B2	B20	B21	B22	B3	B4	B5	B7	B8	B9	C1	C2	C3
group_3498		YibE/F-like protein	43	43	1	1	1749				767	767	767	A1	A10	A11	A12	A2	A3	A5	A53	A54	A6	A7	A8	B1	B10	B11	B12	B13	B14	B15	B16	B17	B18	B19	B2	B20	B21	B22	B3	B4	B5	B7	B8	B9	C1	C2	C3
group_3499		1-phosphofructokinase	43	43	1	1	3356				932	932	932	A1	A10	A11	A12	A2	A3	A5	A53	A54	A6	A7	A8	B1	B10	B11	B12	B13	B14	B15	B16	B17	B18	B19	B2	B20	B21	B22	B3	B4	B5	B7	B8	B9	C1	C2	C3
group_3500		hypothetical protein	43	43	1	1	2129				206	206	206	A1	A10	A11	A12	A2	A3	A5	A53	A54	A6	A7	A8	B1	B10	B11	B12	B13	B14	B15	B16	B17	B18	B19	B2	B20	B21	B22	B3	B4	B5	B7	B8	B9	C1	C2	C3
pyrH		uridylate kinase	43	43	1	1	3079				722	722	722	A1	A10	A11	A12	A2	A3	A5	A53	A54	A6	A7	A8	B1	B10	B11	B12	B13	B14	B15	B16	B17	B18	B19	B2	B20	B21	B22	B3	B4	B5	B7	B8	B9	C1	C2	C3
group_3502		transporter, major facilitator family protein	43	43	1	1	2862				1208	1208	1208	A1	A10	A11	A12	A2	A3	A5	A53	A54	A6	A7	A8	B1	B10	B11	B12	B13	B14	B15	B16	B17	B18	B19	B2	B20	B21	B22	B3	B4	B5	B7	B8	B9	C1	C2	C3
group_3503		hypothetical protein	43	43	1	1	139				137	137	137	A1	A10	A11	A12	A2	A3	A5	A53	A54	A6	A7	A8	B1	B10	B11	B12	B13	B14	B15	B16	B17	B18	B19	B2	B20	B21	B22	B3	B4	B5	B7	B8	B9	C1	C2	C3
group_3504		YibE/F-like protein	43	43	1	1	1750				692	692	692	A1	A10	A11	A12	A2	A3	A5	A53	A54	A6	A7	A8	B1	B10	B11	B12	B13	B14	B15	B16	B17	B18	B19	B2	B20	B21	B22	B3	B4	B5	B7	B8	B9	C1	C2	C3
group_3505		DNA topoisomerase III	43	43	1	1	1988				2228	2228	2228	A1	A10	A11	A12	A2	A3	A5	A53	A54	A6	A7	A8	B1	B10	B11	B12	B13	B14	B15	B16	B17	B18	B19	B2	B20	B21	B22	B3	B4	B5	B7	B8	B9	C1	C2	C3
group_3506		LysM domain-containing protein	43	43	1	1	826				635	635	635	A1	A10	A11	A12	A2	A3	A5	A53	A54	A6	A7	A8	B1	B10	B11	B12	B13	B14	B15	B16	B17	B18	B19	B2	B20	B21	B22	B3	B4	B5	B7	B8	B9	C1	C2	C3
group_3507		transcriptional regulator Spx	43	43	1	1	2133				440	440	440	A1	A10	A11	A12	A2	A3	A5	A53	A54	A6	A7	A8	B1	B10	B11	B12	B13	B14	B15	B16	B17	B18	B19	B2	B20	B21	B22	B3	B4	B5	B7	B8	B9	C1	C2	C3
cspLA		major cold shock protein CspA	43	43	1	1	3381				200	200	200	A1	A10	A11	A12	A2	A3	A5	A53	A54	A6	A7	A8	B1	B10	B11	B12	B13	B14	B15	B16	B17	B18	B19	B2	B20	B21	B22	B3	B4	B5	B7	B8	B9	C1	C2	C3
group_3509		MaoC like domain-containing protein	43	43	1	1	2215				485	485	485	A1	A10	A11	A12	A2	A3	A5	A53	A54	A6	A7	A8	B1	B10	B11	B12	B13	B14	B15	B16	B17	B18	B19	B2	B20	B21	B22	B3	B4	B5	B7	B8	B9	C1	C2	C3
group_3510		inosine-uridine preferring nucleoside hydrolase	43	43	1	1	1793				974	974	974	A1	A10	A11	A12	A2	A3	A5	A53	A54	A6	A7	A8	B1	B10	B11	B12	B13	B14	B15	B16	B17	B18	B19	B2	B20	B21	B22	B3	B4	B5	B7	B8	B9	C1	C2	C3
glyS		glycyl-tRNA synthetase subunit beta	43	43	1	1	1709				2075	2075	2075	A1	A10	A11	A12	A2	A3	A5	A53	A54	A6	A7	A8	B1	B10	B11	B12	B13	B14	B15	B16	B17	B18	B19	B2	B20	B21	B22	B3	B4	B5	B7	B8	B9	C1	C2	C3
group_3512		DegT/DnrJ/EryC1/StrS aminotransferase	43	43	1	1	1034				1142	1142	1142	A1	A10	A11	A12	A2	A3	A5	A53	A54	A6	A7	A8	B1	B10	B11	B12	B13	B14	B15	B16	B17	B18	B19	B2	B20	B21	B22	B3	B4	B5	B7	B8	B9	C1	C2	C3
group_3513		hypothetical protein	43	43	1	1	542				782	782	782	A1	A10	A11	A12	A2	A3	A5	A53	A54	A6	A7	A8	B1	B10	B11	B12	B13	B14	B15	B16	B17	B18	B19	B2	B20	B21	B22	B3	B4	B5	B7	B8	B9	C1	C2	C3
group_3514		hypothetical protein	43	43	1	1	2262				215	215	215	A1	A10	A11	A12	A2	A3	A5	A53	A54	A6	A7	A8	B1	B10	B11	B12	B13	B14	B15	B16	B17	B18	B19	B2	B20	B21	B22	B3	B4	B5	B7	B8	B9	C1	C2	C3
group_3515		lactoylglutathione lyase	43	43	1	1	1812				371	371	371	A1	A10	A11	A12	A2	A3	A5	A53	A54	A6	A7	A8	B1	B10	B11	B12	B13	B14	B15	B16	B17	B18	B19	B2	B20	B21	B22	B3	B4	B5	B7	B8	B9	C1	C2	C3
rimP		ribosome maturation protein RimP	43	43	1	1	3086				473	473	473	A1	A10	A11	A12	A2	A3	A5	A53	A54	A6	A7	A8	B1	B10	B11	B12	B13	B14	B15	B16	B17	B18	B19	B2	B20	B21	B22	B3	B4	B5	B7	B8	B9	C1	C2	C3
group_3517		PTS system cellobiose-specific transporter subunit IIB	43	43	1	1	1767				320	320	320	A1	A10	A11	A12	A2	A3	A5	A53	A54	A6	A7	A8	B1	B10	B11	B12	B13	B14	B15	B16	B17	B18	B19	B2	B20	B21	B22	B3	B4	B5	B7	B8	B9	C1	C2	C3
tsf		translation elongation factor Ts	43	43	1	1	3078				881	881	881	A1	A10	A11	A12	A2	A3	A5	A53	A54	A6	A7	A8	B1	B10	B11	B12	B13	B14	B15	B16	B17	B18	B19	B2	B20	B21	B22	B3	B4	B5	B7	B8	B9	C1	C2	C3
xerC_1		site-specific tyrosine recombinase XerC-family protein	43	43	1	1	1871				1145	1145	1145	A1	A10	A11	A12	A2	A3	A5	A53	A54	A6	A7	A8	B1	B10	B11	B12	B13	B14	B15	B16	B17	B18	B19	B2	B20	B21	B22	B3	B4	B5	B7	B8	B9	C1	C2	C3
group_3520		hypothetical protein	43	43	1	1	475				320	320	320	A1	A10	A11	A12	A2	A3	A5	A53	A54	A6	A7	A8	B1	B10	B11	B12	B13	B14	B15	B16	B17	B18	B19	B2	B20	B21	B22	B3	B4	B5	B7	B8	B9	C1	C2	C3
group_3521		ABC transporter ATP-binding protein	43	43	1	1	3540				911	911	911	A1	A10	A11	A12	A2	A3	A5	A53	A54	A6	A7	A8	B1	B10	B11	B12	B13	B14	B15	B16	B17	B18	B19	B2	B20	B21	B22	B3	B4	B5	B7	B8	B9	C1	C2	C3
group_3522		MgtC family protein	43	43	1	1	1507				713	713	713	A1	A10	A11	A12	A2	A3	A5	A53	A54	A6	A7	A8	B1	B10	B11	B12	B13	B14	B15	B16	B17	B18	B19	B2	B20	B21	B22	B3	B4	B5	B7	B8	B9	C1	C2	C3
group_3523		ABC transporter permease	43	43	1	1	1890				833	833	833	A1	A10	A11	A12	A2	A3	A5	A53	A54	A6	A7	A8	B1	B10	B11	B12	B13	B14	B15	B16	B17	B18	B19	B2	B20	B21	B22	B3	B4	B5	B7	B8	B9	C1	C2	C3
group_3524		ribokinase	43	43	1	1	3613				917	917	917	A1	A10	A11	A12	A2	A3	A5	A53	A54	A6	A7	A8	B1	B10	B11	B12	B13	B14	B15	B16	B17	B18	B19	B2	B20	B21	B22	B3	B4	B5	B7	B8	B9	C1	C2	C3
group_3525		aldehyde-alcohol dehydrogenase	43	43	1	1	48				1160	1160	1160	A1	A10	A11	A12	A2	A3	A5	A53	A54	A6	A7	A8	B1	B10	B11	B12	B13	B14	B15	B16	B17	B18	B19	B2	B20	B21	B22	B3	B4	B5	B7	B8	B9	C1	C2	C3
group_3526		Ribosomal RNA small subunit methyltransferase B	43	43	1	1	2521				1358	1358	1358	A1	A10	A11	A12	A2	A3	A5	A53	A54	A6	A7	A8	B1	B10	B11	B12	B13	B14	B15	B16	B17	B18	B19	B2	B20	B21	B22	B3	B4	B5	B7	B8	B9	C1	C2	C3
group_3527		Beta-galactosidase small subunit	43	43	1	1	3165				974	974	974	A1	A10	A11	A12	A2	A3	A5	A53	A54	A6	A7	A8	B1	B10	B11	B12	B13	B14	B15	B16	B17	B18	B19	B2	B20	B21	B22	B3	B4	B5	B7	B8	B9	C1	C2	C3
group_3528		Transposase	43	43	1	1	548				254	254	254	A1	A10	A11	A12	A2	A3	A5	A53	A54	A6	A7	A8	B1	B10	B11	B12	B13	B14	B15	B16	B17	B18	B19	B2	B20	B21	B22	B3	B4	B5	B7	B8	B9	C1	C2	C3
group_3529		holo-[acyl-carrier-protein] synthase	43	43	1	1	308				350	350	350	A1	A10	A11	A12	A2	A3	A5	A53	A54	A6	A7	A8	B1	B10	B11	B12	B13	B14	B15	B16	B17	B18	B19	B2	B20	B21	B22	B3	B4	B5	B7	B8	B9	C1	C2	C3
group_3530		dTDP-4-dehydrorhamnose 3,5-epimerase	43	43	1	1	1011				572	572	572	A1	A10	A11	A12	A2	A3	A5	A53	A54	A6	A7	A8	B1	B10	B11	B12	B13	B14	B15	B16	B17	B18	B19	B2	B20	B21	B22	B3	B4	B5	B7	B8	B9	C1	C2	C3
group_3531		polysaccharide deacetylase family protein	43	43	1	1	1803				884	884	884	A1	A10	A11	A12	A2	A3	A5	A53	A54	A6	A7	A8	B1	B10	B11	B12	B13	B14	B15	B16	B17	B18	B19	B2	B20	B21	B22	B3	B4	B5	B7	B8	B9	C1	C2	C3
rex2		redox-sensing transcriptional repressor Rex	43	43	1	1	1912				647	647	647	A1	A10	A11	A12	A2	A3	A5	A53	A54	A6	A7	A8	B1	B10	B11	B12	B13	B14	B15	B16	B17	B18	B19	B2	B20	B21	B22	B3	B4	B5	B7	B8	B9	C1	C2	C3
group_3533		lipopolysaccharide biosynthesis protein	43	43	1	1	1703				779	779	779	A1	A10	A11	A12	A2	A3	A5	A53	A54	A6	A7	A8	B1	B10	B11	B12	B13	B14	B15	B16	B17	B18	B19	B2	B20	B21	B22	B3	B4	B5	B7	B8	B9	C1	C2	C3
group_3534		phospho-2-dehydro-3-deoxyheptonate aldolase	43	43	1	1	3166				1022	1022	1022	A1	A10	A11	A12	A2	A3	A5	A53	A54	A6	A7	A8	B1	B10	B11	B12	B13	B14	B15	B16	B17	B18	B19	B2	B20	B21	B22	B3	B4	B5	B7	B8	B9	C1	C2	C3
group_3535		ABC transporter ATP-binding protein	43	43	1	1	3566				746	746	746	A1	A10	A11	A12	A2	A3	A5	A53	A54	A6	A7	A8	B1	B10	B11	B12	B13	B14	B15	B16	B17	B18	B19	B2	B20	B21	B22	B3	B4	B5	B7	B8	B9	C1	C2	C3
ydcF		Protein YdcF	43	43	1	1	2217				761	761	761	A1	A10	A11	A12	A2	A3	A5	A53	A54	A6	A7	A8	B1	B10	B11	B12	B13	B14	B15	B16	B17	B18	B19	B2	B20	B21	B22	B3	B4	B5	B7	B8	B9	C1	C2	C3
group_3537		NmrA-like family protein	43	43	1	1	2458				851	851	851	A1	A10	A11	A12	A2	A3	A5	A53	A54	A6	A7	A8	B1	B10	B11	B12	B13	B14	B15	B16	B17	B18	B19	B2	B20	B21	B22	B3	B4	B5	B7	B8	B9	C1	C2	C3
copB		copper-translocating P-type ATPase	43	43	1	1	3396				2171	2171	2171	A1	A10	A11	A12	A2	A3	A5	A53	A54	A6	A7	A8	B1	B10	B11	B12	B13	B14	B15	B16	B17	B18	B19	B2	B20	B21	B22	B3	B4	B5	B7	B8	B9	C1	C2	C3
group_3539		L-serine dehydratase, iron-sulfur-dependent subunit alpha	43	43	1	1	1496				872	872	872	A1	A10	A11	A12	A2	A3	A5	A53	A54	A6	A7	A8	B1	B10	B11	B12	B13	B14	B15	B16	B17	B18	B19	B2	B20	B21	B22	B3	B4	B5	B7	B8	B9	C1	C2	C3
group_3540		pyridine nucleotide-disulfide family oxidoreductase	43	43	1	1	92				1934	1934	1934	A1	A10	A11	A12	A2	A3	A5	A53	A54	A6	A7	A8	B1	B10	B11	B12	B13	B14	B15	B16	B17	B18	B19	B2	B20	B21	B22	B3	B4	B5	B7	B8	B9	C1	C2	C3
group_3541		ABC transporter permease	43	43	1	1	1544				896	896	896	A1	A10	A11	A12	A2	A3	A5	A53	A54	A6	A7	A8	B1	B10	B11	B12	B13	B14	B15	B16	B17	B18	B19	B2	B20	B21	B22	B3	B4	B5	B7	B8	B9	C1	C2	C3
recX		recombination regulator RecX	43	43	1	1	1062				797	797	797	A1	A10	A11	A12	A2	A3	A5	A53	A54	A6	A7	A8	B1	B10	B11	B12	B13	B14	B15	B16	B17	B18	B19	B2	B20	B21	B22	B3	B4	B5	B7	B8	B9	C1	C2	C3
entS		Enterobactin exporter EntS	43	43	1	1	1000				1238	1238	1238	A1	A10	A11	A12	A2	A3	A5	A53	A54	A6	A7	A8	B1	B10	B11	B12	B13	B14	B15	B16	B17	B18	B19	B2	B20	B21	B22	B3	B4	B5	B7	B8	B9	C1	C2	C3
group_3544		Peptidyl-tRNA hydrolase	43	43	1	1	2535				560	560	560	A1	A10	A11	A12	A2	A3	A5	A53	A54	A6	A7	A8	B1	B10	B11	B12	B13	B14	B15	B16	B17	B18	B19	B2	B20	B21	B22	B3	B4	B5	B7	B8	B9	C1	C2	C3
group_3545		metal ion transporter	43	43	1	1	1733				1586	1586	1586	A1	A10	A11	A12	A2	A3	A5	A53	A54	A6	A7	A8	B1	B10	B11	B12	B13	B14	B15	B16	B17	B18	B19	B2	B20	B21	B22	B3	B4	B5	B7	B8	B9	C1	C2	C3
group_3546		bifunctional disulfide isomerase/thiol-disulfide oxidase	43	43	1	1	3127				521	521	521	A1	A10	A11	A12	A2	A3	A5	A53	A54	A6	A7	A8	B1	B10	B11	B12	B13	B14	B15	B16	B17	B18	B19	B2	B20	B21	B22	B3	B4	B5	B7	B8	B9	C1	C2	C3
group_3547		signal peptidase I	43	43	1	1	2893				389	389	389	A1	A10	A11	A12	A2	A3	A5	A53	A54	A6	A7	A8	B1	B10	B11	B12	B13	B14	B15	B16	B17	B18	B19	B2	B20	B21	B22	B3	B4	B5	B7	B8	B9	C1	C2	C3
group_3548		hypothetical protein	43	43	1	1	2231				773	773	773	A1	A10	A11	A12	A2	A3	A5	A53	A54	A6	A7	A8	B1	B10	B11	B12	B13	B14	B15	B16	B17	B18	B19	B2	B20	B21	B22	B3	B4	B5	B7	B8	B9	C1	C2	C3
group_3549		N-acetylmuramoyl-L-alanine amidase	43	43	1	1	1928				887	887	887	A1	A10	A11	A12	A2	A3	A5	A53	A54	A6	A7	A8	B1	B10	B11	B12	B13	B14	B15	B16	B17	B18	B19	B2	B20	B21	B22	B3	B4	B5	B7	B8	B9	C1	C2	C3
licT		Transcription antiterminator LicT	43	43	1	1	2751				167	167	167	A1	A10	A11	A12	A2	A3	A5	A53	A54	A6	A7	A8	B1	B10	B11	B12	B13	B14	B15	B16	B17	B18	B19	B2	B20	B21	B22	B3	B4	B5	B7	B8	B9	C1	C2	C3
group_3551		hypothetical protein	43	43	1	1	2819				2060	2060	2060	A1	A10	A11	A12	A2	A3	A5	A53	A54	A6	A7	A8	B1	B10	B11	B12	B13	B14	B15	B16	B17	B18	B19	B2	B20	B21	B22	B3	B4	B5	B7	B8	B9	C1	C2	C3
ackA		acetate kinase	43	43	1	1	1440				1184	1184	1184	A1	A10	A11	A12	A2	A3	A5	A53	A54	A6	A7	A8	B1	B10	B11	B12	B13	B14	B15	B16	B17	B18	B19	B2	B20	B21	B22	B3	B4	B5	B7	B8	B9	C1	C2	C3
group_3553		peptide ABC transporter ATP-binding protein	43	43	1	1	223				1004	1004	1004	A1	A10	A11	A12	A2	A3	A5	A53	A54	A6	A7	A8	B1	B10	B11	B12	B13	B14	B15	B16	B17	B18	B19	B2	B20	B21	B22	B3	B4	B5	B7	B8	B9	C1	C2	C3
group_3554		carbamoyl phosphate synthase-like protein	43	43	1	1	3114				1265	1265	1265	A1	A10	A11	A12	A2	A3	A5	A53	A54	A6	A7	A8	B1	B10	B11	B12	B13	B14	B15	B16	B17	B18	B19	B2	B20	B21	B22	B3	B4	B5	B7	B8	B9	C1	C2	C3
group_3555		PTS system, mannose/fructose/sorbose-specific IID component	43	43	1	1	3366				809	809	809	A1	A10	A11	A12	A2	A3	A5	A53	A54	A6	A7	A8	B1	B10	B11	B12	B13	B14	B15	B16	B17	B18	B19	B2	B20	B21	B22	B3	B4	B5	B7	B8	B9	C1	C2	C3
group_3556		DNA-directed RNA polymerase subunit delta	43	43	1	1	1806				620	620	620	A1	A10	A11	A12	A2	A3	A5	A53	A54	A6	A7	A8	B1	B10	B11	B12	B13	B14	B15	B16	B17	B18	B19	B2	B20	B21	B22	B3	B4	B5	B7	B8	B9	C1	C2	C3
group_3557		3-oxoacyl-ACP synthase	43	43	1	1	1080				962	962	962	A1	A10	A11	A12	A2	A3	A5	A53	A54	A6	A7	A8	B1	B10	B11	B12	B13	B14	B15	B16	B17	B18	B19	B2	B20	B21	B22	B3	B4	B5	B7	B8	B9	C1	C2	C3
group_3558		hypothetical protein	43	43	1	1	2763				173	173	173	A1	A10	A11	A12	A2	A3	A5	A53	A54	A6	A7	A8	B1	B10	B11	B12	B13	B14	B15	B16	B17	B18	B19	B2	B20	B21	B22	B3	B4	B5	B7	B8	B9	C1	C2	C3
group_3559		Glycosyl hydrolase	43	43	1	1	1266				1439	1439	1439	A1	A10	A11	A12	A2	A3	A5	A53	A54	A6	A7	A8	B1	B10	B11	B12	B13	B14	B15	B16	B17	B18	B19	B2	B20	B21	B22	B3	B4	B5	B7	B8	B9	C1	C2	C3
group_3560		Putative 8-amino-7-oxononanoate synthase/2-amino-3-ketobutyrate coenzyme A ligase	43	43	1	1	1948				1190	1190	1190	A1	A10	A11	A12	A2	A3	A5	A53	A54	A6	A7	A8	B1	B10	B11	B12	B13	B14	B15	B16	B17	B18	B19	B2	B20	B21	B22	B3	B4	B5	B7	B8	B9	C1	C2	C3
group_3561		MarR family transcriptional regulator	43	43	1	1	1934				443	443	443	A1	A10	A11	A12	A2	A3	A5	A53	A54	A6	A7	A8	B1	B10	B11	B12	B13	B14	B15	B16	B17	B18	B19	B2	B20	B21	B22	B3	B4	B5	B7	B8	B9	C1	C2	C3
group_3562		Integral membrane protein	43	43	1	1	2479				1157	1157	1157	A1	A10	A11	A12	A2	A3	A5	A53	A54	A6	A7	A8	B1	B10	B11	B12	B13	B14	B15	B16	B17	B18	B19	B2	B20	B21	B22	B3	B4	B5	B7	B8	B9	C1	C2	C3
group_3563		HAD superfamily hydrolase	43	43	1	1	1090				527	527	527	A1	A10	A11	A12	A2	A3	A5	A53	A54	A6	A7	A8	B1	B10	B11	B12	B13	B14	B15	B16	B17	B18	B19	B2	B20	B21	B22	B3	B4	B5	B7	B8	B9	C1	C2	C3
group_3564		ABC transporter permease	43	43	1	1	1891				917	917	917	A1	A10	A11	A12	A2	A3	A5	A53	A54	A6	A7	A8	B1	B10	B11	B12	B13	B14	B15	B16	B17	B18	B19	B2	B20	B21	B22	B3	B4	B5	B7	B8	B9	C1	C2	C3
group_3565		hypothetical protein	43	43	1	1	2110				254	254	254	A1	A10	A11	A12	A2	A3	A5	A53	A54	A6	A7	A8	B1	B10	B11	B12	B13	B14	B15	B16	B17	B18	B19	B2	B20	B21	B22	B3	B4	B5	B7	B8	B9	C1	C2	C3
group_3566		CobQ/CobB/MinD/ParA nucleotide binding protein	43	43	1	1	1702				698	698	698	A1	A10	A11	A12	A2	A3	A5	A53	A54	A6	A7	A8	B1	B10	B11	B12	B13	B14	B15	B16	B17	B18	B19	B2	B20	B21	B22	B3	B4	B5	B7	B8	B9	C1	C2	C3
groL		chaperonin GroL	43	43	1	1	1533				1625	1625	1625	A1	A10	A11	A12	A2	A3	A5	A53	A54	A6	A7	A8	B1	B10	B11	B12	B13	B14	B15	B16	B17	B18	B19	B2	B20	B21	B22	B3	B4	B5	B7	B8	B9	C1	C2	C3
atpA		ATP synthase F1 subunit alpha	43	43	1	1	1782				1556	1556	1556	A1	A10	A11	A12	A2	A3	A5	A53	A54	A6	A7	A8	B1	B10	B11	B12	B13	B14	B15	B16	B17	B18	B19	B2	B20	B21	B22	B3	B4	B5	B7	B8	B9	C1	C2	C3
group_3569		sortase family protein	43	43	1	1	500				1160	1160	1160	A1	A10	A11	A12	A2	A3	A5	A53	A54	A6	A7	A8	B1	B10	B11	B12	B13	B14	B15	B16	B17	B18	B19	B2	B20	B21	B22	B3	B4	B5	B7	B8	B9	C1	C2	C3
group_3570		glycosyl transferase family protein	43	43	1	1	1009				707	707	707	A1	A10	A11	A12	A2	A3	A5	A53	A54	A6	A7	A8	B1	B10	B11	B12	B13	B14	B15	B16	B17	B18	B19	B2	B20	B21	B22	B3	B4	B5	B7	B8	B9	C1	C2	C3
group_3571		transporter, major facilitator family protein	43	43	1	1	3515				1286	1286	1286	A1	A10	A11	A12	A2	A3	A5	A53	A54	A6	A7	A8	B1	B10	B11	B12	B13	B14	B15	B16	B17	B18	B19	B2	B20	B21	B22	B3	B4	B5	B7	B8	B9	C1	C2	C3
group_3572		hypothetical protein	43	43	1	1	866			Hypothetical protein with no hits to refseq/uniprot/clusters/cdd/tigrfams/pfam overlapping another protein with hits	542	542	542	A1	A10	A11	A12	A2	A3	A5	A53	A54	A6	A7	A8	B1	B10	B11	B12	B13	B14	B15	B16	B17	B18	B19	B2	B20	B21	B22	B3	B4	B5	B7	B8	B9	C1	C2	C3
group_3573		PTS system, N-acetylglucosamine-specific IICBA component	43	43	1	1	2460				1958	1958	1958	A1	A10	A11	A12	A2	A3	A5	A53	A54	A6	A7	A8	B1	B10	B11	B12	B13	B14	B15	B16	B17	B18	B19	B2	B20	B21	B22	B3	B4	B5	B7	B8	B9	C1	C2	C3
group_3574		glycosyl transferase, MGT family	43	43	1	1	925				1235	1235	1235	A1	A10	A11	A12	A2	A3	A5	A53	A54	A6	A7	A8	B1	B10	B11	B12	B13	B14	B15	B16	B17	B18	B19	B2	B20	B21	B22	B3	B4	B5	B7	B8	B9	C1	C2	C3
group_3575		putative lysine decarboxylase	43	43	1	1	2759				575	575	575	A1	A10	A11	A12	A2	A3	A5	A53	A54	A6	A7	A8	B1	B10	B11	B12	B13	B14	B15	B16	B17	B18	B19	B2	B20	B21	B22	B3	B4	B5	B7	B8	B9	C1	C2	C3
[truncated: 2,097 more rows]
[truncated: 7 more columns]

## Sheet: unique_genes_2014
Gene	Non-unique Gene name	Annotation	No. isolates	No. sequences	Avg sequences per isolate	Genome Fragment	Order within Fragment	Accessory Fragment	Accessory Order with Fragment	QC	Min group size nuc	Max group size nuc	Avg group size nuc	A1	A10	A11	A12	A2	A3	A5	A53	A54	A6	A7	A8	B1	B10	B11	B12	B13	B14	B15	B16	B17	B18	B19	B2	B20	B21	B22	B3	B4	B5	B7	B8	B9
[truncated: 216 more rows]

[truncated: 1 more sheets: unique_genes_2017]
