# Supplementary material for: Molecular Characterisation of Vancomycin-Resistant Enterococcus faecium Isolates Belonging to the Lineage ST117/CT24 Causing Hospital Outbreaks
Source: Front Microbiol. 2021 Sep 27;12:728356. doi: 10.3389/fmicb.2021.728356 (PMC8503688; doi:10.3389/fmicb.2021.728356)
Supplement: Supplementary Table 3 — Summary of the phenotypic antibiotic susceptibility test in the isolates included in the study. [file Table_3.XLSX]

## Sheet: Sheet1
ID	Amoxicillin	Imipenem	High-level Gentamicin	Levofloxacin	Quinupristin / Dalfopristin	Vancomycin	Teicoplanin	Linezolid	Tigecyclin
A1	R	NA	NA	R	NA	R	S	NA	NA
A2	R	R	R	R	S	R	S	S	S
A3	R	R	R	R	S	R	S	S	S
A5	R	R	R	R	S	R	S	S	S
A6	R	R	R	R	S	R	S	S	R
A7	R	R	R	R	S	R	S	S	S
A8	R	R	R	R	S	R	S	S	S
A10	R	R	R	R	S	R	S	S	S
A11	R	R	R	R	S	R	S	S	S
A12	R	R	R	R	S	R	S	S	S
A53	R	R	R	R	S	R	S	S	S
A54	NA	NA	NA	NA	NA	NA	NA	NA	NA
B1	R	R	R	R	S	R	S	S	S
B2	R	R	R	R	S	R	S	S	S
B3	R	R	R	R	S	R	S	S	S
B4	R	R	R	R	S	R	S	S	S
B5	R	R	R	R	S	R	S	S	S
B7	R	R	R	R	S	R	S	S	S
B8	R	R	R	R	S	R	S	S	S
B9	R	R	R	R	S	R	S	S	S
B10	R	R	R	R	S	R	S	S	S
B11	R	R	R	R	S	R	S	S	S
B12	R	R	R	R	S	R	S	S	S
B13	R	R	R	R	S	R	S	S	S
B14	R	R	R	R	S	R	S	S	S
B15	R	R	R	R	S	R	S	S	S
B16	R	R	R	R	S	R	S	S	S
B17	R	R	R	R	S	R	S	S	S
B18	NA	NA	NA	NA	NA	NA	NA	NA	NA
B19	R	R	R	R	S	R	S	S	S
B20	R	R	R	R	S	R	S	S	S
B21	R	R	R	R	S	R	S	S	S
B22	R	R	R	R	S	R	S	S	S
C1	R	R	R	R	S	R	S	S	S
C2	R	NA	NA	R	NA	S*	S	NA	NA
C3	R	NA	NA	R	NA	S*	S	NA	NA
C4	R	NA	NA	R	NA	R	S	NA	NA
C5	R	NA	NA	R	NA	R	S	NA	NA
C6	R	NA	NA	R	NA	S*	S	NA	NA
S1	R	R	R	R	S	S	S	S	S
S2	R	R	R	R	S	S	S	S	S
S3	NA	NA	NA	NA	NA	NA	NA	NA	NA
S* isolate with low-level resistance to vancomycin, MIC=1 (mg/L)
