# Supplementary material for: Molecular Characterisation of Vancomycin-Resistant Enterococcus faecium Isolates Belonging to the Lineage ST117/CT24 Causing Hospital Outbreaks
Source: Front Microbiol. 2021 Sep 27;12:728356. doi: 10.3389/fmicb.2021.728356 (PMC8503688; doi:10.3389/fmicb.2021.728356)
Supplement: Supplementary Table 4 — Summary of the putative phages identified in this study. The presence and absence of the phages have been indicated with 1 and 0, respectively. The output generated by PHASTER is ordered according to the phage ID reported in the study. [file Table_4.XLSX]

## Sheet: presence_absence
Sample	Phage 1 (33843 bp)	Phage 2 (16622 bp)	Phage 3 (38516 bp)	Phage 4 ( 36382 bp)	Phage 5 (37452 bp)	Phage 6 (20585 bp)
A1	1	1	1	0	1	0
A2	1	1	1	0	1	0
A3	1	1	1	0	1	0
A5	1	1	0	0	1	1
A6	1	1	0	0	1	1
A7	1	1	0	0	1	1
A8	1	1	0	0	1	1
A10	1	1	0	0	1	1
A11	1	1	0	0	1	1
A12	1	1	1	0	1	0
A53	1	1	1	0	1	1
A54	1	1	0	0	1	1
B1	1	1	1	0	1	0
B2	1	1	1	0	1	0
B3	1	1	1	0	1	0
B4	1	1	1	0	1	0
B5	1	1	1	0	1	0
B7	1	1	1	0	1	0
B8	1	1	1	0	1	0
B9	1	1	1	0	1	0
B10	1	1	1	0	1	0
B11	1	1	1	0	1	0
B12	1	1	1	0	1	0
B13	1	1	1	0	1	0
B14	1	1	1	0	1	0
B15	1	1	1	0	1	0
B16	1	1	1	0	1	0
B17	1	1	1	0	1	0
B18	1	1	1	0	1	0
B19	1	1	1	0	1	0
B20	1	1	1	0	1	0
B21	1	1	1	0	1	0
B22	1	1	1	0	1	0
C1	1	1	0	0	1	1
C2	1	1	1	0	1	0
C3	1	1	1	0	1	0
C4	1	1	1	0	1	0
C5	0	1	0	0	1	1
C6	0	1	1	0	1	0
E1	1	1	1	1	0	0
S1	1	1	1	0	1	0
S2	1	1	1	0	1	0
S3	1	1	1	0	1	0

## Sheet: PHASTER
Phage	Isolate source	REGION_LENGTH	COMPLETENESS(score)	SPECIFIC_KEYWORD	REGION_POSITION	TRNA_NUM	TOTAL_PROTEIN_NUM	PHAGE_HIT_PROTEIN_NUM	HYPOTHETICAL_PROTEIN_NUM	PHAGE+HYPO_PROTEIN_PERCENTAGE	BACTERIAL_PROTEIN_NUM	ATT_SITE_SHOWUP	PHAGE_SPECIES_NUM	MOST_COMMON_PHAGE_NAME(hit_genes_count)	FIRST_MOST_COMMON_PHAGE_NUM	FIRST_MOST_COMMON_PHAGE_PERCENTAGE	GC_PERCENTAGE
1	E1	42.4Kb	intact(150)	integrase,head,terminase,portal,capsid,tail,transposase	192456-234870	0	56	36	20	1	0	yes	26	PHAGE_Entero_phiFL1A_NC_013646(8),PHAGE_Entero_phiFL2A_NC_013643(7),PHAGE_Entero_phiEf11_NC_013696(5),PHAGE_Entero_phiFL3A_NC_013648(5),PHAGE_Entero_vB_IME197_NC_028671(4),PHAGE_Paenib_Shelly_NC_041909(4),PHAGE_Lister_A006_NC_009815(3),PHAGE_Paenib_Xenia_NC_028837(3),PHAGE_Bacter_Diva_NC_028788(3),PHAGE_Lactoc_bIL285_NC_002666(3),PHAGE_Strept_9872_NC_031094(3),PHAGE_Lactob_phiAT3_NC_005893(3),PHA…	8	14.28%	34.84%
2	E1	14.6Kb	questionable(70)	integrase,lysis,portal,capsid,head	651209-665812	0	21	11	10	1	0	yes	10	PHAGE_Entero_vB_EfaS_AL2_NC_042127(2),PHAGE_Staphy_IME_SA4_NC_029025(2),PHAGE_Entero_EFAP_1_NC_012419(2),PHAGE_Lactoc_bIL311_NC_002670(2),PHAGE_Staphy_phiRS7_NC_022914(2),PHAGE_Lactoc_bIL310_NC_002669(2),PHAGE_Entero_phiSHEF2_NC_042021(2),PHAGE_Salisa_1_NC_017983(1),PHAGE_Entero_phiSHEF4_NC_042022(1),PHAGE_Entero_IME_EF3_NC_023595(1),PHAGE_Gordon_Nymphadora_NC_031061(1),PHAGE_Staphy_Ipla35_NC_011…	2	9.52%	36.57%
3	E1	41.3Kb	intact(130)	integrase,terminase,portal,capsid,head,tail,lysin,transposase	1035199-1076582	0	56	42	14	1	0	yes	24	PHAGE_Entero_vB_IME197_NC_028671(12),PHAGE_Lactoc_Tuc2009_NC_002703(10),PHAGE_Entero_phiEf11_NC_013696(10),PHAGE_Lactoc_TP901_1_NC_002747(10),PHAGE_Entero_EFC_1_NC_025453(9),PHAGE_Lactoc_ul36_NC_004066(7),PHAGE_Strept_9871_NC_031069(6),PHAGE_Entero_phiFL1A_NC_013646(5),PHAGE_Brocho_NF5_NC_015252(4),PHAGE_Entero_phiFL2A_NC_013643(4),PHAGE_Lactob_phig1e_NC_004305(3),PHAGE_Staphy_phinm2_NC_028913(3)…	10	21.42%	36.62%
4	E1	56.4Kb	intact(150)	transposase,integrase,lysin,tail,head,plate	1930774-1987217	0	75	47	28	1	0	yes	33	PHAGE_Bacill_phBC6A52_NC_004821(11),PHAGE_Lactob_PLE2_NC_031036(9),PHAGE_Lactob_iA2_NC_028830(8),PHAGE_Lactoc_bIL285_NC_002666(4),PHAGE_Entero_vB_IME197_NC_028671(3),PHAGE_Entero_phiFL1A_NC_013646(3),PHAGE_Entero_phiFL2A_NC_013643(3),PHAGE_Lactob_phig1e_NC_004305(2),PHAGE_Brocho_NF5_NC_015252(2),PHAGE_Staphy_SA13_NC_021863(2),PHAGE_Ralsto_RSL1_NC_010811(2),PHAGE_Staphy_X2_NC_007065(2),PHAGE_Burkh…	11	14.66%	36.07%
5	A12	55.7Kb	intact(140)	integrase,terminase,lysin,tail,capsid	3113836-3169541	1	64	39	15	0.843	10	yes	23	PHAGE_Lister_2389_NC_003291(15),PHAGE_Lister_LP_030_2_NC_021539(14),PHAGE_Clostr_phiCD6356_NC_015262(5),PHAGE_Entero_phiFL1A_NC_013646(4),PHAGE_Entero_phiFL2A_NC_013643(3),PHAGE_Entero_phiEf11_NC_013696(3),PHAGE_Entero_phiFL3A_NC_013648(3),PHAGE_Bacill_phBC6A52_NC_004821(3),PHAGE_Lactob_Sha1_NC_019489(2),PHAGE_Lactob_iLp84_NC_028783(2),PHAGE_Clostr_phiCTP1_NC_014457(2),PHAGE_Entero_EFDG1_NC_02900…	13	0.2343	0.3497
6	C5	20.4Kb	intact(150)	transposase,tail,head,capsid,portal,terminase,lysin	1100042-1120520	0	27	26	0	0.962	1	no	23	PHAGE_Entero_IME_EFm5_NC_028826(4),PHAGE_Entero_vB_EfaS_AL3_NC_042126(3),PHAGE_Entero_vB_EfaS_AL2_NC_042127(3),PHAGE_Entero_AUEF3_NC_042134(3),PHAGE_Entero_IME_EFm1_NC_024356(3),PHAGE_Entero_phiSHEF4_NC_042022(3),PHAGE_Entero_vB_IME196_NC_028990(3),PHAGE_Lactob_phiLdb_NC_022762(2),PHAGE_Entero_vB_IME197_NC_028671(2),PHAGE_Lactob_Sha1_NC_019489(2),PHAGE_Lister_P40_NC_011308(2),PHAGE_Entero_phiFL1A…	4	0.1481	0.3957
