# Supplementary material for: Molecular Characterisation of Vancomycin-Resistant Enterococcus faecium Isolates Belonging to the Lineage ST117/CT24 Causing Hospital Outbreaks
Source: Front Microbiol. 2021 Sep 27;12:728356. doi: 10.3389/fmicb.2021.728356 (PMC8503688; doi:10.3389/fmicb.2021.728356)
Supplement: Supplementary Table 5 — mlplasmid results of the hybrid assemblies A12 and B11. The predicted plasmid contigs have been renamed in ascending order. Detailed information concerning the RIP families and relaxase protein is herewith summarised. [file Table_5.XLSX]

## Sheet: A12
mlplasmids					PlasmidFinder				MOB (Abricate)
Posterior_probability_Chromosome	Posterior_probability_Plasmid	Prediction	Contig_name	Contig_length	Plasmid	RIP family	isolation source	Accession number	MOB	isolation source	Accession number
0.04	0.96	Plasmid	3 length=235067 depth=1.22x circular=true	235067	1	RepA_N	repA(DO3)	CP003586	MOB_P	pEF1_p34	DQ198088
0.005	0.995	Plasmid	5 length=30299 depth=2.13x circular=true	30299	2	Inc18	orf1(pRE25)	X92945	NA	NA	NA
0.005	0.995	Plasmid	6 length=23267 depth=3.63x circular=true	23267	3	NA	NA	NA	NA	NA	NA
0.035	0.965	Plasmid	7 length=9508 depth=8.09x circular=true	9508	4	Rep3	repA(pB82)	AB178871	MOB_P	MobA(pHY)	AB570326.1
0.044	0.956	Plasmid	8 length=6466 depth=1.00x	6466	5	NA	NA	NA	NA	NA	NA
0.001	0.999	Plasmid	9 length=5569 depth=15.42x circular=true	5569	6	Rep3	repA(pEF418)	AF408195	NA	NA	NA
0.99	0.01	Chromosome	1 length=2220225 depth=1.00x	2220225	NA	NA	NA	NA	NA	NA	NA
0.993	0.007	Chromosome	2 length=667745 depth=0.98x	667745	NA	NA	NA	NA	NA	NA	NA
0.939	0.061	Chromosome	4 length=37436 depth=2.54x circular=true	37436	NA	NA	NA	NA	NA	NA	NA
0.987	0.013	Chromosome	10 length=1239 depth=0.98x	1239	NA	NA	NA	NA	NA	NA	NA
0.838	0.162	Chromosome	11 length=1211 depth=1.00x	1211	NA	NA	NA	NA	NA	NA	NA

## Sheet: B11
mlplasmids					PlasmidFinder				MOB (Abricate)
Posterior_probability_Chromosome	Posterior_probability_Plasmid	Prediction	Contig_name	Contig_length	Plasmid	RIP family	isolation source	Accession number	MOB	isolation source	Accession number
0.02	0.98	Plasmid	8 length=212247 depth=1.26x	212247	1	RepA_N	repA(DO3)	CP003586	NA	NA	NA
0.004	0.996	Plasmid	13 length=27516 depth=2.40x circular=true	27516	2	Inc18	orf1(pRE25)	X92945	NA	NA	NA
0.014	0.986	Plasmid	14 length=6906 depth=1.23x	6906	3	NA	NA	NA	MOB_P	pEF1_p34	DQ198088
0.002	0.998	Plasmid	15 length=6174 depth=10.96x circular=true	6174	4	Rep3	repA(pB82)	AB178871	MOB_P	MobA(pB82)	AB178871
0.023	0.977	Plasmid	16 length=5954 depth=15.22x circular=true	5954	5	Rep3	repA(pEF418)	AF408195	NA	NA	NA
0.033	0.967	Plasmid	18 length=2056 depth=28.42x circular=true	2056	6	NA	NA	NA	NA	NA	NA
0.992	0.008	Chromosome	1 length=741746 depth=1.00x	741746	NA	NA	NA	NA	NA	NA	NA
0.994	0.006	Chromosome	2 length=355211 depth=0.95x	355211	NA	NA	NA	NA	NA	NA	NA
0.989	0.011	Chromosome	3 length=349850 depth=1.00x	349850	NA	NA	NA	NA	NA	NA	NA
0.989	0.011	Chromosome	4 length=291886 depth=0.95x	291886	NA	NA	NA	NA	NA	NA	NA
0.989	0.011	Chromosome	5 length=249796 depth=0.99x	249796	NA	NA	NA	NA	NA	NA	NA
0.996	0.004	Chromosome	6 length=225327 depth=1.00x	225327	NA	NA	NA	NA	NA	NA	NA
0.983	0.017	Chromosome	7 length=220165 depth=0.99x	220165	NA	NA	NA	NA	NA	NA	NA
0.989	0.011	Chromosome	9 length=211132 depth=1.01x	211132	NA	NA	NA	NA	NA	NA	NA
0.969	0.031	Chromosome	10 length=170775 depth=0.97x	170775	NA	NA	NA	NA	NA	NA	NA
0.992	0.008	Chromosome	11 length=123334 depth=1.01x	123334	NA	NA	NA	NA	NA	NA	NA
0.945	0.055	Chromosome	12 length=37434 depth=3.46x circular=true	37434	NA	NA	NA	NA	NA	NA	NA
0.969	0.031	Chromosome	17 length=3396 depth=3.21x	3396	NA	NA	NA	NA	NA	NA	NA
0.943	0.057	Chromosome	19 length=1789 depth=1.23x	1789	NA	NA	NA	NA	NA	NA	NA
0.945	0.055	Chromosome	20 length=1694 depth=1.78x	1694	NA	NA	NA	NA	NA	NA	NA
0.967	0.033	Chromosome	21 length=1691 depth=1.00x	1691	NA	NA	NA	NA	NA	NA	NA
0.771	0.229	Chromosome	22 length=1586 depth=2.27x	1586	NA	NA	NA	NA	NA	NA	NA
0.72	0.28	Chromosome	23 length=1503 depth=0.96x	1503	NA	NA	NA	NA	NA	NA	NA
0.945	0.055	Chromosome	24 length=1248 depth=1.00x	1248	NA	NA	NA	NA	NA	NA	NA
0.966	0.034	Chromosome	25 length=1136 depth=2.27x	1136	NA	NA	NA	NA	NA	NA	NA
0.539	0.461	Chromosome	26 length=1128 depth=3.17x	1128	NA	NA	NA	NA	NA	NA	NA
0.988	0.012	Chromosome	27 length=1038 depth=1.44x	1038	NA	NA	NA	NA	NA	NA	NA
0.968	0.032	Chromosome	28 length=1008 depth=0.95x	1008	NA	NA	NA	NA	NA	NA	NA
